# Supplementary material for: FOXO Dictates Initiation of B Cell Development and Myeloid Restriction in Common Lymphoid Progenitors
Source: Front Immunol. 2022 May 4;13:880668. doi: 10.3389/fimmu.2022.880668 (PMC9116193; doi:10.3389/fimmu.2022.880668)
Supplement: Supplementary file 1 [file DataSheet_1.zip]

Archive with 7 entries (6 files):
- data sheet 1/
- data sheet 1/Table S1.xlsx
- __MACOSX/data sheet 1/._Table S1.xlsx
- data sheet 1/Figure S1-5.pdf
- __MACOSX/data sheet 1/._Figure S1-5.pdf
- data sheet 1/Table S2.xlsx
- __MACOSX/data sheet 1/._Table S2.xlsx
