# Supplementary material for: FOXO Dictates Initiation of B Cell Development and Myeloid Restriction in Common Lymphoid Progenitors
Source: Front Immunol. 2022 May 4;13:880668. doi: 10.3389/fimmu.2022.880668 (PMC9116193; doi:10.3389/fimmu.2022.880668)
Supplement: Supplementary file 1 [file DataSheet_1.zip › data sheet 1/Table S2.xlsx]

## Sheet: description
	Table S2	RNAseq data in:
			FPKM
			log10 quantNorm reads in exons
		In both sheets:
			Question (Q) 1 refers to Fig3 sign. diff WT vs FOXOdko in CLP LY6D-
			Question (Q) 2 refers to Fig3 sign. diff WT vs FOXOdko in CLP LY6D+

## Sheet: FPKM
												Q1-WT	Q1-WT									Q1-F1x3KO	Q1-F1x3KO															Q1-Ly6dneg-WT-F1x3KO		Q1-Ly6dneg-WT-F1x3KO		Q1-Ly6dneg-WT-F1x3KO
																								Q2-WT	Q2-WT									Q2-F1x3KO	Q2-F1x3KO				Q2-Ly6dpos-WT-F1x3KO		Q2-Ly6dpos-WT-F1x3KO		Q2-Ly6dpos-WT-F1x3KO
ID	chr	start	end	strand	Length	Copies	Annotation.Divergence	Flt3neg-WT-m	Flt3neg-WT-f	Flt3pos-WT-m	Flt3pos-WT-f	Ly6dneg-WT-fm2017-1	Ly6dneg-WT-fm2017-2	Ly6dneg-WT-f	Ly6dneg-WT-m	Ly6dneg-F3-fm2	Ly6dneg-F3-fm1	Ly6dneg-F1-fm1	Ly6dneg-F1-fm2	Ly6dneg-F1x3-fm1	Ly6dneg-F1x3-fm2	Ly6dneg-F1x3-fm2017-1	Ly6dneg-F1x3-fm2017-2	Ly6dpos-WT-fm2017-1	Ly6dpos-WT-fm2017-2	Ly6dpos-WT-f	Ly6dpos-WT-m	Ly6dpos-F3-fm2	Ly6dpos-F3-fm1	Ly6dpos-F1-fm2	Ly6dpos-F1-fm1	Ly6dpos-F1x3-fm1	Ly6dpos-F1x3-fm2	Ly6dpos-F1x3-fm2017-1	Ly6dpos-F1x3-fm2017-2	dProB-WT-m	dProB-WT-f	Log2.Fold.Change	Log2.Fold.Change	P.value	P.value	Adj_P-value	Adj_P-value
NM_172405	chr5	100804802	100820935	-	2488	1	Fam175a|3830405G04Rik|5630400M01Rik|AI506069|AL024423|AV118690|Ccdc98|-|5|5 E4|protein-coding	4.682	4.677	4.845	4.242	4.228	2.901	5.965	5.832	6.12	9.876	8.064	4.663	3.778	3.401	4.714	3.533	3.664	3.137	6.132	8.684	3.077	5.505	2.67	6.617	4.494	4.39	4.513	2.843	5.426	4.368	0.0944281	0.0370942	0.747463	0.902309	1	1
NM_001166375	chr8	66386301	66471637	+	3936	1	March1|2900024D24Rik|BB085186|-|8|8 B3.1-B3.2|protein-coding	0.101	0.059	0.056	0.06	0.149	0.242	0.042	0.01	0.238	0.028	0.042	0.331	0.344	0.553	0.338	0.671	0.079	0.3	0.124	0.102	0	0.119	0	0	0.01	0.213	0.202	0.107	0.334	0.529	1.28563	-0.391234	0.0479482	0.620979	0.388752	1
NM_178061	chr4	34949074	35157484	-	6024	1	Mob3b|8430436F23Rik|A430018A01Rik|Mobkl2b|-|4 A5|4 16.86 cM|protein-coding	1.418	1.939	1.879	1.799	2.033	1.471	1.837	0.956	3.918	3.48	3.072	2.879	2.425	4.129	2.536	2.41	2.195	2.331	0.925	1.154	3.164	2.129	2.206	3.153	3.347	3.309	1.894	2.742	0.532	0.384	0.399761	0.0320992	0.143289	0.918778	0.708154	1
NR_029557	chr18	61647825	61647894	-	69	1	Mir145a|Mir145|Mirn145|mir-145a|mmu-mir-145|mmu-mir-145a|-|18|18|ncRNA	0	0	0	0	0	0	0	0	0	0	0	0	0	0	0	0	0	0	0	0	0	0	0	0	0	0	0	0	0	0	-5.12548e-15	0	1	1	1	1
NR_045798	chr13	64248700	64268145	+	1799	1	1810034E14Rik|-|-|13|13|ncRNA	1.037	1.299	0.998	0.926	0.422	0.689	0.91	0.526	0.456	0.678	0.728	0.79	0.553	1.423	0.462	0.398	0.504	1.033	1.32	1.241	1.897	1.008	0.866	0.704	2.014	1.518	0.782	0.691	0.254	0.588	-0.528591	-0.0947569	0.381563	0.87758	1	1
NM_013933	chr17	65580053	65613555	-	1635	1	Vapa|33kDa|VAP33|-|17|17 E1.2|protein-coding	20.217	20.629	27.342	22.333	23.824	16.656	50.289	28.266	45.097	62.557	39.969	48.3	31.649	30.536	23.309	18.901	23.951	19.096	38.946	44.948	35.883	42.791	52.074	44.86	33.012	40.23	25.026	14.172	40.704	39.239	-0.0486155	-0.21768	0.807382	0.348212	1	1
NM_023116	chr2	14604306	14987908	+	3929	1	Cacnb2|AW060387|CAB2|Cavbeta2|Cchb2|-|2 A2|2 10.7 cM|protein-coding	5.7	4.91	4.853	4.429	4.199	3.924	4.328	2.675	3.384	1.948	6.336	4.174	2.554	2.41	1.416	0.684	3.51	3.833	4.224	3.256	4.045	2.119	4.593	4.889	2.469	2.698	0.843	0.473	0.08	0.42	-2.13059	-2.55644	9.96861e-11	5.59133e-16	1.93462e-08	1.34044e-13
NM_007760	chr2	30400476	30415748	-	4377	1	Crat|AW107812|CARAT|-|2 B|2 21.69 cM|protein-coding	3.844	2.891	3.277	2.765	4.471	4.375	5.14	2.653	8.884	5.804	6.885	7.56	6.845	8.435	6.17	4.636	3.339	3.286	4.404	3.465	9.126	5.262	7.121	7.981	9.848	10.184	3.916	3.246	1.333	2.762	0.14801	0.0626851	0.514778	0.796061	1	1
NM_134072	chr13	4059591	4090422	+	2434	1	Akr1c14|9030611N15Rik|AW557061|-|13|13 A1|protein-coding	0.023	0	0	0	0	0.006	0	0.016	0	0.091	0	0	0	0	0	0	0	0	0	0	0	0	0	0	0	0	0	0	0	0	-2.31121	0	1	1	1	1
NM_001289839	chr7	44731482	44748391	-	3573	1	Zfp473|D030014N22Rik|Znf473|zfp-100|-|7|7 B4|protein-coding	0.57	0.35	0.647	0.315	0.628	0.73	0.582	0.894	0.836	0.248	0.321	1.044	0.782	0.712	0.656	1.432	0.318	0.742	0.298	0.681	0.443	0.958	0.803	0.414	0.812	0.211	0.723	0.952	1.121	0.666	0.518821	0.624173	0.352944	0.221343	1	0.928226
NM_018773	chr6	51859165	52012549	-	1624	1	Skap2|2610021A10Rik|AA960083|BB137539|RA70|SKAP-HOM|Saps|Scap2|mSKAP55R|-|6|6 B3|protein-coding	19.919	18.632	19.558	17.589	12.253	10.372	26.493	17.725	24.919	26.162	25.869	25.662	11.421	12.825	13.446	14.711	8.433	9.842	14.195	17.269	15.219	20.011	22.526	21.77	12.894	12.552	11.491	13.613	18.755	16.457	0.221739	0.439592	0.372155	0.0958052	1	0.618984
NM_001077591	chr7	44943240	44958037	+	1819	1	Tsks|Stk22s1|Tssks1|-|7|7 B4|protein-coding	0.031	0	0.027	0.026	0	0	0	0.065	0	0	0	0	0	0	0	0.016	0	0	0	0	0	0.074	0	0	0	0	0	0.008	0	0.036	2.32146	2.3722	1	1	1	1
NR_033145	chr8	84815405	84832265	-	1223	1	Dand5|Cerl-2|Cerr2|Dte|coco|-|8|8 C3|protein-coding	1.48	1.797	1.77	1.783	1.243	1.001	2.586	1.886	2.49	1.451	1.138	2.323	1.593	0.562	1.409	0.439	0.332	0.502	1.843	2.27	1.225	2.855	1.543	1.208	1.529	1.196	0.961	0.711	1.801	1.243	-0.481022	0.960149	0.438344	0.0895499	1	0.594969
NR_030645	chr1	10708387	10865874	-	51	1	Mir467e|Mirn467e|-|-|ncRNA	0	0	0	0	0	0	0	0	0	0	0	0	0	0	0	0	0	0	0	0	0	0	0	0	0	0	0	0	0	0	-5.12548e-15	0	1	1	1	1
NM_134095	chr15	81992523	82016140	-	2903	1	Desi1|AI427858|AI850401|D15Wsu75e|DeSI-1|Fam152b|Pppde2|-|15 E1|15 38.34 cM|protein-coding	10.909	9.522	16.78	12.877	20.493	15.719	26.833	19.512	48.054	35.806	45.728	35.564	31.041	29.983	22.402	13.097	20.745	17.341	31.785	36.07	48.934	44.245	38.54	50.059	31.126	36.546	20.461	12.758	38.559	51.483	-0.175113	-0.271452	0.36898	0.200621	1	0.887665
NM_001081412	chr10	75060896	75184923	+	6512	1	Bcr|5133400C09Rik|AI561783|AI853148|mKIAA3017|-|10 B5.3-C1|10 38.49 cM|protein-coding	15.115	10.518	22.672	13.933	34.56	30.349	24.524	24.588	63.448	27.478	53.283	40.798	39.169	31.822	33.192	22.974	26.825	29.79	33.853	31.395	87.896	47.862	49.048	72.49	46.808	48.645	26.357	25.518	29.236	32.716	-0.3489	-0.161401	0.0233179	0.39357	0.249491	1
NM_028207	chr11	101971144	101984791	-	4198	1	Dusp3|2210015O03Rik|5031436O03Rik|T-DSP11|VHR|-|11|11 D|protein-coding	2.856	3.284	1.324	1.061	0.337	0.309	0.72	0.155	1.214	0.661	1.131	1.199	0.898	1.425	0.895	0.306	0.219	0.327	0.573	0.279	0.476	0.288	0.391	0.453	0.251	0.435	0.446	0.303	0.64	1.07	0.691044	0.400107	0.211835	0.429532	0.856427	1
NM_021334	chr7	128129568	128150657	+	3993	1	Itgax|AI449405|Cd11c|Cr4|N418|-|7|7 F3|protein-coding	0.071	0.058	1.017	0.722	8.254	7.47	4.141	3.313	10.194	6.834	7.875	6.642	5.011	5.537	5.193	7.467	7.87	9.62	2.898	2.207	12.984	13.587	9.573	11.867	12.942	12.865	8.734	15.337	0	0.025	-0.385277	0.474993	0.160275	0.130423	0.747799	0.727555
NM_001301353	chr16	31296192	31314808	-	2062	1	Apod|-|-|16 B2|16 21.41 cM|protein-coding	0	0	0	0	0	0.014	0.027	0	0.114	0	0.159	0.115	0	0	0.03	0	0.039	0	0	0	0	0.13	0	0.102	0.038	0	0.048	0	0	0	0.894944	0.051762	1	1	1	1
NM_001010831	chr10	24108488	24109534	-	1045	1	Taar9|Gm231|taR-9|-|10|10 A4|protein-coding	0	0	0	0	0	0	0	0	0	0	0	0	0	0	0	0	0	0	0	0	0	0	0	0	0	0	0	0	0.164	0	-5.12548e-15	0	1	1	1	1
NM_001243265	chr9	58032274	58048997	+	2792	1	Gm16130|E330033L03|OTTMUSG00000030814|-|9|9 B|protein-coding	0	0	0	0	0	0	0	0	0	0	0	0	0	0	0	0	0	0	0	0	0	0	0	0	0	0	0	0	0	0	-5.12548e-15	0	1	1	1	1
NM_019566	chr7	102239123	102250118	-	1260	1	Rhog|2810426G09Rik|Arhg|Sid10750|-|7|7 F1|protein-coding	36.736	36.774	47.253	41.915	42.54	32.054	52.09	34.503	105.185	77.609	91.316	78.085	71.45	65.893	49.323	43.108	35.207	37.259	40.217	43.29	131.433	89.631	86.711	113.575	71.977	85.31	44.946	34.27	39.766	57.996	0.20174	0.0720027	0.265022	0.710584	0.942231	1
NM_001039519	chr9	70012548	70022866	+	888	1	Gtf2a2|TFIIA-gamma|TfIIg|Tfiia2|-|9|9 D|protein-coding	6.146	5.549	7.037	7.104	5.583	4.349	30.521	15.631	18.598	22.299	12.819	20.399	4.006	7.206	5.119	6.285	6.254	5.114	18.141	26.362	6.279	11.72	17.643	7.25	4.979	8.354	6.396	5.384	44.09	36.124	0.0671628	-0.0323892	0.868184	0.937575	1	1
NM_025468	chr18	65800578	65817657	+	762	1	Sec11c|1810029G24Rik|Sec11l3|-|18|18 E1|protein-coding	9.314	11.415	11.527	14.034	10.178	7.28	64.582	34.335	22.058	46.586	14.508	27.035	9.419	9.258	10.324	12.983	7.484	9.841	50.995	56.747	25.446	27.58	24.866	19.39	12.909	11.287	11.018	11.861	86.36	94.859	0.347503	0.376802	0.321411	0.233604	1	0.954524
NM_177373	chr10	106470310	106933468	+	6400	1	Ppfia2|5330438O12|B230207K17Rik|E130120L08Rik|mKIAA4112|-|10|10 D1|protein-coding	0	0	0.008	0	0	0	0	0	0	0	0	0	0	0	0	0	0	0	0	0	0	0	0	0	0	0	0	0	0	0	-5.12548e-15	0	1	1	1	1
NM_001081205	chr5	72647796	72671078	+	4197	1	Nipal1|3830408G10Rik|Npal1|-|5|5 C3.2|protein-coding	0.013	0	0	0.011	0.387	0.36	0.086	0	0	0	0	0	0	0	0.099	0	0.31	0.466	0.015	0.041	0	0.096	0.039	0	0.019	0	0.008	0	0	0	-3.22789	-6.43235	0.00022457	7.20565e-12	0.00843989	1.10125e-09
NM_001161730	chr17	34187556	34197225	+	2852	1	Tap1|ABC17|APT1|Abcb2|Ham-1|Ham1|MTP1|PSF1|RING4|TAP|Tap-1|Y3|-|17 B1|17 17.98 cM|protein-coding	22.803	28.324	29.52	29.578	28.781	30.52	47.485	36.411	76.369	54.844	79.308	72.71	42.881	38.4	37.271	33.297	23.211	30.593	60.223	50.573	85.028	69.968	63.589	92.435	43.969	50.748	33.606	30.796	21.981	34.669	0.117983	0.219165	0.5212	0.288553	1	1
NM_007378	chr3	122044460	122180061	+	7196	1	Abca4|AW050280|Abc10|Abcr|D430003I15Rik|RmP|-|3 G1|3 52.94 cM|protein-coding	1.1	0.82	0.137	0.166	0.074	0.124	0.015	0.022	0.106	0.092	0.148	0.337	0.25	0.327	0.234	0.17	0.111	0.094	0.008	0.04	0.185	0.131	0.171	0	0.138	0.048	0.17	0.148	0	0.009	0.835032	0.575664	0.139298	0.276595	0.696608	1
NM_153573	chr6	54577605	54593128	-	2638	1	Fkbp14|BC029109|FKBP-14|FKBP22|-|6|6 B3|protein-coding	0.493	0.438	0.242	0.356	0.177	0.131	0.231	0.105	0.289	0.378	0.062	0	0.112	0	0.063	0	0.164	0.129	0.3	0.206	0	0.28	0	0	0.126	0	0.075	0	0.065	0	-2.57617	-2.10671	0.00956662	0.036251	0.139013	0.351485
NM_026962	chr9	4309816	4331732	+	2347	1	Kbtbd3|2200003A07Rik|Bklhd3|-|9|9 A1|protein-coding	0.831	0.591	0.629	0.54	0.648	0.565	1.714	1.201	0.299	0.827	0.523	0.277	0.262	0.825	0.796	0.515	0.727	0.434	0.714	1.585	0.213	0.257	0	0.495	0.191	0.44	0.198	0.345	1.779	1.548	-0.0258737	-1.10436	0.971987	0.0766176	1	0.545741
NM_001033039	chr1	171358449	171360798	-	1549	1	Klhdc9|1190002J23Rik|AA087357|ESTM31|-|1 H3|1 79.36 cM|protein-coding	0.183	0.418	0.206	0.484	0.792	0.819	0.913	0.535	1.626	0.645	1.322	1.758	0.683	1.993	0.335	0.645	0.306	0.511	0.786	0.868	2.74	0.78	1.589	2.044	0.654	1.596	0.759	0.445	0.037	0.085	-0.743316	0.469878	0.22789	0.444111	0.887026	1
NM_001177720	chr2	91137360	91179321	-	5868	1	Madd|9630059K23Rik|IG20|-|2|2 E1|protein-coding	18.509	16.916	17.983	15.902	23.594	20.739	17.501	19.034	30.131	17.336	24.032	22.628	20.285	16.226	18.313	18.355	17.313	19.444	17.64	19.927	35.681	28.239	19.248	21.959	20.222	19.307	14.039	15.185	11.351	15.465	-0.372509	-0.354059	0.0362024	0.0902578	0.327019	0.59808
NM_026251	chr2	122120108	122186189	-	2414	1	Patl2|4930424G05Rik|Pat1a|-|2|2 F1|protein-coding	0.047	0	0.041	0.097	0	0	0	0	0	0	0	0	0	0	0	0	0	0.013	0	0	0	0	0	0	0	0	0	0	0	0	-5.12548e-15	-2.3409	1	1	1	1
NM_001313743	chrX	95470199	95557987	-	1446	1	Asb12|2310036C05Rik|Asb-12|-|X|X C1|protein-coding	0	0	0	0	0	0	0	0	0	0	0	0	0	0	0	0	0	0	0	0	0	0	0	0	0	0	0	0	0	0	-5.12548e-15	0	1	1	1	1
NM_001308323	chr17	21450374	21465589	+	2555	1	Zfp51|Zfp-51|zfec12|-|17 A3.2|17 11.4 cM|protein-coding	3.586	2.445	3.274	2.478	6.646	4.038	3.485	4.769	3.232	6.469	3.75	3.452	5.014	5.572	4.379	4.193	7.671	4.497	4.708	6.362	3.746	3.837	2.376	3.511	4.307	5.344	6.351	4.288	6.638	3.931	-0.402053	-0.259266	0.164303	0.382024	0.756911	1
NM_016719	chr2	64912482	65022766	-	1948	1	Grb14|AI505286|-|2|2 C1.3|protein-coding	0	0.036	0	0.072	0	0.03	0	0.02	0	0	0	0.182	0	0.37	0.011	0.092	0.007	0	0.063	0.029	0	0	0	0	0.41	0.232	0	0	0	0.119	1.6992	-2.26745	0.353387	1	1	1
NM_178598	chr1	172500246	172507375	+	1375	1	Tagln2|2700094C18Rik|SM22beta|Sm22B|Sm22a|-|1 H3|1 79.89 cM|protein-coding	148.66	134.49	168.051	127.202	80.413	61.921	137.29	85.518	223.782	191.895	233.765	186.075	157.312	142.09	114.218	88.934	74.988	69.379	119.509	122.297	268.115	211.488	174.726	247.987	158.73	183.951	96.164	74.242	74.878	110.664	0.393411	0.183459	0.0128478	0.317272	0.169892	1
NM_008389	chr4	116507549	116538235	+	2107	1	Ipp|D4Jhu8|Mipp|-|4 D1|4 53.2 cM|protein-coding	1.221	1.669	2.569	2.081	2.919	2.188	3.015	2.611	4.558	6.107	7.89	4.608	2.06	2.323	2.512	2.21	2.031	2.631	2.052	3.029	3.792	4.525	5.489	6.061	2.644	3.378	2.546	1.999	3.217	2.932	-0.216214	-0.0879135	0.546945	0.79531	1	1
NM_198642	chr14	75016027	75052532	+	2635	1	5031414D18Rik|Gm744|Gm911|Kiaa0226l|-|14|14 D3|protein-coding	0.944	0.843	3.268	3.293	10.915	8.574	7.19	6.712	16.003	10.336	9.324	13.255	5.874	6.915	5.601	9.463	8.77	10.899	6.46	8.602	17.939	15.238	14.444	14.498	8.331	8.74	9.018	9.92	6.859	9.428	-0.41959	-0.078707	0.187625	0.74393	0.811171	1
NM_080553	chr17	27057304	27122223	+	8930	1	Itpr3|Ip3r3|Itpr-3|-|17 A3.3|17 19.0 cM|protein-coding	5.386	4.002	8.827	5.426	8.465	6.922	6.35	7.189	8.932	4.056	9.849	11.548	8.806	8.817	11.141	8.624	6.045	7.183	8.604	7.46	9.971	7.556	7.376	10.565	8.744	10.992	7.582	6.606	12.493	19.119	0.237023	0.0567681	0.144836	0.774225	0.708213	1
NM_009000	chr13	55319223	55321980	-	1855	1	Rab24|6530406O07Rik|-|13 B1|13 29.8 cM|protein-coding	2.927	3.18	3.621	3.616	3.268	3.029	17.018	15.093	3.978	4.724	3.752	5.074	1.701	1.578	2.965	3.362	2.527	4.391	14.693	20.935	4.98	7.565	6.279	3.414	2.1	2.052	3.749	3.442	13.49	22.386	-0.0891217	0.0193591	0.811679	0.969254	1	1
NM_001083318	chr3	87525578	87540158	+	5136	1	Etv3|AI414410|METS|Pe1|-|3|3 F1|protein-coding	7.08	5.099	7.736	4.79	5.687	4.424	6.363	6.541	13.911	8.542	8.993	8.61	5.273	5.535	5.193	3.789	4.542	4.525	6.078	6.636	10.969	8.811	7.522	8.733	5.658	7.356	4.072	2.842	5.708	5.364	-0.300639	-0.456433	0.155955	0.0385188	0.737128	0.365645
NR_029591	chr19	22750605	22750672	+	67	1	Mir204|Mirn204|mir-204|mmu-mir-204|-|19|19|ncRNA	0	0	0	0	0	0	0	0	0	0	0	0	0	0	0	0	0	0	0	0	0	0	0	0	0	0	0	0	0	0	-5.12548e-15	0	1	1	1	1
NR_028416	chr7	4467245	4470884	-	3639	1	D630041G03Rik|-|-|7|7|ncRNA	0.031	0.076	0.041	0.045	0.019	0.028	0.32	0.098	0	0	0	0	0	0	0	0.008	0.015	0.044	0.695	0.016	0	0	0	0	0	0.012	0	0.008	0.071	0.045	-2.2977	-2.51066	0.224798	0.162701	0.880647	0.809961
NM_146194	chr7	90130232	90209447	+	4151	1	Picalm|CALM|CLTH|PAP180|fit-1|fit1|mKIAA4114|-|7 E1|7 50.47 cM|protein-coding	17.438	14.59	17.905	15.531	28.567	22.986	17.248	17.113	29.417	27.459	33.38	28.437	26.483	30.241	26.783	23.74	26.308	27.019	18.165	18.931	33.199	31.946	31.122	36.382	28.948	32.298	25.611	22.444	26.036	26.295	-0.139635	-0.194584	0.39729	0.292073	1	1
NM_027492	chr14	49172246	49190888	+	4422	1	Naa30|4930487N19Rik|5730533P17Rik|AI447922|AW322455|Nat12|-|14|14 C1|protein-coding	5.084	4.159	4.523	4.137	9.246	6.953	6.731	5.694	6.053	10.975	7.223	6.305	7.359	9.033	6.877	5.834	12.124	8.676	5.303	6.29	7.114	5.664	6.047	8.091	7.563	10.255	7.257	5.837	6.015	5.05	-0.458938	-0.721299	0.018674	0.00123873	0.215805	0.0304124
NM_025424	chr1	191306797	191318118	-	652	1	Nenf|1110060M21Rik|SCIRP10|Spuf|-|1|1 H6|protein-coding	5.638	6.138	7.924	5.503	1.775	1.282	17.104	6.562	8.803	19.141	6.531	9.079	5.618	4.735	2.356	1.167	0.852	1.537	6.539	12.158	10.977	7.518	9.813	6.475	4.571	3.925	1.752	1.379	2.456	6.992	0.0449468	0.344288	0.965575	0.551296	1	1
NM_053138	chr18	37442517	37446209	+	3690	1	Pcdhb13|Pcdbh6|PcdhbM|-|18|18 B3|protein-coding	0.015	0	0.053	0.064	0.009	0	0.015	0	0	0	0	0.16	0	0	0	0.032	0.044	0	0.017	0.047	0	0	0	0	0.132	0	0	0	0	0	1.77426	-4.5439	0.536208	0.140129	1	0.754859
NM_198031	chr8	12614277	12672100	-	3625	1	Tubgcp3|GCP3|Spc98p|-|8|8 A1.1|protein-coding	10.913	11.104	13.336	10.26	12.37	10.955	17.494	14.544	20.389	16.25	17.079	20.609	13.779	14.36	16.142	13.148	8.908	10.303	15.466	16.942	14.05	16.077	14.64	16.507	12.917	14.936	13.06	12.346	13.696	16.477	0.203479	0.365836	0.25273	0.0770996	0.929281	0.548206
NM_178244	chr1	153891646	153893060	+	1412	1	Teddm1a|Epdd1|Teddm1|e9-1|-|1|1 G3|protein-coding	0	0	0	0	0	0	0	0	0	0	0	0	0	0	0	0	0	0	0	0	0	0	0	0	0	0	0	0	0	0	-5.12548e-15	0	1	1	1	1
NM_001288586	chr10	117688875	117710758	-	3001	1	Mdm2|1700007J15Rik|AA415488|Mdm-2|-|10 66.32 cM|10 C1-C3|protein-coding	15.33	15.502	15.741	14.09	18.488	15.988	25.023	17.2	26.716	22.42	23.577	24.559	18.478	20.837	21.283	16.896	19.124	15.385	22.497	24.06	23.266	19.599	21.975	21.276	20.789	19.339	17.624	17.131	30.982	31.99	0.0209912	-0.00646744	0.905747	0.978588	1	1
NM_146688	chr19	12240721	12241659	-	937	1	Olfr262|MOR214-1|MOR214-9|-|19|19 C1|protein-coding	0	0	0	0	0	0	0	0	0	0	0	0	0	0	0	0	0	0	0	0	0	0	0	0	0	0	0	0	0	0	-5.12548e-15	0	1	1	1	1
NM_133937	chr6	113604772	113616951	+	1090	1	Brk1|6720456B07Rik|AW011779|-|6|6 E3|protein-coding	22.517	25.107	31.284	25.969	24.12	18.85	73.779	38.021	74.684	102.334	71.524	84.072	36.149	34.254	28.489	26.038	18.628	19.689	57.525	64.744	90.166	85.315	95.569	80.264	41.977	46.418	26.419	21.739	47.595	57.161	0.238304	0.28043	0.26511	0.18522	0.942231	0.863683
NM_207622	chr11	74195505	74196446	+	940	1	Olfr403|IA7|MOR125-5_p|Olfr43|-|11|11 B5|protein-coding	0	0	0	0	0	0	0	0	0	0	0	0	0	0	0	0	0	0	0	0	0	0	0	0	0	0	0	0	0	0	-5.12548e-15	0	1	1	1	1
NM_001291079	chr2	154130336	154138359	+	1096	1	Bpifa3|1700058C13Rik|Splunc3|-|2|2 H2|protein-coding	0	0	0	0	0	0	0	0	0	0	0	0	0	0	0	0	0	0	0	0	0	0	0	0	0	0	0	0	0	0	-5.12548e-15	0	1	1	1	1
NM_145442	chr12	56328307	56345894	-	1497	1	Mbip|4933408E06Rik|-|12|12 C1|protein-coding	4.288	3.925	4.52	4.308	4.408	4.562	9.617	6.427	3.012	10.523	2.079	7.632	3.211	4.424	4.479	5.452	4.597	3.865	8.137	9.998	6.004	4.44	3.068	4.935	4.437	4.525	4.535	4.425	13.927	9.842	0.0526041	0.0448607	0.895356	0.888169	1	1
NM_001034871	chr17	28549487	28552618	+	439	1	Clpsl2|Gm749|-|17|17 A3.3|protein-coding	0	0	0	0	0	0	0	0	0	0	0	0	0	0	0	0	0	0	0	0	0	0	0	0	0	0	0	0	0	0	-5.12548e-15	0	1	1	1	1
NM_001289548	chr2	32606985	32620809	+	2371	1	St6galnac6|ST6GalNAcVI|Siat7f|-|2|2 B|protein-coding	6.368	4.654	5.562	3.858	3.927	3.318	3.112	2.885	9.732	5.895	8.773	6.417	6.555	7.3	5.62	4.034	2.599	2.904	2.338	2.136	8.248	5.012	6.158	10.104	5.751	8.144	3.904	2.402	0.314	0.585	0.264419	0.118288	0.348316	0.711733	1	1
NM_001290398	chrX	134059176	134086822	+	4432	1	Cstf2|C630034J23Rik|Cstf64|mir-3112|-|X|X E3|protein-coding	15.082	12.652	19.945	13.53	26.164	21.086	20.962	15.588	43.012	30.95	42.018	39.857	30.923	29.24	25.525	18.514	24.652	21.171	17.851	19.01	35.263	33.269	30.555	39.552	33.986	35.834	23.987	18.353	20.849	17.509	-0.230084	-0.170018	0.15086	0.366791	0.723045	1
NM_001166463	chr13	57426091	57908332	-	4653	1	Spock1|Spock|Ticn1|testican|-|13|13 B2|protein-coding	0	0	0	0	0	0	0	0	0	0	0	0	0	0	0	0	0	0	0	0.012	0	0	0	0	0	0	0	0	0	0	-5.12548e-15	0	1	1	1	1
NM_001164800	chr11	120103951	120151351	-	4547	1	Slc38a10|1810073N04Rik|-|11|11 E2|protein-coding	21.622	16.153	23.975	14.379	16.951	15.607	17.778	16.807	38.923	25.239	47.943	31.649	25.462	22.407	23.551	17.114	10.114	12.347	16.04	15.527	43.137	30.345	21.647	44.493	23.415	25.531	14.851	11.863	10.372	12.758	0.183368	0.20235	0.268618	0.308392	0.946744	1
NR_004853	chr11	116216002	116220287	+	1420	1	Cdk3-ps|2310050O10Rik|Cdk3|-|11|11 E2|pseudo	0.279	0.228	0.052	0.264	0.231	0.325	0.918	0.458	0	0.312	0	0.542	0.089	0.09	0.322	0.673	0.181	0.444	0.579	1.693	0.586	0.189	0	0	0.11	0	0.105	0.454	1.168	1.163	0.738007	-0.0861694	0.343478	1	1	1
NM_001163223	chr5	6769030	7344378	-	4027	1	Zfp804b|Gm441|-|5|5 A1|protein-coding	0	0	0	0	0	0	0	0	0	0	0	0	0	0	0	0	0	0	0	0	0	0	0	0	0	0	0	0	0	0	-5.12548e-15	0	1	1	1	1
NM_172627	chr18	46239949	46280850	-	2725	1	Pggt1b|2010207C17Rik|2610100E13|AI451237|AI551093|BGG1|GGT1|-|18|18 C|protein-coding	6.61	4.924	5.011	4.208	8.881	7.99	3.624	5.477	10.681	7.613	10.999	7.799	7.444	9.146	9.415	7.376	9.693	8.759	5.107	5.997	3.848	6.998	7.796	9.411	7.691	10.053	8.848	5.599	5.678	5.043	-0.137335	-0.42605	0.527001	0.0588143	1	0.471228
NM_009900	chr16	20702966	20716636	-	3619	1	Clcn2|AL118368|ClC-2|Clc2|nmf240|-|16 B1|16 12.5 cM|protein-coding	1.688	1.451	1.4	1.387	1.064	1.226	1.932	1.64	0.922	0.414	0.498	0.638	0.679	0.217	1.411	1.122	0.767	1.384	1.691	1.4	0	0.519	0.907	0.204	0.538	0.915	0.833	0.919	0.885	0.867	-0.00393995	-0.319696	1	0.45461	1	1
NM_001009547	chr8	43519864	43528137	-	2401	1	Adam26b|-|-|8|8 A4|protein-coding	0	0	0	0	0	0	0	0	0	0	0	0	0	0	0	0	0	0	0	0	0	0	0	0	0	0	0	0	0	0	-5.12548e-15	0	1	1	1	1
NR_035528	chrX	72589988	72590094	-	106	1	Mir767|mmu-mir-767|-|X|X 37.27 cM|ncRNA	0	0	0	0	0	0	0	0	0	0	0	0	0	0	0	0	0	0	0	0	0	0	0	0	0	0	0	0	0	0	-5.12548e-15	0	1	1	1	1
NM_001286558	chr19	3389378	3407823	+	2238	1	Mtl5|tesmin|-|19|19 B|protein-coding	0.404	0.755	0.77	0.545	0.316	0.238	0.905	0.308	1.151	0.446	1.244	0.741	0.615	0.615	0.158	0.18	0.073	0.166	0.259	0.691	0	0.15	0	0.66	0.244	0.192	0.222	0.087	0.486	0.103	-0.673238	0.212329	0.296719	0.849611	0.995252	1
NM_001277954	chr7	82259908	82307420	+	1557	1	Sh3gl3|EEN-B2|SH3P13|Sh3d2c|Sh3d2c2|-|7 47.15 cM|7 D2-3|protein-coding	0.036	0.03	0.032	0.226	0.044	0.093	0.178	0	0.602	0	0	0	0.245	0.39	0.267	0.038	0.035	0	0	0	0	0	0	0	0	0	0.021	0	0	0.382	0.81157	-0.787359	0.571124	1	1	1
NM_007696	chr3	105973802	105987423	+	2512	1	Ovgp1|120kDa|AU016433|AU019448|Chit5|MOGP|OGP|muc9|-|3|3 F3|protein-coding	0.507	0.543	0.245	0.308	0.791	0.528	0.729	0.573	0	0.177	0.293	0.259	0.017	0.223	0.975	0.255	0.307	0.823	0.885	0.957	0	0.053	0.131	0.336	0.178	0.171	0.402	0.77	1.378	2.262	-0.30192	0.0842031	0.61993	0.926777	1	1
NM_007405	chr15	98589986	98607633	-	6001	1	Adcy6|AC6|mKIAA0422|-|15|15 F|protein-coding	6.262	5.825	6.141	3.588	3.598	2.221	3.162	4.56	6.187	2.958	3.807	4.123	2.706	2.186	4.317	2.017	1.914	1.896	2.512	3.596	5.186	3.289	2.829	3.078	2.369	2.196	3.03	1.856	0.839	0.325	-0.0294592	0.284777	0.923887	0.274288	1	1
NM_011388	chr8	5085623	5105232	-	1621	1	Slc10a2|ASBT|ISBT|-|8 A1.1|8 2.16 cM|protein-coding	0	0	0	0	0	0	0	0	0	0	0	0	0	0	0	0	0	0	0	0	0	0	0	0	0	0	0	0	0	0	-5.12548e-15	0	1	1	1	1
NM_001313928	chr11	104132781	104175523	+	2400	1	Crhr1|CRFR1|Crhr|-|11 E1|11 67.77 cM|protein-coding	0	0	0	0	0	0	0	0	0	0	0	0	0	0	0	0	0	0	0	0	0	0	0	0	0	0	0	0	0	0	-5.12548e-15	0	1	1	1	1
NM_022995	chr2	173224465	173276533	-	4525	1	Pmepa1|2210418I02Rik|AW455466|Erg1.2|N4wbp4|Stag1|Tmepai|-|2|2 H3|protein-coding	0.606	0.675	0.457	0.316	1.306	1.347	1.061	1.264	4.129	2.255	2.099	1.688	2.62	3.433	2.041	2.183	2.233	2.061	1.837	2.372	7.559	3.22	1.396	2.262	2.979	3.649	2.69	3.69	0.101	0.234	0.560853	0.562859	0.095294	0.0685337	0.56604	0.513593
NM_008433	chr7	24370263	24385212	+	1941	1	Kcnn4|IK1|IKCA1|KCA4|KCa3.1|SK4|SKCas|mIKCa1|-|7|7 A3|protein-coding	16.476	13.444	23.437	12.674	22.542	15.53	29.684	24.643	38.138	28.691	29.66	31.353	25.482	23.538	24.917	16.782	13.427	14.354	27.221	29.09	35.8	30.579	27.679	34.308	25.961	30.232	17.839	13.621	11.345	6.553	0.0093288	0.102558	0.963804	0.613223	1	1
NM_026278	chr8	46010602	46029476	+	3409	1	Lrp2bp|1700113N17Rik|2310006J04Rik|4930479L12Rik|MegBP|-|8|8 B2|protein-coding	0.017	0	0	0.014	0.01	0.008	0.033	0.058	0.103	0	0	0	0	0	0	0	0	0.038	0.036	0.067	0	0	0	0	0.006	0	0	0	0.017	0.078	-3.15363	-4.14305	0.560742	0.262756	1	0.99978
NM_001167161	chr7	20473960	20474925	-	964	2	Gm10670|ENSMUSG00000074330|Vmn1r102|-|7|7 A3|protein-coding	0	0	0	0	0	0	0	0	0	0	0	0	0	0	0	0	0	0	0	0	0	0	0	0	0	0	0	0	0	0	-5.12548e-15	0	1	1	1	1
NM_001163218	chr13	27198903	27203750	+	846	1	Prl3c1|Ghd7|PLP-J|Prlpi|Prlpj|decidualin|-|13 A3.1|13 12.32 cM|protein-coding	0	0	0	0	0	0	0	0	0	0	0	0	0	0	0	0	0	0	0	0	0	0	0	0	0	0	0	0	0	0	-5.12548e-15	0	1	1	1	1
NM_029336	chr1	191036822	191042941	+	423	1	Spata45|1700022P22Rik|-|1|1 H6|protein-coding	0	0	0	0	0	0	0	0	0	0	0	0	0	0	0	0	0	0	0	0	0	0	0	0	0	0	0	0	0	0	-5.12548e-15	0	1	1	1	1
NM_001281519	chr5	26000172	26004727	-	798	1	Gm1979|-|-|5 B1|5|protein-coding	0	0	0	0	0	0	0	0	0	0	0	0	0	0	0	0	0	0	0	0	0	0	0	0	0	0	0	0	0	0	-5.12548e-15	0	1	1	1	1
NM_026234	chr1	172376531	172384099	+	7566	1	Pigm|4933437L05Rik|AI644422|AV302080|C920011G20Rik|-|1 H3|1 79.73 cM|protein-coding	4.881	5.033	4.858	4.792	6.765	5.092	5.672	4.566	7.307	6.796	6.981	7.003	6.761	8.278	6.195	5.589	5.269	6.171	5.897	5.848	7.017	6.469	7.676	6.779	7.322	8.421	5.472	4.568	6.585	6.34	-0.113071	-0.236757	0.544189	0.237602	1	0.961496
NM_146515	chr17	37279501	37280418	-	916	1	Olfr99|MOR156-1|-|17|17 B1|protein-coding	0	0	0	0	0	0.126	0	0	0	0	0	0	0	0	0	0	0.059	0.035	0	0	0	0	0	0	0	0	0	0	0	0	-4.07729	-3.66629	0.262023	0.328606	0.93879	1
NR_049190	chrX	20863126	20863182	-	56	1	Mir5617|Gm25192|mir-5617|mmu-mir-5617|-|X|X|ncRNA	0	0	0	0	0	0	0	0	0	0	0	0	0	0	0	0	0	0	0	0	0	0	0	0	0	0	0	0	0	0	-5.12548e-15	0	1	1	1	1
NM_027704	chr13	73963862	73992840	+	1289	1	Zdhhc11|4933421L13Rik|DHHC-11|Zdhhc20|-|13|13 C1|protein-coding	0	0	0	0	0	0	0	0	0	0	0	0	0	0	0	0	0	0	0	0	0	0	0	0	0	0	0	0	0	0	-5.12548e-15	0	1	1	1	1
NM_026263	chr5	114853714	114883879	+	2027	1	4930519G04Rik|1700014B12Rik|-|5|5 F|protein-coding	0	0	0	0	0	0	0	0	0	0	0	0	0	0	0	0	0	0	0	0	0	0	0	0	0	0	0	0	0	0	-5.12548e-15	0	1	1	1	1
NR_046233	chr17	39842997	39848829	+	5832	1	Rn45s|-|-|-|rRNA	2040.7	1297.2	1733.9	1374.69	1108.68	984.512	1178.67	1261.56	1545.09	1908.5	2530.44	2448.21	1189.97	771.223	1057.78	735.082	728.648	1025.45	1429.8	1550.86	2271.96	2361.51	2819.46	3208.36	903.15	1013.16	768.195	656.99	1119.76	1374.99	-0.364025	-0.344993	0.0159401	0.0880082	0.195185	0.590415
NM_178610	chr10	111972695	111988430	+	4978	1	Krr1|2610511F02Rik|AI255219|AI428520|D10Ertd773e|Hrb2|-|10 D2|10 59.97 cM|protein-coding	6.805	6.58	7.443	5.898	6.378	4.565	8.911	6.618	10.459	12.078	10.446	11.511	7.813	8.217	7.893	5.081	6.068	3.983	6.43	8.687	8.242	7.971	9.788	9.158	6.973	7.257	6.56	3.95	7.704	6.955	0.113355	-0.0148015	0.586874	0.957164	1	1
NM_020487	chr17	23868072	23873113	+	1069	1	Prss21|1700023E12Rik|TESP5|mT4|testisin|-|17 A3.3-B|17 12.11 cM|protein-coding	0	0	0	0	0	0	0	0	0	0	0	0	0	0	0	0	0	0	0	0	0	0	0	0	0	0	0	0	0	0	-5.12548e-15	0	1	1	1	1
NR_029649	chr2	174267504	174267585	-	81	1	Mir298|Mirn298|mir-298|mmu-mir-298|-|2|2|ncRNA	0	0	0	0	0	0.178	0	0	0	0	0	0	0	0	0	0	0	0	0.376	0	0	0	0	0	0	0	0	0	0	0	-2.31118	0	1	1	1	1
NM_010730	chr19	20373434	20390671	-	1380	1	Anxa1|Anx-1|Anx-A1|C430014K04Rik|Lpc-1|Lpc1|-|19 B|19 13.83 cM|protein-coding	13.257	14.031	15.083	14.581	3.467	1.671	11.498	7.086	12.647	22.347	9.791	7.335	3.421	8.798	3.7	3.082	2.169	1.44	6.686	11.053	4.282	10.85	7.133	7.494	2.414	6.653	2.028	2.064	22.154	13.478	0.318094	0.137688	0.456778	0.750195	1	1
NM_018754	chr4	133600556	133602168	-	1610	1	Sfn|Er|Mme1|Ywhas|-|4 D3|4 66.25 cM|protein-coding	1.932	2.213	3.316	2.447	2.532	3.276	4.256	3.698	6.293	2.239	4.578	6.986	3.958	4.014	3.391	2.539	2.406	2.329	4.994	3.982	5.737	5.38	3.464	4.195	4.029	5.73	2.263	1.378	1.99	3.858	-0.12683	-0.452901	0.754232	0.219621	1	0.924377
NM_010494	chr11	106377656	106382641	-	1136	1	Icam2|CD102|Icam-2|Ly-60|-|11 E1|11 69.09 cM|protein-coding	14.014	15.761	11.413	10.384	9.063	8.346	37.264	20.428	29.283	29.442	26.745	31.006	16.439	11.463	11.895	8.761	6.188	8.82	30.855	28.089	16.043	27.425	29.459	25.083	13.871	12.587	11.53	6.214	24.672	45.075	0.111242	0.160496	0.691021	0.618888	1	1
NM_011374	chr6	142821541	142964452	-	8988	1	St8sia1|9330109E03Rik|GD3S|Sia-T|Siat8|Siat8a|-|6 G3|6 74.78 cM|protein-coding	0.019	0.015	1.568	0.334	3.844	1.359	0.889	3.718	3.721	2.728	1.959	0.771	0.909	2.253	1.552	2.485	3.623	2.206	0.701	3.13	5.268	3.899	1.314	2.16	3.476	4.103	3.631	4.674	0.006	0	-0.366729	0.496812	0.358576	0.0865117	1	0.584018
NM_028873	chr10	128805676	128819446	+	4220	1	Dnajc14|5730551F12Rik|DNAJ|DRIP78|HDJ3|LIP6|-|10|10 D3|protein-coding	6.928	6.057	8.075	5.524	6.345	5.675	6.83	6.008	15.557	12.053	14.263	9.721	6.006	6.194	6.714	5.042	5.405	5.449	5.874	6.781	14.435	12.267	6.939	11.629	6.61	7.776	6.777	4.234	5.659	8.236	-0.165117	-0.0525888	0.433816	0.814959	1	1
NM_009150	chr3	94933083	94944758	+	1671	1	Selenbp1|Lp56|Lpsb|SBP56|-|3 F2.1|3 40.74 cM|protein-coding	5.483	4.638	3.607	2.737	3.928	2.552	7.803	3.705	10.9	8.63	10.047	9.353	6.348	4.835	5.379	2.286	1.824	1.963	6.014	6.731	7.47	6.027	4.565	7.2	4.721	7.373	3.795	1.668	1.198	1.582	0.0804376	0.424927	0.840665	0.30022	1	1
NM_139270	chr1	65311257	65389244	+	2399	1	Pth2r|Pthr2|-|1 C2|1 33.05 cM|protein-coding	0	0	0	0	0	0	0	0	0	0	0	0	0	0	0	0	0	0	0	0	0	0	0	0	0	0	0	0	0	0	-5.12548e-15	0	1	1	1	1
NR_105914	chr14	56082401	56082468	-	67	1	Mir6949|Gm27697|mmu-mir-6949|-|-|ncRNA	0	0	0	0	0.258	0	0.828	0.883	0	1.656	2.445	3.534	0	1.433	0.62	0.445	0	0	0	0	0	0	0	0	2.035	2.247	0	0	0	0	0.881758	0	1	1	1	1
NR_045642	chr8	104226691	104248558	-	2317	1	Tk2|AU024611|mt-TK|-|8|8 D3|protein-coding	5.284	4.493	5.755	5.314	5.226	4.179	8.489	7.08	9.504	8.115	6.15	6.336	3.381	3.418	4.022	1.868	3.332	4.073	8.215	9.856	6.932	6.839	5.487	7.47	3.556	3.814	2.759	1.734	3.456	11.749	-0.84691	-0.773919	0.0113486	0.0123057	0.155641	0.170107
NM_010460	chr11	96286646	96290163	+	1265	1	Hoxb7|AI325018|Hox-2.3|-|11 D|11 59.82 cM|protein-coding	0.045	0	0	0	0	0	0	0	0	0	0	0	0	0	0	0	0	0	0	0	0	0	0	0	0	0	0	0	0	0	-5.12548e-15	0	1	1	1	1
NM_134058	chr13	115088355	115090158	-	1568	1	Pelo|AA409897|AI852218|-|13|13 D2.2|protein-coding	4.166	3.6	6.182	4.098	5.916	3.823	12.331	5.696	19.385	14.574	12.169	15.479	6.63	7.907	6.394	3.788	3.646	3.174	10.022	11.224	22.078	11.861	15.589	15.749	7.478	8.9	4.678	3.126	5.016	8.849	-0.0692463	0.129535	0.841435	0.694557	1	1
NR_003523	chr15	62217541	62219451	-	1910	1	H2afy3|4933432H23Rik|-|15|15 D1|pseudo	0.03	0.048	0.129	0.123	0.072	0.075	0	0.124	0.429	0.058	0.086	0	0.288	0.41	0.652	0.266	0.071	0.034	0.032	0	0	0.07	0	0.221	0.204	0.203	0.069	0.157	0	0	2.39996	1.07222	0.00194594	0.323213	0.0443881	1
NR_131123	chr17	21528196	21535878	-	2473	1	9330136K24Rik|-|-|17|17|ncRNA	0.183	0.15	0.099	0.114	0.049	0.029	0.101	0.08	0	0	0	0	0	0	0.059	0.006	0.088	0.065	0	0.046	0	0.054	0	0	0.181	0	0.054	0.176	0	0.053	-0.417694	0.643763	0.832983	0.551292	1	1
NM_009105	chr2	13076967	13271415	-	1580	1	Rsu1|RsuI|rsp-1|-|2|2 A1|protein-coding	29.797	35.68	27.593	25.203	25.462	17.728	31.164	15.611	45.258	41.389	39.184	37.242	33.636	38.383	24.974	18.737	23.499	21.694	22.262	24.977	37.606	34.506	35.198	38.273	37.329	42.433	23.518	17.075	18.626	10.873	-0.0988401	-0.21659	0.616538	0.279605	1	1
NM_001278075	chr1	78417958	78488897	-	2071	1	Farsb|C76708|Farsa|Farsl|Farslb|Frsb|-|1|1 C4|protein-coding	14.473	14.096	20.825	13.94	15.339	10.805	21.512	13.899	32.436	27.158	28.036	28.641	32.746	32.342	22.231	15.859	13.199	11.252	17.954	22.026	22.543	20.166	24.437	25.734	29.119	32.498	19.478	11.536	19.692	18.105	0.42102	0.265881	0.032778	0.241455	0.308159	0.97013
NR_038026	chr10	116950562	116963279	+	1508	1	4933412E12Rik|-|-|10|10|ncRNA	4.65	5.753	5.873	6.485	4.25	3.44	6.99	4.746	10.33	4.303	9.612	7.184	6.838	8.805	4.763	3.77	3.458	3.772	5.917	5.484	8.554	5.922	3.536	8.888	6.665	6.787	4.447	3.091	9.995	5.959	0.0506023	-0.0511155	0.887111	0.871573	1	1
NM_001102615	chr11	114765389	114790575	+	3411	1	Kif19a|Kif19|-|11|11 E2|protein-coding	0.356	0.387	0.209	0.289	0.152	0.27	0.155	0.098	0.223	0.374	0.144	0.035	0.087	0.131	0.146	0.074	0.139	0.166	0.259	0.034	0.951	0.374	0.289	0.309	0.828	0.126	0.107	0.066	1.09	1.414	-1.11447	-0.876378	0.104653	0.169397	0.594373	0.82898
NR_040594	chr3	45416584	45439309	-	579	1	1700027H10Rik|-|-|3|3|ncRNA	0	0	0	0	0	0	0	0	0	0	0	0	0	0	0	0	0	0	0	0	0	0	0	0	0	0	0	0	0	0.057	-5.12548e-15	0	1	1	1	1
NM_001011761	chr2	89282196	89283131	-	934	1	Olfr1229|MOR233-19|MOR233-22|-|2|2 E1|protein-coding	0	0	0	0	0	0	0	0	0	0	0	0	0	0	0	0	0	0	0	0	0	0	0	0	0	0	0	0	0	0	-5.12548e-15	0	1	1	1	1
NM_145621	chr9	107935920	107949691	+	3018	1	Camkv|1G5|BB074618|BC017634|-|9|9 F1|protein-coding	0.056	0.061	0.098	0.078	2.89	2.755	2.748	2.051	4.91	1.562	3.962	4.982	7.177	5.428	9.333	2.408	4.098	6.158	9.636	8.344	13.787	8.565	13.263	14.337	12.547	10.274	10.013	6.496	0.152	0.372	0.826974	0.619129	0.0511894	0.0161434	0.405274	0.205815
NM_001286508	chr9	118040522	118065096	+	4538	1	Azi2|AA410145|AZ2|-|9|9 F3|protein-coding	7.296	6.749	6.305	5.028	7.51	6.319	6.853	6.191	8.647	9.045	10.124	6.614	6.924	8.732	9.482	6.1	7.268	5.502	5.832	8.186	7.574	7.013	6.868	8.093	9.035	8.662	6.977	5.205	8.111	6.457	0.0186404	-0.125393	0.927352	0.571819	1	1
NM_198599	chr16	20233309	20241358	-	3269	1	Map6d1|A330066I15Rik|-|16|16 A3|protein-coding	0.017	0.014	0.015	0	0.011	0	0	0.012	0	0	0	0	0.013	0	0.038	0	0.025	0.02	0	0	0	0	0	0	0	0	0	0	0	0	1.43699	-4.36308	0.716193	0.117771	1	0.689443
NM_021384	chr12	26442743	26456452	-	3777	1	Rsad2|2510004L01Rik|Vig1|cig5|-|12|12 A3|protein-coding	2.111	3.693	2.358	3.75	0.777	1.041	2.005	0.673	1.644	1.909	1.735	1.802	1.738	1.499	1.253	0.593	0.696	1.057	0.879	1.121	1.344	0.942	1.281	1.425	0.964	1.668	0.723	0.302	0.432	0.315	-0.187443	-0.86832	0.690022	0.0639725	1	0.493476
NM_001081427	chr14	7817957	7951587	+	9051	1	Flnb|AL024016|Fln-b|-|14|14 A1|protein-coding	6.001	3.747	8.878	5.794	6.701	6.175	4.665	4.877	15.95	6.747	10.052	11.721	10.656	9.371	9.91	6.67	5.108	6.31	3.99	3.193	16.118	9.822	8.818	9.34	10.257	11.793	7.282	6.094	1.33	2.65	0.21826	0.180627	0.207787	0.36801	0.845903	1
NM_008289	chr8	105518746	105523988	+	1842	1	Hsd11b2|11HSD2|-|8 D3|8 53.04 cM|protein-coding	0.138	0.113	0.04	0	0.084	0.016	0.06	0.064	0	0	0.089	0	0.161	0	0.113	0.138	0	0.035	0	0	0	0	0	0.115	0.148	0.187	0.036	0.065	0	0	1.22077	1.50699	0.286056	0.420018	0.978996	1
NR_029645	chr7	3220773	3220841	+	68	1	Mir295|Mirn295|mir-295|mmu-miR-295|-|7|7|ncRNA	0	0	0	0	0	0	0	0	0	0	0	0	0	0	0	0	0	0	0	0	0	0	0	0	0	0	0	0	0	0	-5.12548e-15	0	1	1	1	1
NM_016876	chr9	20894349	20898590	-	1055	1	Eif3g|44kDa|D0Jmb4|Eif3s4|TU-189B2|eIF3-p44|p44|-|9|9 A3|protein-coding	17.287	13.967	24.183	16.361	14.097	12.702	64.316	31.004	56.234	53.574	50.533	68.344	32.773	28.84	23.807	19.264	8.5	8.823	49.475	50.264	40.15	51.932	73.627	49.216	27.787	35.708	19.447	9.533	38.033	53.39	0.55653	0.65129	0.0171756	0.0277094	0.204178	0.298887
NR_015455	chr6	128993020	129006649	+	837	1	BC064078|-|-|6 F3|6|ncRNA	2.027	3.593	2.645	5.239	8.028	9.898	26.348	12.155	20.711	28.959	29.743	30.624	8.55	12.5	5.63	7.47	10.665	15.06	35.801	35.114	26.646	28.638	55.369	61.278	16.244	15.234	7.004	6.464	8.405	11.722	-0.552357	-0.970402	0.159298	0.00166728	0.745237	0.0386037
NM_173748	chr11	6105692	6200451	-	3954	1	Nudcd3|AI427847|BC024322|mKIAA1068|-|11|11 A1|protein-coding	10.598	9.969	12.158	9.828	8.873	8.422	11.941	11.269	19.27	11.264	22.575	21.963	11.031	11.51	9.628	8.774	6.725	7.169	10.451	12.659	20.899	12.821	13.09	18.523	10.892	12.606	7.438	6.474	9.692	13.853	-0.0300922	-0.0433564	0.882651	0.836069	1	1
NM_012000	chr8	14888536	14901719	+	6426	1	Cln8|mnd|-|8 A1.1|8 7.59 cM|protein-coding	2.473	1.714	2.795	1.89	2.056	1.823	2.525	1.724	5.104	2.158	3.912	2.054	1.578	1.805	1.395	1.47	1.661	1.63	2.18	2.476	3.043	3.772	2.629	3.679	1.931	1.914	1.214	0.947	0.365	0.288	-0.537682	-0.659819	0.066528	0.0170039	0.467474	0.21317
NR_002167	chrX	105164378	105165505	-	1127	1	E530001F21Rik|-|-|X|X D|pseudo	0	0	0	0	0	0	0	0	0	0	0	0	0	0	0	0	0	0	0	0	0	0	0	0	0	0	0	0	0	0	-5.12548e-15	0	1	1	1	1
NR_033559	chr6	95290574	95333993	-	3649	1	AY512915|-|-|6|6|ncRNA	0	0	0	0	0	0	0	0	0	0	0	0	0	0	0	0	0	0	0	0	0	0	0	0	0	0	0	0	0	0	-5.12548e-15	0	1	1	1	1
NM_172991	chr5	3583978	3596547	-	2323	1	Rbm48|AW548102|C030048B08Rik|-|5|5 A1|protein-coding	3.652	4.113	4.586	3.251	4.781	3.405	5.004	3.955	7.362	10.936	5.993	8.486	4.348	5.44	6.943	3.636	4.152	3.165	3.92	5.371	9.135	4.711	9.463	6.542	4.788	5.137	3.999	3.865	5.306	4.295	0.21681	0.0660278	0.479179	0.826346	1	1
NM_007396	chr2	48814109	48903264	+	5668	1	Acvr2a|ActrIIa|Acvr2|TactrII|-|2 C1.1|2 28.38 cM|protein-coding	2.14	1.392	2.218	2.052	2.633	1.363	1.37	1.388	1.819	1.576	1.416	2.183	1.102	1.835	0.835	0.966	2.277	1.36	1.128	1.762	0.235	1.054	0.767	1.136	0.68	1.036	0.821	1.045	1.922	1.189	-1.20041	-0.978217	0.00107466	0.00766119	0.0284402	0.120166
NR_033590	chr8	28083194	28084853	-	1659	1	Gm8096|EG666422|-|8 A2|8|pseudo	0	0.014	0.03	0.014	0	0	0	0	0	0	0	0.214	0.026	0.029	0	0	0	0	0	0.035	0.1	0	0	0	0.059	0.013	0	0.018	0	0	-5.12548e-15	2.37211	1	1	1	1
NM_026125	chr4	155962312	155966629	+	1311	1	Fam132a|1110035L05Rik|C1qdc2|CTRP12|alipolin|-|4 E2|4 87.66 cM|protein-coding	5.155	5.258	4.785	2.826	1.173	0.604	3.83	2.481	4.78	2.158	3.685	2.89	1.583	2.428	1.884	0.922	0.723	0.678	2.23	3.056	0.889	2.407	2.878	4.588	1.738	2.542	1.465	0.137	1.68	1.865	0.514801	0.00310611	0.340801	1	1	1
NR_131026	chr10	106555195	106602480	-	1717	1	4930532I03Rik|-|-|10|10|ncRNA	0	0	0	0	0	0	0	0	0	0	0	0	0	0	0	0	0	0	0	0	0	0	0	0	0	0	0	0	0	0	-5.12548e-15	0	1	1	1	1
NR_024198	chr8	3803125	3803361	-	236	1	Rprl3|RPRH4|Rmrp4|-|8 1.92 cM|ncRNA	0.12	0.196	0	0	0	0	0	0.167	0.993	0	0.694	0	0.538	0.136	0	0	0	0	0	0	1.41	2.561	0	0	0.66	0.364	0	0	0	0	-5.12548e-15	0	1	1	1	1
NM_148942	chr13	33879816	33905708	-	1319	1	Serpinb6c|C76171|C76174|SPI3C|SPIC|ovalbumin|-|13 A3.3|13 13.99 cM|protein-coding	0	0	0	0	0	0	0	0	0	0	0	0	0	0	0	0.373	0	0	0	0	0	0	0	0	0	0	0	0	0	0	6.08674	0	0.0225439	1	0.24431	1
NM_001167537	chr7	13177719	13178669	+	949	1	Vmn1r88|-|-|7 A1-A2|7|protein-coding	0	0	0	0	0	0	0	0	0	0	0	0	0	0	0	0	0	0	0	0	0	0	0	0	0	0	0	0	0	0	-5.12548e-15	0	1	1	1	1
NM_146732	chr7	108255192	108256136	-	943	1	Olfr488|MOR204-15|-|7|7 E3|protein-coding	0	0	0	0	0	0	0	0	0	0	0	0	0	0	0	0	0	0	0	0	0	0	0	0	0	0	0	0	0	0	-5.12548e-15	0	1	1	1	1
NR_131106	chr5	148777963	148783080	+	512	1	4930505K14Rik|-|-|5|5|ncRNA	0	0	0	0	0	0.056	0	0	0	0	0	0	0	0	0	0	0	0	0	0	0	0	0	0	0	0	0	0	0	0	-2.31118	0	1	1	1	1
NM_001195767	chr12	86734369	86763795	+	1932	1	Lrrc74a|EG627607|Gm6772|Lrrc74|-|12|12 D2|protein-coding	0	0	0	0	0	0	0	0	0	0	0	0	0	0	0	0	0	0	0	0.03	0	0	0	0	0	0	0	0	0	0	-5.12548e-15	0	1	1	1	1
NM_011164	chr13	27057570	27065203	+	887	1	Prl|AV290867|Gha1|Prl1a1|-|13 A3.1|13 12.25 cM|protein-coding	0	0	0	0	0	0	0	0	0	0	0	0	0	0	0	0	0	0	0	0	0	0	0	0	0	0	0	0	0	0	-5.12548e-15	0	1	1	1	1
NM_201361	chr17	79614900	79682152	+	1789	1	Rmdn2|AW061290|Fam82a1|RMD-2|mRMD-2|-|17|17 E3|protein-coding	1.565	2.224	1.334	1.258	1.284	0.886	1.085	0.937	2.128	3.038	0.778	1.853	2.012	1.52	1.195	1.059	1.545	0.506	0.715	1.184	1.163	0.751	1.788	0.59	0.958	0.865	0.953	0.603	0.623	0.942	-0.0375279	-0.469254	0.956307	0.447245	1	1
NM_001081746	chr1	85199611	85213762	+	1605	1	Gm7609|EG665378|-|1|1 C5|protein-coding	0	0	0	0	0	0.009	0	0	0	0	0	0	0	0	0.026	0	0	0.02	0	0	0	0	0	0	0	0	0	0.056	0	0	0.0383344	1.44293	1	0.718119	1	1
NM_172461	chr9	105162467	105395287	-	2607	1	Nek11|4932416N14Rik|-|9|9 F1|protein-coding	0.022	0.053	0	0.018	0.093	0.033	0	0.023	0.09	0	0	0	0	0.074	0	0	0	0.012	0	0	0	0	0	0	0	0	0.025	0	0	0	-5.33685	0.820395	0.0155442	1	0.192614	1
NM_029042	chr16	38812205	38828749	-	1362	1	4930435E12Rik|TSCPA|-|16|16 B4|protein-coding	0	0	0	0	0	0	0	0	0	0	0	0	0	0	0	0	0	0	0	0.042	0	0	0	0	0	0	0	0	0	0	-5.12548e-15	0	1	1	1	1
NM_145842	chr7	10579756	10581487	-	1729	1	Vmn1r69|V1re9|-|7|7 A1|protein-coding	0	0	0	0	0	0	0	0	0	0	0	0	0	0	0	0	0	0	0	0	0	0	0	0	0	0	0	0	0	0	-5.12548e-15	0	1	1	1	1
NM_182840	chr2	160906438	160912339	-	3552	1	Emilin3|1110013O17Rik|EMILIN-3|EMILIN-5|EMILIN-T|Emilin5|-|2|2 H3|protein-coding	0	0	0	0	0	0	0	0	0	0	0	0	0	0	0	0	0	0	0	0	0	0	0	0	0	0	0	0	0	0	-5.12548e-15	0	1	1	1	1
NM_025830	chr8	107436398	107558595	+	4255	1	Wwp2|1300010O06Rik|AA690238|AIP2|AW554328|-|8|8 D3|protein-coding	14.766	12.58	16.583	11.007	17.221	14.988	16.142	12.58	28.175	13.922	23.538	25.376	17.018	15.632	18.011	13.922	11.718	13.536	15.116	12.759	27.401	20.814	22.978	22.769	16.558	22.19	13.691	11.374	16.245	20.846	-0.141455	-0.0592781	0.392029	0.763433	1	1
NM_001113419	chr3	67892220	68626482	+	2384	1	Gm21949|Iqcj-schip1|Schip-1-iqcj|Schip1|-|3|3|protein-coding	0.083	0.165	0.134	0.089	0.181	0.097	0.303	0.207	0.172	0	0.344	0.298	0	0.094	0	0	0.08	0.129	0.153	0.12	0	0	0.034	0	0.253	0	0.076	0	0	0	-6.38939	-1.48568	0.000225462	0.205752	0.00844225	0.896039
NR_028310	chr10	124469074	124524488	+	1329	1	4930503E24Rik|-|-|10|10 D2|pseudo	0.553	0.731	0.778	0.424	0.364	0.239	1.962	0.92	0.529	1.461	0.616	1.871	1.29	0.77	0.656	0.539	0.265	0.219	1.604	1.68	0.877	0.606	1.481	0.953	0.938	1.068	0.299	0.417	1.399	1.019	0.877978	0.565489	0.160915	0.407322	0.748543	1
NM_009443	chr6	72608421	72617000	-	5018	1	Tgoln1|AU015504|D6Ertd384e|TGN38|TGN38A|Ttgn1|-|6 C1|6 32.27 cM|protein-coding	12.239	10.119	13.189	9.782	14.041	11.563	14.694	10.023	22.35	20.272	22.407	16.964	19.751	20.479	16.236	12.189	12.298	11.665	15.111	12.701	21.078	18.278	13.502	23.471	19.731	21.412	12.51	10.391	13.69	11.752	0.0228266	-0.114465	0.891114	0.549292	1	1
NM_009884	chr7	35046422	35056566	-	4698	1	Cebpg|C/EBP[g]|C/EBPgamma|GPE1-BP|Gpe1bp|Ig/EBP|-|7|7 B1|protein-coding	5.08	3.89	5.97	5.012	7.589	6.054	8.101	6.748	10.347	10.283	10.11	8.606	5.588	5.738	6.376	4.879	6.421	6.154	5.497	8.918	9.866	8.618	7.612	11.187	4.901	6.234	6.387	4.071	8.121	9.577	-0.401022	-0.338403	0.0413831	0.112945	0.355788	0.677422
NR_045922	chr11	72266844	72268556	+	1356	1	1700051A21Rik|-|-|11|11 B4|ncRNA	0	0	0	0	0	0.021	0	0	0	0	0	0	0	0	0	0	0	0	0	0	0	0	0	0	0	0	0	0	0	0	-2.31117	0	1	1	1	1
NM_001253745	chr8	3681737	3690861	-	2025	1	Fcer2a|CD23|Fce2|Fcer2|Ly-42|-|8 1.92 cM|8 A1|protein-coding	0.112	0.103	0.17	0.162	0.034	0.036	0.11	0.136	0.521	0	0	0	0	0.016	0	0	0.094	0.112	0.226	0.17	0	0.398	0	0.104	0	0	0	0	0.805	0.881	-4.37595	-5.81527	0.119807	0.00219899	0.64118	0.0474597
NM_008137	chr19	16435667	16610818	+	3374	1	Gna14|AU023208|-|19 A-B|19 11.29 cM|protein-coding	0.536	0.679	0.073	0.313	0.02	0.06	0.066	0.047	0.035	0.674	0.243	0.368	0.075	0.194	0.135	0.102	0.032	0.034	0.072	0	0	0.119	0	0.188	0.318	0.089	0.088	0.009	0	0.039	1.36274	0.309681	0.134856	0.880806	0.684867	1
NM_013611	chr10	61417972	61425337	+	2089	1	Nodal|Tg.413d|-|10 B4|10 32.21 cM|protein-coding	0	0	0	0	0	0	0	0.019	0	0	0	0	0	0	0	0.093	0	0	0	0	0	0.064	0	0	0	0	0	0	0	0	4.8424	0	0.11427	1	0.627499	1
NM_009406	chr7	4518308	4522443	-	814	1	Tnni3|Tn1|cTnI|-|7 A1|7 2.61 cM|protein-coding	1.112	1.194	1.3	1.066	0.446	0.195	3.51	1.671	0	0	0.402	0.218	0	0	0.281	0.367	0.3	0.139	3.105	2.848	0	0.825	0	0	0	0	0.448	0.387	0.668	0.609	-0.0535265	0.817064	1	0.295733	1	1
NM_145134	chr9	96943482	97018355	-	2227	1	Spsb4|D030068E18Rik|SSB-4|Ssb4|-|9|9 E3.3|protein-coding	0.825	0.488	1.944	0.916	0.621	0.505	1.769	0.859	1.21	1.594	1.839	1.728	1.141	1.731	0.727	0.436	0.474	0.341	0.383	0.617	1.121	1.809	0.516	2.559	1.706	2.037	0.61	0.343	0.95	1.602	-0.0923386	0.138656	0.875598	0.825712	1	1
NM_021897	chr4	11156441	11174377	+	5386	1	Trp53inp1|2700057G22Rik|SIP|SIP18|SIP27|Stinp|Teap|-|4|4 A1-A2|protein-coding	5.675	5.807	6.537	10.302	25.102	18.146	11.28	14.159	17.463	20.442	14.794	10.958	7.21	12.287	9.118	7.192	35.928	32.552	21.305	32.911	24.273	23.81	14.239	21.554	12.184	16.712	12.827	8.09	42.931	45.45	-1.52329	-1.78334	4.08201e-19	4.33086e-19	2.07953e-16	1.4686e-16
NM_001311151	chr9	107681502	107705591	-	3314	1	Sema3f|Sema4|Semak|-|9|9 F2|protein-coding	0.367	0.209	0.119	0.014	0.083	0.026	0	0	0	0	0	0	0.013	0.068	0	0.036	0.061	0.049	0.018	0	0	0	0	0	0	0	0.03	0.077	0.069	0.06	-1.38436	-0.0228438	0.316019	1	1	1
NM_001190989	chr14	105258673	105309298	+	2192	1	Ndfip2|0710001O20Rik|2810436B12Rik|9130207N19Rik|N4wbp5a|mKIAA1165|-|14|14 E2.3|protein-coding	3.173	2.512	2.368	2.343	3.042	2.781	7.808	4.416	4.034	6.048	2.951	5.32	3.39	3.576	3.456	2.532	4.184	3.303	5.988	7.181	2.544	6.984	6.623	2.937	3.848	4.787	3.324	2.646	9.303	5.697	-0.153988	-0.417334	0.633672	0.152522	1	0.785682
NM_139148	chr3	144822624	144849302	-	3289	1	Clca3b|Clca4|-|3|3 H2-H3|protein-coding	0	0	0	0	0	0	0	0	0	0	0	0	0	0	0	0	0	0	0	0	0	0	0	0	0	0	0	0	0	0	-5.12548e-15	0	1	1	1	1
NR_015506	chr17	87274886	87282814	-	1525	1	4833418N02Rik|-|-|17|17 E4|ncRNA	1.113	1.183	0.92	1.338	0.6	0.265	1.382	0.737	0.307	0.509	0.322	1.203	0.042	0.682	0.218	0.509	0.435	0.371	1.897	0.957	0.437	0.793	2.904	0.761	0.281	0.141	0.119	0.521	0.45	0.433	-0.246642	-0.265733	0.78892	0.774609	1	1
NR_030420	chr6	27936655	27936750	-	95	1	Mir592|Mirn592|mir-592|mmu-mir-592|-|6|6|ncRNA	0	0	0	0	0	0	0	0	0	0	0	0	0	0	0	0	0	0	0	0	0	0	0	0	0	0	0	0	0	0	-5.12548e-15	0	1	1	1	1
NM_175245	chr14	99034544	99046136	-	2251	1	Mzt1|2410129H14Rik|AI120158|Mozart1|-|14|14 E2.2|protein-coding	16.116	21.509	15.411	12.971	20.926	14.345	23.735	14.198	25.991	42.136	28.559	35.766	23.459	31.781	24.907	18.879	20.971	16.225	17.168	22.35	16.969	22.49	31.119	23.254	30.364	32.277	25.468	18.55	22.056	15.997	0.197529	0.180835	0.289365	0.390499	0.984395	1
NM_001166685	chr11	106789252	106818861	+	2577	1	Cep95|4732496G21Rik|AI118346|AI448335|Ccdc45|D330027A14Rik|F630025I20Rik|-|11|11 E1|protein-coding	4.038	4.219	4.248	4.96	5.161	4.797	9.968	9.25	6.159	3.745	4.449	4.479	3.286	3.153	4.728	4.053	4.841	4.534	8.709	12.16	4.618	5.341	2.801	3.727	4.059	4.164	5.359	5.485	11.542	9.025	-0.2701	0.136562	0.312645	0.600873	1	1
NM_025435	chr14	13949012	13961313	-	963	1	Thoc7|Nif3l1bp1|-|14|14 A2|protein-coding	6.724	6.798	8.022	7.72	8.861	5.94	58.16	25.776	10.278	42.392	11.65	15.368	10.663	9.485	6.553	7.918	6.906	6.662	35.924	48.172	9.16	15.618	15.758	10.192	9.587	6.766	9.991	6.615	54.793	42.23	-0.110962	0.237025	0.757006	0.426489	1	1
NM_001285887	chr4	127077383	127124374	+	3922	1	Zmym6|9330177P20Rik|AI593204|AI661340|D4Wsu24e|Zfp258|-|4 D2.2|4 61.25 cM|protein-coding	5.45	6.482	5.087	5.89	6.413	4.611	6.642	7.661	2.748	3.635	3.591	4.619	2.278	2.439	5.981	3.637	5.395	5.295	6.165	8.96	3.628	2.568	5.605	2.879	3.034	2.215	4.577	4.72	5.119	3.58	-0.37666	-0.22883	0.0822895	0.322212	0.52358	1
NM_130861	chr6	142234227	142322981	-	2555	1	Slco1a5|Oatp-3|Oatp3|Slc21a7|-|6|6 G2|protein-coding	0	0	0	0	0	0	0	0	0	0	0	0	0	0	0	0	0	0	0	0	0	0	0	0	0	0	0	0	0	0	-5.12548e-15	0	1	1	1	1
NM_001099276	chr1	133046012	133108688	+	7894	1	Pik3c2b|C330011J12Rik|Gm199|PI3K-C2beta|PI3KC2beta|-|1|1 E4|protein-coding	3.908	3.136	6.701	3.081	2.241	1.566	2.024	2.008	2.856	1.461	3.309	2.947	2.942	2.156	3.232	0.998	1.397	1.505	3.264	1.878	1.95	1.965	1.34	3.008	2.157	2.8	1.34	0.429	6.442	10.467	-0.0407868	-0.834911	0.91632	0.0297955	1	0.312384
NM_172285	chr8	117498291	117635142	+	4263	1	Plcg2|PLCgamma2|Plcg-2|-|8 E1|8 64.26 cM|protein-coding	44.633	33.465	70.559	44.989	53.061	44	42.837	37.888	104.065	53.424	100.199	77.653	61.026	54.994	59.983	39.249	45.733	48.626	63.942	51.952	113.086	82.925	84.737	120.487	64.914	72.694	44.985	38.034	37.757	43.35	-0.109411	-0.23212	0.483027	0.188424	1	0.866241
NM_008865	chr13	27242430	27249740	+	929	1	Prl3b1|Csh2|Ghd8|PL|Pl-2|Pl2|mPL-II|mplII|-|13 A3.1|13 12.35 cM|protein-coding	0	0	0	0	0	0	0	0	0	0	0	0	0	0	0	0	0	0	0	0	0	0	0	0	0	0	0	0	0	0	-5.12548e-15	0	1	1	1	1
NR_102360	chr10	41450358	41465582	+	2865	1	Zbtb24|BC055367|Bif1|Bsg1|ZNF450|-|10|10 B1|protein-coding	4.037	3.076	4.594	3.454	5.945	4.853	5.674	4.934	9.71	7.125	7.803	6.777	8.558	6.404	5.876	4.219	4.298	4.84	4.953	7.072	3.892	8.062	6.528	7.699	6.71	6.567	5.832	3.74	5.939	6.261	-0.228246	-0.00187142	0.358916	1	1	1
NM_009471	chr16	33955012	33967003	-	3211	1	Umps|1700095D23Rik|AA408257|AL033308|BB164745|-|16|16 B3|protein-coding	14.186	10.007	24.503	14.717	19.076	15.208	20.976	15.86	31.116	23.337	36.394	35.581	26.534	30.101	27.099	16.283	13.132	10.952	15.686	20.579	27.524	24.068	25.443	28.462	25.241	29.565	16.415	9.891	11.801	10.916	0.192749	0.0502207	0.295944	0.819641	0.993918	1
NM_001099312	chr11	99803548	99804446	-	865	1	Gm11569|OTTMUSG00000002208|-|11 D|11|protein-coding	0	0	0	0	0	0	0	0	0	0	0	0	0	0	0	0	0	0	0	0	0	0	0	0	0	0	0	0	0	0	-5.12548e-15	0	1	1	1	1
NM_027913	chr19	10634233	10665210	+	3518	1	Vwce|1300015B04Rik|-|19|19 B|protein-coding	0.016	0.026	0.014	0.013	0	0	0	0.022	0	0	0.093	0	0	0.005	0.018	0.025	0.023	0	0.026	0	0	0	0	0	0	0	0.009	0.009	0	0	4.40647	-0.439463	0.117357	1	0.638174	1
NM_018867	chr7	132042810	132154741	-	3490	1	Cpxm2|4632435C11Rik|CPX-2|Cpx2|-|7|7 F4|protein-coding	0	0	0	0.013	0	0	0	0	0	0	0	0	0	0	0	0	0	0	0	0	0	0	0	0	0	0	0	0	0	0	-5.12548e-15	0	1	1	1	1
NM_001142792	chr7	4716002	4725082	-	1017	1	Tmem150b|A630041N19|Tmem224|-|7|7 A1|protein-coding	0.918	1.41	2.758	2.26	1.648	1.36	1.909	3.102	0.346	3.491	2.335	0.233	0.167	0.503	0.163	1.188	1.905	1.144	1.886	4.165	0.164	1.717	0.323	0.623	0.575	0.127	0.033	0.457	0.731	0.26	-1.165	-2.77912	0.0378276	1.22391e-09	0.334922	1.29001e-07
NM_008185	chr10	75783813	75798584	-	1030	1	Gstt1|AI255817|Gstt1-1|-|10 38.58 cM|10 B5-C1|protein-coding	2.251	2.246	0.573	0.137	0	0	0.054	0.115	0	0	0.318	0	0	0	0.04	0	0	0	0.059	0.111	0	0	0	0	0	0	0	0	0	0.128	2.35048	0	1	1	1	1
NR_027865	chr6	112210708	112212518	+	448	1	1700054K19Rik|-|-|6|6 E3|ncRNA	0	0	0	0	0	0	0	0	0	0	0	0	0	0	0	0	0	0	0	0	0	0	0	0	0	0	0	0	0	0	-5.12548e-15	0	1	1	1	1
NM_001276446	chr4	62505984	62519909	-	4433	1	Alad|ALADH|Lv|-|4 B3|4 33.17 cM|protein-coding	4.503	4.122	5.006	2.513	4.937	3.211	7.221	4.323	12.485	10.022	11.934	13.194	12.71	11.284	9.903	7.365	2.808	3.124	4.788	5.855	9.217	9.194	11.527	8.785	12.575	14.464	7.938	4.077	4.993	5.463	0.968903	0.929122	6.96765e-06	0.000376573	0.000451936	0.0112986
NM_029342	chr1	74967346	75046639	-	840	1	Nhej1|1700029B21Rik|XLF|cernunnos|-|1|1 C3|protein-coding	0.875	1.184	1.025	1.117	0.946	1.252	5.713	2.887	3.625	5.547	3.412	1.55	1.89	0.571	1.483	0.568	1.129	0.981	3.48	4.327	1.783	2.238	3.906	2.01	1.183	2.841	1.143	0.91	3.098	5.113	-0.334939	-0.0937407	0.620984	0.881248	1	1
NM_198711	chr3	130180845	130599883	+	6716	1	Col25a1|2700062B08Rik|CLAC-P|-|3|3 H1|protein-coding	0	0	0	0	0	0	0	0	0	0	0	0	0	0	0	0	0	0	0	0	0	0	0	0	0	0	0	0	0.06	0.487	-5.12548e-15	0	1	1	1	1
NR_029574	chrX	7247989	7248056	-	67	1	Mir188|Mirn188|mir-188|mmu-mir-188|-|X|X|ncRNA	0.422	0	0	0.7	0	0.43	0	0	0	0	0	0	0	0	0	0	0	0.241	0	0	0	0	0	0	1.163	0	0	0	0	0	-2.31114	-2.34079	1	1	1	1
NM_027010	chr1	65926522	65928304	+	617	1	Crygf|3110001K11Rik|Cryg-2|DGcry-2|Len-2|-|1 C3|1 33.31 cM|protein-coding	0	0	0	0	0	0	0	0	0	0	0	0	0	0	0	0	0	0	0	0	0	0	0	0	0	0	0	0	0	0	-5.12548e-15	0	1	1	1	1
NR_110420	chr1	150159043	150164948	-	1743	1	Ptgs2os2|Gm26687|Linc-cox2|Lincrna-cox2|-|1 H1|1|ncRNA	0	0	0	0.027	0	0	0	0	0	0	0	0	0	0	0	0	0	0	0	0	0	0	0	0	0	0	0	0	0	0	-5.12548e-15	0	1	1	1	1
NR_040457	chr14	86245970	86262042	+	618	1	4930529K09Rik|4930507G21Rik|-|14|14|ncRNA	0	0	0	0	0	0	0	0	0	0	0	0	0	0	0	0	0	0	0	0	0	0	0	0	0	0	0	0	0	0	-5.12548e-15	0	1	1	1	1
NM_199198	chr15	89123303	89128700	-	2394	1	Hdac10|AW548891|Hd10|-|15|15 E3|protein-coding	7.914	7.653	10.924	6.808	6.855	5.032	8.795	10.912	5.773	5.978	6.978	8.234	4.44	2.994	8.185	4.706	6.224	7.162	8.307	12.611	13.557	11.583	4.968	7.186	3.572	4.518	5.409	4.395	9.222	14.269	-0.0119409	-0.495466	0.968242	0.0401945	1	0.375143
NM_021272	chr10	57784923	57788450	+	756	1	Fabp7|B-FABP|BFABP|Blbp|MRG|-|10|10 B4|protein-coding	0	0	0	0	0	0	0	0	0	0	0	0	0	0	0	0	0	0	0	0	0	0	0	0	0	0	0	0	0	0	-5.12548e-15	0	1	1	1	1
NM_008629	chr5	115429685	115454202	+	1534	1	Msi1|Msi1h|Musahi1|m-Msi-1|-|5|5 E3-F|protein-coding	0.018	0	0.144	0.061	0.045	0.056	0.036	0.18	0	0.289	0	0	0.028	0.282	0.081	0	0	0	0	0	0	0	0	0	0.038	0.224	0	0.02	0	0	-0.640954	2.37207	0.796656	1	1	1
NM_001166749	chr7	20167460	20168377	-	916	2	Vmn1r142|EG667464|Gm8647|-|7|7 A3|protein-coding	0	0	0	0	0	0	0	0	0	0	0	0	0	0	0	0	0	0	0	0	0	0	0	0	0	0	0	0	0	0	-5.12548e-15	0	1	1	1	1
NM_146821	chr7	103740201	103741322	-	1119	1	Olfr629|MOR26-2|-|7|7 E3|protein-coding	0	0	0	0	0	0.052	0	0	0	0	0	0	0	0	0	0	0	0	0	0	0	0	0	0	0	0	0	0	0	0	-3.15886	0	0.590612	1	1	1
NR_037252	chr2	10503273	10503355	+	82	3	Mir467a-3|Mirn467a-3|mmu-mir-467a-3|-|2|2|ncRNA	0	0	0	0	0	0	0	0	0	0	0	0	0	0	0	0	0	0	0	0	0	0	0	0	0	0	0	0	0	0	-5.12548e-15	0	1	1	1	1
NM_010064	chr2	71211946	71263302	+	2500	1	Dync1i2|3110079H08Rik|AW554389|Dncic2|-|2 C2|2 42.38 cM|protein-coding	17.203	17.072	19.377	16.407	22.753	19.152	21.926	16.916	39.777	37.562	35.803	37.484	28.761	27.477	24.585	20.723	21.147	20.298	18.637	22.07	26.131	33.894	35.467	31.112	29.046	31.763	21.057	18.375	23.566	21.592	0.000301252	-0.125217	1	0.52444	1	1
NM_026330	chr7	125467640	125491542	-	1056	1	Nsmce1|2510027N19Rik|-|7|7 F3|protein-coding	5.864	5.674	10.018	8.439	15.294	10.111	45.709	20.706	37.38	51.685	22.955	37.111	28.271	23.359	18.005	16.42	10.339	9.09	28.78	37.344	42.003	36.878	38.527	29.582	27.041	30.299	15.273	12.149	34.503	32.692	0.342733	0.442873	0.185388	0.0827423	0.808255	0.572217
NM_010895	chr11	98325417	98329645	-	3133	1	Neurod2|Ndrf|bHLHa1|-|11 D|11 61.75 cM|protein-coding	0	0	0	0	0	0.009	0	0.006	0	0	0	0	0	0	0	0	0	0	0	0	0	0	0	0	0	0	0	0	0	0	-2.31114	0	1	1	1	1
NM_177036	chr7	19875742	19887965	-	3352	1	Ceacam19|C130022P09Rik|CEAL1|-|7|7 A3|protein-coding	0	0	0	0	0	0	0	0.012	0	0	0	0	0	0	0	0	0	0	0	0.051	0	0	0	0	0	0	0	0	0.034	0.02	-5.12548e-15	0	1	1	1	1
NM_011200	chr1	30940303	30949755	-	4121	1	Ptp4a1|AA415290|AU019864|C130021B01|Prl-1|-|1|1 B|protein-coding	1.503	1.527	1.797	2.225	3.697	2.189	4.773	3.052	2.999	4.778	3.517	4.841	4.228	7.383	3.873	2.607	3.159	2	3.606	3.507	1.656	3.047	2.408	4.456	5.445	6.11	2.572	1.906	3.192	2.189	0.0243677	-0.267274	0.935047	0.381176	1	1
NM_008770	chr3	31149920	31164326	+	1867	1	Cldn11|Claudin-11|Claudin11|Osp|Otm|-|3 A3|3 15.14 cM|protein-coding	0	0	0	0	0	0	0	0	0.063	0	0	0	0	0	0	0	0	0	0	0	0	0	0	0	0	0	0	0	0	0	-5.12548e-15	0	1	1	1	1
NM_138682	chr6	28828126	28831747	-	3619	1	Lrrc4|MBAG1|NGL-2|NLG-2|Nag14|-|6|6 A3.3|protein-coding	0.031	0.051	0.014	0.026	0.143	0.171	0.031	0.087	0.065	0	0	0.294	0.012	0.053	0.218	0.276	0.052	0.018	0.034	0	0	0	0	0	0.086	0.048	0.055	0.091	0	0	0.541675	0.997675	0.417227	0.320982	1	1
NM_001160129	chrY	54185857	54188230	-	1145	3	Gm20852|-|-|Y|Y|protein-coding	0	0	0	0	0	0	0	0	0	0	0	0	0	0	0	0	0	0	0	0	0	0	0	0	0	0	0	0	0	0	-5.12548e-15	0	1	1	1	1
NM_026623	chr8	94019403	94037039	-	1102	1	Nudt21|25kDa|3110048P04Rik|5730530J16Rik|AU014860|AW549947|Cpsf5|-|8|8 C5|protein-coding	1.001	1.343	1.295	1.319	1.865	1.726	5.639	3.238	1.063	1.862	0.966	2.31	1.518	1.176	1.111	1.625	1.266	1.276	3.841	5.22	1.208	2.132	1.638	2.298	2.28	2.712	2.269	2.163	5.294	5.306	-0.459561	0.755728	0.37033	0.0741887	1	0.537681
NR_030709	chr17	22776230	22817747	-	4216	1	Gm16386|EG545191|ENSMUSG00000073442|Gm21017|-|17|17 A3.3|pseudo	1.415	1.86	1.255	1.63	2.364	1.866	0.553	1.029	0.236	1.092	0.855	0.744	0.517	1.237	1.324	1.394	2.31	1.894	0.563	0.882	0.316	0.43	0.545	0.951	1.09	0.816	2.07	1.084	1.235	0.752	-0.728197	-0.499726	0.0280231	0.118945	0.280563	0.692226
NR_029884	chr8	38252133	38252202	-	69	1	Mir383|Mirn383|mir-383|mmu-mir-383|-|8|8|ncRNA	0	0	0	0	0	0	0	0	0	0	0	0	0	0	0	0	0	0	0	0	0	0	0	0	0	0	0	0	0	0	-5.12548e-15	0	1	1	1	1
NM_022016	chr9	80313330	80465438	-	3568	1	Impg1|A930015H12Rik|IMP150|SPACR|-|9 E1|9 43.99 cM|protein-coding	0	0	0	0.013	0.01	0.048	0.016	0	0	0	0.138	0	0	0.072	0	0.289	0.015	0.027	0.051	0	0	0.038	0	0	0.033	0	0	0.059	0	0	2.26843	0.563536	0.168168	0.746352	0.767778	1
NM_146814	chr7	104880709	104881659	+	949	1	Olfr665|MOR34-7|-|7|7 E3|protein-coding	0.06	0	0	0	0	0	0	0	0	0	0	0	0	0	0	0	0	0	0	0	0	0	0	0	0	0	0	0	0	0	-5.12548e-15	0	1	1	1	1
NM_025327	chr3	89246438	89249729	+	516	1	Krtcap2|0610010I12Rik|Kcp2|-|3|3 F2|protein-coding	17.097	22.505	27.702	27.224	6.595	5.054	74.136	32.707	37.341	67.399	38.724	51.167	11.284	15.098	6.758	6.796	6.221	4.51	63.621	51.246	27.256	54.391	86.952	44.995	15.703	17.96	7.413	6.158	47.887	45.392	0.119965	0.28425	0.76835	0.469943	1	1
NM_016693	chr4	133240818	133252928	+	4302	1	Map3k6|Ask2|MAPKKK6|MEKK6|-|4|4 D2.3|protein-coding	1.38	1.075	1.573	0.671	0.309	0.245	0.342	0.541	0.681	0.297	0.685	0.427	0.394	0.714	0.695	0.277	0.233	0.214	0.488	0.592	0	0.187	0.934	0.662	0.774	0.305	0.389	0.118	0	0	0.607838	0.058024	0.260819	0.970677	0.93879	1
NM_025515	chr7	92561149	92582294	+	1585	1	Ccdc90b|2310015N07Rik|C86558|-|7|7 E1|protein-coding	1.713	2.51	2.484	2.145	2.844	2.154	12.286	5.411	3.88	9.764	4.598	7.208	2.244	1.857	2.868	1.902	1.607	2.213	5.687	12.079	4.463	4.956	7.297	2.93	1.905	2.835	2.058	1.447	6.875	3.856	-0.203964	-0.17826	0.59606	0.663898	1	1
NR_040766	chr9	88595325	88599243	-	3172	1	9430037G07Rik|-|-|9|9|ncRNA	0.134	0.08	0.047	0.044	0.065	0.036	0	0.068	0	0	0	0	0	0	0.052	0	0.085	0	0	0	0	0.064	0	0.067	0.018	0.075	0.084	0.066	0.108	0.146	-1.21442	0.69454	0.362846	0.588416	1	1
NM_008133	chr14	34310727	34345033	+	3143	1	Glud1|AI118167|Gdh-X|Glud|Gludl|-|14 B|14 20.8 cM|protein-coding	22.86	20.218	30.082	23.556	26.919	20.873	34.934	20.576	46.733	47.614	51.72	58.256	30.133	30.885	28.365	20.7	19.148	18.886	23.225	26.442	32.197	37.791	42.878	47.009	29.605	31.648	20.663	16.128	22.83	23.944	-0.0884264	-0.102916	0.591855	0.586852	1	1
NM_026383	chr4	135870926	135873846	-	1902	1	Pnrc2|0610011E17Rik|D4Bwg0593e|-|4 D3|4 68.01 cM|protein-coding	28.96	30.905	31.821	28.421	30.669	21.977	30.759	20.722	44.001	57.887	38.535	30.128	33.641	36.233	22.165	22.398	29.84	24.802	23.152	33.538	35.659	35.972	28.98	36.621	37.328	37.149	28.635	18.881	44.583	43.718	-0.329875	-0.271377	0.0975241	0.192722	0.572984	0.871823
NM_011661	chr7	87427405	87493411	-	3300	1	Tyr|Oca1|albino|c|skc35|-|7 D3-E1|7 49.01 cM|protein-coding	0	0	0	0	0	0	0	0	0	0	0	0	0	0	0	0	0	0	0	0	0	0	0	0	0	0	0	0	0	0	-5.12548e-15	0	1	1	1	1
NM_205823	chr4	128615446	128618619	-	3171	1	Tlr12|Gm1365|Tlr11|-|4|4 D2.2|protein-coding	0.196	0.328	0.419	0.473	1.253	0.963	0.42	0.485	0.554	1.05	0.93	1.269	0.14	1.927	0.196	1.176	1.025	1.626	1.402	1.137	3.412	3.007	1.164	2.263	0.934	1.973	0.668	1.56	0.703	1.104	-0.654276	-0.21818	0.376767	0.682846	1	1
NM_054099	chr15	76948544	76950731	+	1085	1	1110038F14Rik|-|-|15|15 E1|protein-coding	3.57	5.01	6.485	4.388	2.086	2.311	17.999	9.322	6.801	9.355	8.227	8.839	4.761	4.453	3.979	3.713	2.035	2.547	13.528	15.588	9.127	10.83	9.223	8.462	3.178	3.765	2.167	2.569	16.211	20.674	0.67406	0.0206819	0.104153	0.966899	0.592668	1
NM_028835	chr6	114643097	114860614	+	3740	1	Atg7|1810013K23Rik|Agp7|Apg7l|Atg7l|Gm21553|-|6|6 E3|protein-coding	5.761	4.992	5.69	5.242	5.219	5.213	4.754	3.585	8.957	6.259	9.153	7.756	7.139	5.65	6.366	4.816	3.944	4.36	3.925	3.176	7.365	5.188	7.281	7.816	7.666	7.635	5.225	3.903	2.088	2.968	-0.0458972	0.0783452	0.844341	0.740885	1	1
NM_001159697	chr6	87730869	87755911	+	2743	1	Efcc1|Ccdc48|-|6|6 D2|protein-coding	8.01	7.303	9.606	6.455	2.412	1.965	2.265	3.292	3.053	1.193	1.761	1.878	0.247	0.408	0.643	0.054	0.751	0.507	1.232	1.502	0.485	0.685	0	0.846	0.114	0.118	0.036	0	0	0.12	-2.90551	-5.14472	9.04678e-05	2.02848e-10	0.00411191	2.44347e-08
NM_178767	chr12	37241639	37581932	+	2140	1	Agmo|A530016O06Rik|AI790538|Tmem195|-|12|12 A3|protein-coding	0.436	0.4	0.218	0.329	0.178	0.215	0.337	0.111	0	0.415	0.459	0.166	0.079	0.03	0.272	0	0.165	0.264	0.213	0.254	0.078	0.314	0.46	0.197	0.018	0.181	0	0	0.107	0.278	-0.863713	-6.96324	0.49967	8.57431e-06	1	0.000419335
NM_133781	chr1	85793447	85851577	+	3789	1	Cab39|AA408805|AA960512|C78372|MO25|MO25alpha|-|1|1 C5|protein-coding	17.47	14.018	19.597	13.171	20.164	16.683	20.331	15.366	32.923	24.462	34.646	32.169	24.744	28.688	23.896	17.623	17.331	15.035	16.878	21.873	26.817	27.29	26.454	42.002	25.637	28.267	17.258	16.076	24.357	20.943	0.0421169	0.00250567	0.798254	0.990485	1	1
NR_131020	chr8	56465622	56484968	-	570	1	4930518J21Rik|-|-|8|8|ncRNA	0	0	0	0	0	0	0	0	0	0	0	0	0	0	0	0	0	0	0	0	0	0	0	0	0	0	0	0	0	0	-5.12548e-15	0	1	1	1	1
NM_010139	chr4	141301221	141329384	+	3913	1	Epha2|AW545284|Eck|Myk2|Sek-2|Sek2|-|4 73.67 cM|4 D-E|protein-coding	0.101	0.13	0.075	0.024	11.941	9.475	2.942	4.605	18.888	10.178	13.017	12.602	5.157	6.414	4.573	9.038	14.13	16.685	9.604	11.577	48.574	31.813	14.065	21.738	13.599	11.32	8.908	16.417	9.297	14.876	-0.691016	-0.264713	0.0400577	0.407667	0.347705	1
NM_133775	chr19	29925114	29960715	+	2524	1	Il33|9230117N10Rik|Il-33|Il1f11|NF-HEV|-|19|19 C2|protein-coding	0	0.018	0	0.019	0.014	0	0.022	0	0	0	0	0	0	0	0	0	0.075	0.051	0.29	0	0	0.106	0	0	0	0	0	0	3.411	2.435	-2.30311	-5.45545	1	0.00797651	1	0.123527
NM_001204071	chr17	40764734	40794146	-	1439	1	Crisp2|CRISP-2|GAPDL5|Tpx-1|Tpx1|-|17 B2|17 19.54 cM|protein-coding	0.196	0	0	0.033	0.048	0	0	0.027	0	0	0	0	0	0	0	0	0	0	0	0.02	0	0	0	0	0	0	0	0	0	0	-3.14806	0	0.601066	1	1	1
NM_206903	chr2	36812149	36813090	-	940	1	Olfr3|MOR136-14|Y71|-|2|2 B|protein-coding	0	0	0	0	0	0	0	0	0	0	0	0	0	0	0	0	0	0	0	0	0	0	0	0	0	0	0	0	0	0	-5.12548e-15	0	1	1	1	1
NM_001110009	chr7	19689480	19692659	-	426	1	Apoc1|Apo-CIB|ApoC-IB|apo-CI|apoC-I|-|7 A3|7 9.94 cM|protein-coding	0.199	0.76	0	0	0	0	0	0	0	0	0	0	0	0	0	0	0	0	0	0	0	0	0	0	0	0	0	0	0	0	-5.12548e-15	0	1	1	1	1
NM_026831	chr3	108364911	108380057	+	1265	1	Mybphl|1110037P11Rik|-|3|3 F3|protein-coding	0.045	0	0	0.037	0.055	0	0.022	0	0	0	0	0	0	0	0	0	0	0	0.096	0.09	0	0	0	0	0	0	0	0	0	0	-3.14806	0	0.600984	1	1	1
NM_007738	chr9	108953745	108984875	+	9078	1	Col7a1|AW209154|-|9 F2|9 59.63 cM|protein-coding	0.053	0.036	0.035	0.021	0.082	0.037	0.425	0.091	0	0	0.072	0	0.005	0.019	0.055	0.053	0.042	0.039	0.52	0.101	0	0.089	0.108	0.023	0.041	0	0.089	0.054	0.135	0.335	-0.242184	0.784745	0.769633	0.200198	1	0.887015
NM_007851	chr8	21297394	21298375	+	417	1	Defa5|Defa29|Defcr29|Defcr5|-|8|8 A2|protein-coding	0	0	0	0	0	0	0	0	0	0	0	0	0	0	0	0	0	0	0	0	0	0	0	0	0	0	0	0	0	0	-5.12548e-15	0	1	1	1	1
NM_010103	chr13	88821472	89323225	+	5316	1	Edil3|Del-1|Del1|-|13|13 C3|protein-coding	0.011	0	0	0.009	0	0.016	0	0.007	0	0	0	0	0	0	0	0	0	0	0	0.011	0	0	0	0	0.051	0.077	0	0	0.032	0	-3.68982	0	0.380872	1	1	1
NR_102315	chr5	22550413	22558171	+	4321	1	6030443J06Rik|1700030G06Rik|-|5|5|ncRNA	0.262	0.364	0.239	0.163	0.232	0.33	0.103	0.319	0.136	0.103	0	0.027	0.186	0.159	0.293	0.083	0.147	0.355	0.211	0.291	0.347	0.031	0.076	0.024	0.18	0.04	0.253	0.264	0.04	0.107	-0.822224	-0.000907643	0.224303	1	0.879755	1
NM_011392	chr13	55399648	55414695	+	3066	1	Slc34a1|NaPi-IIa|Npt2|Npt2a|Slc17a2|-|13 29.81 cM|13 B|protein-coding	0.018	0.068	0	0	0	0.038	0	0	0	0	0	0	0	0	0	0.088	0	0	0	0.075	0	0	0	0	0	0	0.022	0	0.037	0.129	1.11341	3.14985	0.598409	0.587305	1	1
NM_001033349	chr3	57667422	57692537	-	1753	1	Ankub1|Gm410|-|3|3 D|protein-coding	0	0	0	0	0	0.033	0	0	0	0	0	0	0	0	0	0	0	0.018	0	0	0	0	0	0	0	0	0	0	0	0	-3.15885	-2.34063	0.590223	1	1	1
NM_183283	chr16	32271609	32274779	+	1262	1	Smco1|2310010M20Rik|-|16|16 B2|protein-coding	0	0	0	0	0	0	0	0	0	0	0	0	0	0	0	0	0	0	0	0	0	0	0	0	0.015	0	0	0	0	0	-5.12548e-15	0	1	1	1	1
NM_183268	chr8	21509258	21510237	+	421	1	Defa20|2010016F14Rik|Defcr20|-|8|8 A2|protein-coding	0	0	0	0	0	0	0	0	0	0	0	0	0	0	0	0	0	0	0	0	0	0	0	0	0	0	0	0	0	0	-5.12548e-15	0	1	1	1	1
NM_182993	chr7	45163921	45176139	+	2926	1	Slc17a7|2900052E22Rik|AI851913|Vglut1|-|7|7 B4|protein-coding	0.174	0.182	0.126	0.08	0.13	0.069	0	0.02	0.34	0.057	0.112	0.081	0.159	0.055	0.028	0.209	0.028	0.055	0	0	0.171	0.092	0	0.216	0.28	0.059	0.419	0.02	0	0	0.357748	2.19364	0.775702	0.072638	1	0.531039
NM_178669	chr7	135511456	135528654	-	3310	1	Clrn3|AI649392|Tmem12|-|7|7 F3|protein-coding	0.017	0	0	0	0	0.009	0	0	0	0	0	0	0	0	0	0	0	0	0	0	0	0.081	0	0	0	0	0	0	0	0	-2.31115	0	1	1	1	1
NM_001293677	chrX	73214333	73222453	+	1145	1	Xlr4b|Xlr4|-|X A7.3|X 37.29 cM|protein-coding	0.049	0.081	0.193	0.143	0.347	0.352	3.198	1.619	0	0	0	0.103	0.055	0	0.308	0.143	0.237	0.226	2.261	4.349	0.509	0.059	0	0	0.459	0.038	0.448	0.419	1.973	1.991	-0.742083	0.875678	0.313807	0.205124	1	0.895056
NM_001039474	chr18	42511487	42575785	+	4385	1	Tcerg1|2410022J09Rik|2900090C16Rik|AI428505|CA150b|FBP23|FBP28|Taf2s|ca150|p144|-|18|18 B3|protein-coding	27.683	24.758	33.782	25.992	27.839	22.541	31.036	25.872	40.428	26.285	45.456	40.406	39.034	42.461	35.029	26.614	23.885	22.153	30.279	28.605	40.082	29.292	31.987	41.203	37.97	46.128	27.182	21.916	26.219	28.395	0.165484	0.0406556	0.291371	0.82482	0.987376	1
NM_001270718	chr16	13981702	13986867	-	860	1	Ifitm7|4933438K12Rik|Mil4|-|16|16 A1|protein-coding	1.775	2.448	0.458	1.173	0	0	0.161	0	0	0	0	0	0	0.112	0	0	0	0	0	0	0	0	0	0.245	0	0	0	0	0	0.154	-5.12548e-15	0	1	1	1	1
NM_001243138	chr4	146502000	146539395	+	3061	1	Gm13247|OTTMUSG00000011075|-|4 E1|4|protein-coding	0.009	0.015	0.032	0.015	0.011	0	0.054	0.064	0	0	0	0	0	0	0	0.049	0	0.053	0	0	0	0	0	0.103	0	0	0.022	0	0	0	2.07669	-1.30079	0.411643	0.638277	1	1
NM_008791	chr16	96467606	96525793	+	636	1	Pcp4|P16Rimb19|Pcp-4|Pep19|-|16 C4|16 56.97 cM|protein-coding	0	0	0	0	0	0.023	0	0	0	0	0	0	0	0	0	0	0	0	0	0.36	0	0	0	0	0	0	0	0	0	0.208	-2.31115	0	1	1	1	1
NM_177722	chr1	9908638	9940954	+	2536	1	Mcmdc2|6030422M02Rik|-|1|1 A2|protein-coding	0.045	0.018	0.019	0.111	0.089	0.062	0.197	0.109	0	0.044	0.065	0	0.125	0.114	0.008	0.112	0.048	0.115	0.06	0	0	0	0	0	0	0	0.131	0.053	0.034	0	-0.22227	0.10605	0.905272	1	1	1
NM_015821	chr8	105264648	105269326	+	1896	1	Fbxl8|FBL8|-|8|8 D1|protein-coding	2.327	1.733	3.036	1.781	4.136	3.025	3.438	2.828	8.031	4.651	5.053	7.181	6.488	4.826	5.934	4.022	2.208	3.495	3.726	4.739	9.349	7.189	6.749	6.345	7.232	8.336	5.214	4.672	2.866	4.826	0.347037	0.755474	0.263414	0.0206857	0.940549	0.244125
NM_144835	chr13	12395375	12438893	+	6729	1	Heatr1|AA517551|B130016L12Rik|BC019693|-|13 A1|13 4.56 cM|protein-coding	10.484	6.625	16.128	7.416	10.887	8.764	9.964	9.238	20.723	11.375	22.673	17.093	20.739	19.314	18.459	12.327	6.754	6.057	9.382	9.157	14.086	11.166	11.093	19.291	16.581	17.278	10.589	7.357	7.863	7.467	0.510007	0.421346	0.0022911	0.0339174	0.049579	0.337559
NM_001039484	chr1	172341210	172374085	+	5403	1	Kcnj10|BIR10|BIRK-1|Kir1.2|Kir4.1|-|1 H3|1 79.69 cM|protein-coding	0.44	0.308	0.146	0.217	0.051	0.085	0.041	0.022	0.108	0.185	0	0.219	0.078	0.065	0.046	0	0.04	0.018	0.023	0.021	0.092	0.025	0	0.039	0.007	0	0.092	0	0	0.11	-1.89944	0.44135	0.0806238	0.780402	0.517454	1
NR_027914	chr2	156852403	156862945	-	1220	1	5430405H02Rik|2610307N17Rik|-|2|2 H2|ncRNA	1.043	1.081	1.331	1.365	0.807	0.909	2.069	2.44	0.384	0.637	0.201	0.291	0.85	0.485	0.953	1.296	0.877	1.192	1.947	3.519	2.251	1.376	0	0.519	0.607	0.423	0.543	0.934	2.25	2.654	-0.0608283	-0.403948	0.929841	0.451615	1	1
NM_020261	chr7	18606343	18616501	-	2172	1	Psg23|1620401C02Rik|cea11|-|7 A3|7 9.18 cM|protein-coding	0	0	0	0	0	0	0	0	0	0	0	0	0	0	0	0	0	0	0	0	0	0	0	0	0	0	0	0	0	0	-5.12548e-15	0	1	1	1	1
NR_045381	chr18	32663642	32837287	-	1611	1	4930455D15Rik|-|-|18|18|ncRNA	0	0	0	0	0.064	0	0	0	0	0	0	0	0	0.159	0	0	0	0	0	0	0	0	0	0	0	0	0	0	0	0.021	-3.67698	0	0.391687	1	1	1
NM_001168476	chr7	67647410	67726576	+	2019	1	Ttc23|1600012K10Rik|-|7|7 C|protein-coding	0.728	0.573	0.244	0.302	0.274	0.264	0.536	0.293	0	0	0.487	0.381	0.252	0	0.308	0.192	0.134	0.312	0.181	0.255	0.536	0.466	0	0.261	0.222	0.181	0.238	0.304	0.198	0.262	-0.335175	0.195385	0.632168	0.80763	1	1
NM_139141	chr13	21513221	21531114	-	8792	1	Zkscan8|2510038J07Rik|D430019P06Rik|LD5-1|Zfp192|-|13|13 A3.1|protein-coding	5.972	5.489	6.148	5.143	9	6.418	3.893	4.218	7.001	4.915	7.563	5.232	8.496	10.162	7.718	5.974	8.534	6.608	4.15	5.901	4.912	4.758	4.926	7.154	9.442	10.536	7.432	5.788	3.611	2.367	-0.286068	-0.251893	0.0988546	0.218446	0.576644	0.921134
NM_147221	chr4	107434719	107635059	+	2891	1	Glis1|Gli5|Gli6|GliH1|-|4|4 C6|protein-coding	0.02	0.088	0.017	0.016	0.036	0.01	0.038	0.014	0.243	0	0	0.123	0	0.022	0.029	0.103	0.047	0.112	0.042	0.04	0	0	0	0.073	0.013	0.015	0	0.021	0.03	0.034	1.54536	-2.72567	0.246001	0.0328105	0.917801	0.33128
NM_029933	chr3	97203662	97227364	-	6090	1	Bcl9|2610202E01Rik|8030475K17Rik|A330041G23Rik|Gm130|-|3|3 F2|protein-coding	17.082	13.325	21.298	16.293	18.207	15.585	11.488	12.652	26.667	8.561	21.192	13.706	18.732	21.29	17.921	14.299	13.069	14.656	12.196	9.957	25.321	12.26	12.243	18.542	17.873	24.016	13.236	10.841	5.213	7.969	-0.193734	-0.253368	0.226544	0.175387	0.884511	0.84424
NM_146054	chr14	45458792	45530065	-	3226	1	Fermt2|AA960555|Kindlin-2|Mig2|Plekhc1|-|14|14 C1|protein-coding	0.035	0	0.023	0	0	0	0	0	0	0	0	0	0	0	0	0	0	0	0	0	0	0	0	0	0	0	0	0	0.018	0	-5.12548e-15	0	1	1	1	1
NM_001039556	chr4	11558920	11615808	+	2908	1	Rad54b|E130016E03Rik|-|4|4 A1|protein-coding	2.742	2.681	4.806	2.887	4.235	4.008	6	6.875	5.599	5.055	5.21	7.349	5.453	4.45	8.187	7.61	5.133	4.107	4.084	6.81	4.092	6.142	6.318	4.065	6.115	4.082	7.386	6.613	7.317	7.555	0.820076	0.554694	0.000940547	0.0231751	0.0258501	0.264927
NM_011330	chr11	82057832	82062955	+	1068	1	Ccl11|Scya11|eotaxin|-|11 C|11 49.84 cM|protein-coding	0	0	0	0	0	0	0	0.037	0	0	0	0	0	0	0	0	0	0	0	0	0	0	0	0	0	0	0	0	0	0	-5.12548e-15	0	1	1	1	1
NM_028053	chr4	53826045	53862018	+	2853	1	Tmem38b|1600017F22Rik|AA437809|AV051057|D4Ertd89e|TRIC-B|mg33b|-|4 B2|4 28.76 cM|protein-coding	1.1	0.892	0.767	0.995	1.847	1.096	2.003	1.064	0.657	2.294	0.804	1.681	2.122	1.312	1.528	0.837	1.386	1.609	2.156	1.334	1.488	1.836	1.926	1.369	1.516	2.073	1.956	0.468	0.922	0.834	-0.455912	-0.437228	0.276653	0.39946	0.961171	1
NM_001177758	chr2	11471431	11553929	-	4638	1	Pfkfb3|E330010H22Rik|iPFK-2|uPFK-2|-|2|2 A1|protein-coding	9.273	7.038	11.156	7.913	8.912	6.785	8.738	6.598	15.279	9.998	14.796	17.167	11.673	12.334	10.647	6.377	7.196	7.701	10.525	10.125	13.188	12.291	9.656	13.061	8.58	10.974	6.377	3.878	21.163	19.752	-0.0212615	-0.595906	0.918122	0.005993	1	0.100127
NM_007385	chr7	19678084	19681460	-	513	1	Apoc4|Acl|apo-CIV|apoC-IV|-|7 A3|7 9.94 cM|protein-coding	0	0	0	0	0	0	0	0	0	0	0	0	0	0	0	0	0	0	0	0	0	0	0	0	0	0	0	0	0	0	-5.12548e-15	0	1	1	1	1
NM_174998	chr4	123183504	123194699	+	4645	1	Hpcal4|AI846570|NVP-2|-|4|4 D2.2|protein-coding	0	0	0	0	0	0.006	0	0	0	0	0	0	0	0	0	0	0	0	0	0	0	0	0.071	0	0	0	0	0	0.025	0	-2.31115	0	1	1	1	1
NR_045371	chr5	127170565	127184356	+	926	1	4930572K03Rik|-|-|5|5 G1|ncRNA	0	0	0	0	0	0	0	0	0	0	0	0	0	0	0	0	0	0	0	0	0	0	0	0	0	0	0	0	0	0	-5.12548e-15	0	1	1	1	1
NM_007605	chr6	140041525	140042786	+	1259	1	Capza3|510-4|Cappa3|Gsg3|Tex8|repro32|-|6 G2|6 69.77 cM|protein-coding	0	0	0	0	0	0	0	0.031	0	0	0	0	0	0	0	0	0	0	0	0.045	0	0	0	0	0	0	0	0	0	0	-5.12548e-15	0	1	1	1	1
NM_138313	chr2	118528757	118549678	-	4626	1	Bmf|AW260063|AW411872|-|2|2 E5|protein-coding	0.403	0.31	0.973	0.654	1.236	1.04	1.109	1.794	2.481	1.858	1.204	0.23	0.407	0.249	0.197	0.3	1.198	1.754	1.508	3.427	2.321	2.845	1.401	1.323	0.488	0.297	0.197	0.214	7.283	11.919	-2.24143	-2.8591	1.73465e-06	1.31681e-11	0.000134232	1.97546e-09
NM_027170	chr16	88773181	88774206	-	1023	1	2310057N15Rik|Krtap13-1|-|16|16 C3.3|protein-coding	0	0	0	0	0	0	0	0	0	0	0	0	0	0	0	0	0	0	0	0	0	0	0	0	0	0	0	0	0	0	-5.12548e-15	0	1	1	1	1
NM_173372	chr11	50850685	50866208	+	4319	1	Grm6|BC021919|Gm3|Gprc1f|mGluR6|nerg1|nob2|nob3|nob4|-|11|11 B1.3|protein-coding	0.013	0.054	0.011	0	0	0	0	0	0	0	0	0	0	0.015	0	0	0.013	0.015	0.028	0.033	0.058	0.031	0	0	0	0	0	0	0.013	0.031	-5.12548e-15	-4.0692	1	0.194522	1	0.872589
NM_001168568	chrX	162901560	163034541	+	5437	1	Ctps2|A830031M15Rik|AI326475|Ctpsh|-|X|X F5|protein-coding	4.447	5.131	5.045	5.111	8.864	7.423	10.572	8.243	12	13.395	13.616	13.425	9.167	7.085	7.055	6.035	7.078	7.502	9.096	9.985	10.867	13.708	15.313	11.84	8.974	8.479	5.957	4.849	7.79	7.182	-0.431631	-0.482597	0.0200248	0.0146729	0.225371	0.193108
NM_008466	chr14	61365186	61439947	-	4148	1	Kpna3|IPOA4|-|14|14 D1|protein-coding	15.529	11.672	19.36	14.372	30.008	23.204	21.1	15.495	37.457	37.281	46.691	35.736	34.848	40.54	35.95	26.293	30.337	23.302	21.871	21.746	29.652	32.892	30.828	38.672	38.036	45.431	32.26	23.197	18.926	16.773	0.100284	-0.0146385	0.527403	0.943268	1	1
NM_013460	chr2	131545357	131562285	-	2390	1	Adra1d|Adra-1|Adra1|Adra1a|Gpcr8|Spr8|[a]1d|alpha1D-AR|-|2 F1|2 63.5 cM|protein-coding	0	0	0	0.02	0	0	0	0.016	0	0	0	0.099	0	0	0	0	0	0	0	0	0	0	0	0	0	0	0	0	0.048	0	-5.12548e-15	0	1	1	1	1
NM_001003672	chr18	37143969	37187657	+	5416	1	Pcdhac2|CNRc2|-|18|18 B3|protein-coding	0.031	0.06	0	0.009	0	0.011	0.02	0	0	0	0.03	0	0	0	0	0	0.005	0	0.056	0.053	0	0	0	0	0	0	0	0	0	0	-3.15884	-2.26772	0.589983	1	1	1
NM_020013	chr7	45613890	45615490	-	942	1	Fgf21|-|-|7|7 B2|protein-coding	0	0	0	0	0	0	0	0.042	0	0	0	0	0	0	0	0	0	0	0	0	0	0	0	0	0	0	0	0	0	0	-5.12548e-15	0	1	1	1	1
NM_026028	chr6	120324322	120357469	-	2637	1	Ccdc77|2400002C23Rik|2700091N06Rik|AV168274|-|6|6 F1|protein-coding	3.817	4.184	5.038	3.958	2.522	2.721	6.459	6.325	2.487	3.933	5.248	5.343	3.693	3.785	3.361	3.005	2.05	1.802	4.816	6.804	6.469	4.176	2.271	3.722	3.435	3.294	2.675	2.597	6.258	5.7	0.151186	0.414784	0.649939	0.194658	1	0.872589
NM_001310633	chr7	32334182	32335501	+	412	1	Scgb1b12|Abpa12|EG668381|Gm9140|-|7|7 B1|protein-coding	0	0	0	0	0	0	0	0	0	0	0	0	0	0	0	0	0	0	0	0	0	0	0	0	0	0	0	0	0	0	-5.12548e-15	0	1	1	1	1
NM_026405	chr10	10545039	10558207	-	2049	1	Rab32|2810011A17Rik|AU022057|-|10|10 A1|protein-coding	8.349	8.129	8.465	6.409	5.572	4.184	7.839	4.879	14.263	13.021	12.23	13.925	8.876	9.142	5.886	4.741	3.259	3.447	4.89	5.573	6.904	7.045	7.406	7.777	9.193	11.659	4.283	3.562	3.071	1.87	0.00865753	0.175968	0.986727	0.54983	1	1
NM_008839	chr3	32436151	32468486	+	8895	1	Pik3ca|6330412C24Rik|caPI3K|p110|p110alpha|-|3 15.7 cM|3 B|protein-coding	6.774	6.426	8.522	6.301	11.349	9.332	8.133	7.188	11.99	6.791	11.941	9.79	7.348	9.23	8.907	7.728	9.892	9.344	7.956	8.97	9.58	8.469	7.497	9.836	8.84	9.447	7.167	7.343	13.951	10.681	-0.427719	-0.438174	0.00986438	0.0308287	0.141376	0.319294
NM_009022	chr9	71215789	71296243	+	2248	1	Aldh1a2|AV116159|Aldh1a7|Raldh1|Raldh2|-|9 D|9 39.85 cM|protein-coding	0	0	0	0	0	0	0	0.018	0.104	0	0	0	0	0	0	0	0	0	0	0	0	0	0	0	0	0.01	0	0	0	0	-5.12548e-15	0	1	1	1	1
NM_173394	chr18	46558231	46574533	-	3259	1	Ticam2|B430113A10|TICAM-2|TRAM|Tirp|Trif|-|18|18 C|protein-coding	2.664	2.57	6.5	6.556	11.358	7.971	7.09	6.685	19.606	12.407	21.032	13.968	10.057	11.609	9.382	6.845	8.101	6.729	6.728	8.86	10.469	11.146	7.928	14.961	9.3	12.628	6.773	6.112	1.211	1.612	-0.371604	-0.246065	0.0704334	0.275408	0.483387	1
NR_126579	chr14	47097679	47116161	-	1407	1	Gm10371|ENSMUSG00000072589|-|-|ncRNA	0	0	0	0	0	0	0	0	0	0	0	0	0	0	0	0	0	0	0	0.041	0	0	0	0	0	0	0	0	0	0	-5.12548e-15	0	1	1	1	1
NM_152811	chr5	86916639	86926503	-	2537	1	Ugt2b1|1300012D20Rik|-|5|5 E1|protein-coding	0	0	0	0	0	0	0	0	0	0	0	0	0	0	0	0	0	0	0	0	0	0	0	0	0	0	0	0	0	0	-5.12548e-15	0	1	1	1	1
NM_026268	chr10	99263231	99267489	+	2792	1	Dusp6|1300019I03Rik|MKP-3|MKP3|PYST1|-|10|10 C3|protein-coding	10.776	9.23	18.461	14.195	22.656	12.912	25.008	20.451	42.162	34.289	18.361	20.779	18.488	15.43	15.248	7.611	21.749	14.968	25.479	34.573	37.645	46.029	16.746	15.006	15.802	18.599	8.238	6.721	33.629	25.309	-0.777585	-1.34755	0.00191904	6.86996e-09	0.0440623	6.41017e-07
NM_009057	chr3	89268246	89270570	-	1014	1	Slc50a1|MmSWEET1|Rag1ap1|Rga|-|3 F1|3 39.04 cM|protein-coding	26.268	39.878	37.681	38.924	20.715	13.329	45.605	33.327	41.296	44.964	29.478	27.264	24.055	22.308	24.954	16.379	19.303	18.009	44.328	51.196	44.236	31.188	25.4	31.327	25.337	30.112	21.605	14.456	30.743	35.903	0.157568	-0.116994	0.522708	0.614768	1	1
NM_177151	chr15	35371546	35931229	+	13307	1	Vps13b|1810042B05Rik|2310042E16Rik|4732488H20|C330002D13Rik|C87206|Coh1|D230005K13|mKIAA0532|mKIAA5032|-|15|15 B3.1|protein-coding	15.771	14.801	14.798	13.484	18.718	18.116	10.961	10.88	15.677	14.872	14.585	18.057	20.77	19.874	18.676	17.725	17.574	17.698	10.751	11.546	14.102	16.686	15.089	15.98	22.502	22.425	16.704	18.215	18.642	18.587	-0.134062	-0.0400023	0.426055	0.842699	1	1
NM_053068	chr15	73090412	73094075	+	846	1	Chrac1|2410152E03Rik|2810406L04Rik|YCL1|-|15|15 E1|protein-coding	8.924	11.074	10.876	8.843	5.35	3.985	30.691	13.47	17.099	31.012	18.198	21.972	11.688	10.268	6.698	8.061	5.636	3.247	21.238	26.757	13.181	23.889	14.059	14.969	14.505	17.919	8.025	5.279	20.689	24.445	0.588979	0.508239	0.128536	0.182479	0.665412	0.857119
NM_025957	chr7	17812682	17815627	+	1019	1	Ceacam14|1600021E03Rik|1600025E09Rik|AV033953|-|7|7 A2|protein-coding	0	0	0	0	0	0	0	0	0	0	0	0	0	0	0	0	0	0	0	0	0	0	0	0	0	0	0	0	0	0	-5.12548e-15	0	1	1	1	1
NR_103513	chr16	31986831	31987791	-	960	1	Gm15694|OTTMUSG00000025337|-|16 B2|16 22.4 cM|pseudo	0.619	1.133	1.435	0.733	0.864	1.666	0.665	0.637	0	0.867	0.512	0.247	0.309	0.95	0.195	0.404	1.03	0.96	0.254	1.133	1.907	0.629	0	0.33	0.365	0.493	1.604	0.39	1.49	1.17	-2.11607	-0.127672	0.00434641	0.854589	0.0791384	1
NM_001081184	chr4	88094630	88411011	+	5750	1	Focad|Kiaa1797|mKIAA1797|-|4|4 C4|protein-coding	5.365	5.568	6.234	3.964	4.464	3.877	3.802	3.569	7.812	4.698	8.047	7.052	7.368	7.445	6.393	3.789	3.041	3.218	3.803	3.703	5.094	4.227	5.406	6.002	7.11	7.06	4.193	2.74	1.229	1.413	0.133661	0.0778199	0.548419	0.739732	1	1
NM_009634	chr15	80948490	80970947	+	3697	1	Adsl|Adl|Asl|-|15 E1|15 37.95 cM|protein-coding	8.375	6.952	11.892	6.426	8.261	7.066	18.339	12.399	23.778	17.404	25.296	25.78	18.006	13.838	14.766	7.963	5.272	5.639	13.212	14.8	17.287	15.873	24.339	21.781	13.035	16.093	9.276	5.72	8.123	7.738	0.406802	0.385241	0.0630423	0.0854992	0.452094	0.581892
NM_198176	chr2	130613838	130630027	-	3159	1	Fastkd5|C78212|mKIAA1792|-|2|2 F1|protein-coding	4.726	4.511	6.122	4.38	6.611	5.04	5.225	4.787	9.789	10.219	8.451	4.254	6.971	9.399	7.964	5.777	5.99	4.297	4.695	6.459	5.269	6.376	4.051	5.78	8.336	10.809	6.715	4.071	3.775	5.835	0.111495	-0.00952796	0.625925	0.975879	1	1
NM_008123	chr3	96913566	96926051	-	6967	1	Gja8|Aey5|Cnx50|Cx50|Lop10|-|3 F2.1|3 42.03 cM|protein-coding	0	0	0	0.007	0	0	0	0	0	0	0	0	0	0	0	0	0	0	0	0	0	0	0	0	0	0	0	0	0	0	-5.12548e-15	0	1	1	1	1
NM_027568	chr11	99907920	99908890	+	968	1	Krtap31-1|4733401H21Rik|AI506529|-|11|11 D|protein-coding	0	0	0	0	0	0	0	0	0	0	0	0	0	0	0	0	0	0	0	0	0	0	0	0	0	0	0	0	0	0	-5.12548e-15	0	1	1	1	1
NM_025271	chr4	56740005	56741425	-	1418	1	Actl7b|Tact1|-|4 B3|4 27.0 cM|protein-coding	0	0.033	0	0.033	0	0.02	0.039	0.014	0	0.391	0	0	0	0	0.146	0	0	0	0	0	0	0	0	0	0	0	0	0.042	0.121	0	2.13054	3.23856	0.409703	0.58339	1	1
NM_008860	chr4	155260118	155361428	-	4291	1	Prkcz|AI098070|C80388|Pkcz|R74924|aPKCzeta|nPKC-zeta|zetaPKC|-|4 E2|4 86.17 cM|protein-coding	0.007	0	0.023	0.022	0.072	0.034	0.026	0.046	0.177	0	0	0	0.113	0.25	0.135	0	0.12	0.098	0.106	0.34	0.116	0.063	0	0	0.018	0.03	0.062	0	0.287	0.046	0.077185	-1.95835	1	0.0516335	1	0.435077
NM_026642	chr15	58872649	58876781	+	4130	1	Trmt12|4632406N01Rik|AI449275|Tyw2|-|15|15 D1|protein-coding	1.232	1.12	1.096	0.954	1.004	0.865	1.075	1.193	2.552	1.612	1.507	1.247	0.451	0.5	0.578	0.538	0.603	0.56	0.723	1.677	2.579	1.642	1.47	1.175	0.906	0.88	0.529	0.468	1.267	1.504	-0.841166	-0.266072	0.0361307	0.516343	0.326498	1
NM_001199306	chr7	14410686	14438551	-	2088	1	Sult2a8|2810007J24Rik|-|7|7 A1|protein-coding	0	0	0	0	0	0	0	0	0	0	0	0	0	0	0	0	0	0	0	0	0	0	0	0	0	0	0	0	0	0	-5.12548e-15	0	1	1	1	1
NM_022420	chr7	118972040	118995211	-	4519	1	Gprc5b|AW125761|Raig2|-|7|7 F3|protein-coding	4.962	4.008	3.114	3.659	2.072	2.359	3.186	3.133	0.48	0.025	3.008	1.729	0	0.007	0.037	0.026	1.981	2.757	3.134	4.699	0.866	0.475	0.581	2.032	0	0	0	0	1.272	0.468	-6.24543	-11.4807	1.79827e-30	9.64038e-44	2.58666e-27	1.09851e-40
NM_001291028	chr2	130632765	130642844	-	3970	1	Lzts3|Prosapip1|-|2|2 F1|protein-coding	0.484	0.39	0.657	0.325	0.248	0.189	0.489	0.397	0.634	0.475	0.701	0.209	0.491	0.226	0.089	0.248	0.061	0.167	0.307	0.173	0.629	0.169	0	0.425	0.265	0.011	0.15	0.091	0.403	0.433	-0.319412	0.163946	0.658336	0.904097	1	1
NM_207545	chr7	23928386	23929357	+	970	1	Vmn1r179|V1rd17|-|7|7 A3|protein-coding	0	0	0	0	0	0	0	0	0	0	0	0	0	0	0	0	0	0	0	0	0	0	0	0	0	0	0	0	0	0	-5.12548e-15	0	1	1	1	1
NM_001310017	chr3	89164795	89182770	+	2829	1	Clk2-scamp3|TU52|-|-|protein-coding	22.059	24.564	26.447	20.393	21.139	15.988	30.692	24.65	42.935	36.252	33.637	34.506	24.848	23.659	23.384	19.949	18.065	19.006	34.791	35.648	45.36	31.59	32.473	33.537	24.704	26.595	21.488	15.131	19.127	27.711	0.113537	-0.0770201	0.519183	0.692738	1	1
NM_145825	chr3	37308627	37312446	-	1052	1	Cetn4|-|-|3|3 B|protein-coding	0.161	0	0.327	0.223	0.296	0.205	0.369	0.319	0.668	0.844	1.246	0.113	0	0.532	0.118	0.34	0.386	0.384	0.289	0.925	0	0.255	0.624	0.201	0.704	0.409	0.897	0.028	0	0.126	-0.15725	0.0668127	0.915244	0.960942	1	1
NM_007913	chr18	34861207	34864956	+	3068	1	Egr1|A530045N19Rik|ETR103|Egr-1|Krox-1|Krox-24|Krox24|NGF1-A|NGFI-A|NGFIA|TIS8|Zenk|Zfp-6|Zif268|egr|-|18 18.76 cM|18 C/D|protein-coding	39.972	24.573	11.219	7.155	3.485	2.282	49.35	11.767	7.96	7.159	2.776	20.858	5.562	4.223	6.705	1.79	1.249	1.638	32.845	4.328	5.045	5.274	18.822	2.202	3.911	3.701	2.44	2.355	10.552	12.448	0.358716	0.69216	0.40646	0.0361349	1	0.350764
NM_001081200	chr3	93144787	93149471	+	1624	1	Crnn|Gm1015|-|3|3 F2.1|protein-coding	0	0	0	0	0	0	0	0	0	0	0	0	0	0	0	0	0	0	0	0	0	0	0	0	0	0	0	0	0	0	-5.12548e-15	0	1	1	1	1
NM_008372	chr15	9506159	9529876	-	3200	1	Il7r|CD127|IL-7Ralpha|-|15 A1|15 4.16 cM|protein-coding	0.018	0	0.123	0.147	47.13	54.195	37.025	34.325	52.58	68.536	43.94	45.36	14.166	24.946	13.499	28.244	55.596	79.203	61.724	64.649	78.98	87.244	56.674	66.85	23.946	32.959	23.597	37.601	68.593	62.541	-1.3377	-1.1317	0.00013783	0.000132635	0.00572772	0.00476959
NM_001081059	chr13	43538406	43560191	-	4345	1	Mcur1|6230416A05Rik|AU015498|AV136929|AW554392|C88263|Ccdc90a|-|13|13 A4|protein-coding	9.013	9.493	12.163	10.525	11.366	8.383	10.822	6.893	17.024	9.881	15.342	15.041	13.293	15.603	12.655	7.706	8.791	8.503	8.312	8.055	11.472	8.855	11.78	12.824	11.234	16.133	8.228	6.175	7.773	6.752	-0.0958915	-0.321617	0.624603	0.103627	1	0.647345
NM_019455	chr6	65117293	65144730	-	3290	1	Hpgds|H-PGDS|Ptgds2|-|6|6 D-E|protein-coding	0.524	0.253	0.785	0.592	0.42	0.197	0.472	0.336	0.908	0.506	0.199	0.18	0.29	0.17	0.082	0.122	0.399	0.054	0.204	0.478	0	0.204	0.15	0.706	0	0.412	0.136	0.314	0.191	0.1	-1.54272	0.00562554	0.0197576	1	0.223778	1
NM_001310021	chr5	11183015	11187810	+	1146	1	Gm5861|EG545728|-|5|5 A1|protein-coding	0	0	0	0	0.03	0	0.048	0.034	0	0	0	0	0	0.195	0	0	0	0	0	0.2	0	0	0	0	0	0	0	0	0	0	-2.30311	0	1	1	1	1
NM_011182	chr5	143622447	143710248	+	3721	1	Cyth3|AI648983|ARNO3|CLM3|Grp1|Pscd3|-|5 G2|5 82.36 cM|protein-coding	3.86	3.301	2.803	2.382	2.53	1.948	2.609	2.035	4.58	2.877	3.631	2.386	1.963	2.438	1.846	1.087	2.097	2.085	2.267	2.976	5.882	3.086	1.058	2.467	1.953	3.433	0.952	1.148	2.521	2.717	-0.754461	-1.00947	0.023811	0.00325593	0.253483	0.0635921
NM_001082976	chr12	101645446	101718523	-	5273	1	Tc2n|4933406D09Rik|Mtac2d1|Tac2-N|-|12|12 F1|protein-coding	0.145	0.048	0	0	0	0.005	0.011	0	0	0	0	0.067	0.056	0	0.008	0.093	0.031	0	0	0	0	0	0	0	0	0.024	0.019	0	0	0	3.86485	-0.871459	0.025909	0.834708	0.267322	1
NM_001039042	chr7	43712567	43726758	+	1025	1	Klk13|Egfbp-2|mGk-13|-|7|7 B4|protein-coding	0	0	0	0	0	0	0	0	0	0	0	0	0	0	0	0	0	0	0	0.279	0	0	0	0	0	0	0	0	0	0	-5.12548e-15	0	1	1	1	1
NM_026290	chr17	28530861	28538975	+	1095	1	Armc12|4930511I11Rik|AV041658|-|17|17 A3.3|protein-coding	0	0	0	0.086	0	0	0	0	0	0	0	0	0	0	0	0	0	0	0	0	0	0	0	0	0.036	0	0	0	0	0	-5.12548e-15	0	1	1	1	1
NM_172692	chr4	43566928	43578864	-	3516	1	Gba2|F630034E04|-|4|4 B1|protein-coding	8.589	8.191	9.754	7.497	8.976	8.749	12.474	11.467	12.376	5.727	10.784	8.486	5.793	4.177	7.846	4.991	5.363	7.359	10.203	10.719	10.106	8.154	6.345	9.605	6.022	5.559	6.429	5.124	7.15	11.454	-0.621284	-0.1898	0.00458052	0.420695	0.0820567	1
NR_045508	chr13	117706764	117720011	-	917	1	4933413L06Rik|-|-|13|13|ncRNA	0	0	0	0	0	0	0	0	0	0	0	0	0	0	0	0	0	0	0	0	0	0	0	0	0	0	0	0	0	0	-5.12548e-15	0	1	1	1	1
NM_013913	chr4	99030954	99038192	+	1600	1	Angptl3|hypl|-|4 C6|4 45.6 cM|protein-coding	0.283	0.217	0.092	0.322	0.13	0.072	0.676	0.185	0.439	0	0	0.296	0.265	0.18	0.156	0.019	0.152	0.242	0.171	0.107	0	0.252	0	0	0.097	0.349	0.207	0.047	0.304	0.041	-0.4454	-0.677143	0.745735	0.450665	1	1
NM_146202	chr7	127342795	127345314	-	2243	1	Zfp768|BC026432|Znf768|-|7|7 F3|protein-coding	6.366	5.146	6.932	4.349	5.144	4.921	2.943	3.481	10.235	4.97	7.813	8.947	7.778	6.882	7.255	4.318	3.134	3.458	3.747	3.93	7.866	7.543	5.12	10.68	6.86	8.465	4.43	3.281	1.109	1.915	0.0416811	0.168018	0.886215	0.564798	1	1
NM_022329	chr1	156040861	156053736	+	2581	1	Tor1aip2|1110020D10Rik|15kDa|A130072J07|AA103493|AW060462|AW610675|C77739|Ifrg15|Lull1|-|1|1 G3|protein-coding	17.835	18.096	20.523	17.845	21.972	17.373	21.206	17.287	34.354	25.81	36.234	31.101	26.612	27.544	23.154	16.581	19.35	18.39	22.17	24.294	26.955	26.248	31.081	36.841	31.123	33.083	22.295	15.116	16.732	18.739	-0.105969	-0.0793626	0.547879	0.690322	1	1
NM_177744	chr15	77477047	77491069	+	3027	1	Apol10a|9030421J09Rik|-|15|15 E1|protein-coding	0	0	0	0	0	0	0	0	0	0	0	0	0	0	0	0	0	0	0	0	0	0	0	0	0	0	0	0	0	0	-5.12548e-15	0	1	1	1	1
NM_025820	chr2	145917482	145934700	-	3095	1	Crnkl1|1200013P10Rik|5730590A01Rik|C80326|crn|-|2|2 G1|protein-coding	3.865	3.199	4.658	3.554	7.925	6.825	8.103	6.434	13.397	15.341	14.05	12.107	8.538	9.536	9.369	8.008	6.801	6.099	7.035	8.387	10.755	10.196	12.483	9.684	8.654	9.831	7.325	6.145	10.7	9.575	0.118803	0.0141933	0.577942	0.951467	1	1
NM_011519	chr12	8771396	8793687	+	3049	1	Sdc1|AA408134|AA409076|CD138|Sstn|Synd|Synd1|syn-1|-|12 A1.1|12 3.94 cM|protein-coding	0.399	0.266	4.083	5.007	15.863	15.236	18.369	10.346	42.354	33.273	16.223	16.833	1.167	1.285	0.477	0.612	14.052	21.148	19.346	21.071	67.334	72.825	12.16	14.157	2.766	1.128	0.733	0.595	5.178	10.228	-4.90881	-4.76455	2.65874e-63	4.68786e-60	1.62535e-59	7.64215e-57
NM_007887	chr7	104857016	104862667	+	2644	1	Usp17la|Dub1|USP17-A|-|7 E3|7 55.69 cM|protein-coding	0	0	0	0	0	0	0	0	0	0	0	0	0	0.061	0	0	0	0	0	0	0	0	0	0	0	0	0	0	0	0	-5.12548e-15	0	1	1	1	1
NM_178415	chr9	22475715	22888280	+	3413	1	Bbs9|E130103I17Rik|-|9|9 A3|protein-coding	4.383	4.08	4.203	3.779	6.807	5.378	5.08	4.841	6.778	5.119	6.982	7.736	5.13	5.934	5.778	4.547	5.1	5.478	5.238	4.318	4.243	5.174	7.859	8.04	6.54	5.676	5.347	3.619	5.874	3.891	-0.36004	-0.305676	0.113783	0.194623	0.626863	0.872589
NM_026748	chr5	139751282	139775678	-	7064	1	Ints1|1110015K06Rik|-|5|5 G1|protein-coding	22.032	15.316	32.714	17.164	33.281	31.259	22.883	23.001	52.314	18.319	51.125	49.837	44.066	41.252	44.665	31.519	21.047	26.959	26.625	21.885	63.769	41.565	43.404	59.849	49.799	57.488	31.482	25.304	16.648	24.838	0.0961366	0.191295	0.5355	0.31355	1	1
NM_007635	chr5	93267573	93276231	+	2484	1	Ccng2|-|-|5|5 E3.3-F1.3|protein-coding	5.919	7.627	6.814	6.703	12.726	9.983	12.262	13.192	13.58	22.821	12.726	11.32	10.169	7.986	7.145	12.393	12.837	15.347	12.419	20.645	19.297	21.651	12.68	17.419	12.029	10.197	9.14	11.205	33.228	36.986	-0.262974	-0.484917	0.407865	0.0488061	1	0.419573
NM_134141	chr8	94819818	94838340	-	4316	1	Ciapin1|2810413N20Rik|AA617265|AU021794|anamorsin|-|8|8 C5|protein-coding	2.398	2.508	3.198	1.962	2.501	2.09	3.991	3.568	4.546	4.28	5.825	5.596	3.233	3.558	3.213	2.119	1.484	1.85	3.613	3.455	5.592	5.974	2.851	5.942	3.714	3.881	2.674	1.917	2.048	3.712	0.0742973	0.4015	0.794392	0.161571	1	0.807129
NM_027207	chr10	80172944	80175119	+	646	1	1600002K03Rik|-|-|10|10 C1|protein-coding	0.919	1.54	0.952	1.198	0.562	0.535	8.803	4.792	2.538	3.95	2.535	2.474	1.901	0.495	0.386	0.508	0.252	0.55	4.95	8.461	1.546	1.559	5.968	0.98	0.844	1.232	1.333	0.696	3.01	10.995	-0.401147	1.26611	0.612858	0.0760458	1	0.543143
NR_046197	chr11	84716976	84720432	-	381	1	1700109G15Rik|-|-|11|11|ncRNA	0	0	0	0	0	0	0	0	0	0	0	0	0	0	0	0	0	0	0	0	0	0	0	0	0	0	0	0	0	0	-5.12548e-15	0	1	1	1	1
NR_106111	chr5	34574151	34574213	+	62	1	Mir7036b|Gm27625|mmu-mir-7036b|-|-|ncRNA	0	0.746	0	0.757	0.557	0	0.447	0	0	0	0	0	0	0	0	0.241	0.437	1.564	0	1.385	0	0	0	0	0	0	0	0	0	0	0.0207074	-4.09808	1	0.207584	1	0.897827
NM_011783	chr12	35992925	36004081	+	750	1	Agr2|Agr2h|Gob-4|HAG-2|XAG-2|mAG-2|-|12|12 A3|protein-coding	0	0	0	0	0	0	0	0	0	0	0	0	0	0	0	0	0	0	0	0	0	0	0	0	0	0	0	0	0	0	-5.12548e-15	0	1	1	1	1
NM_009171	chr11	60788897	60811265	-	2051	1	Shmt1|AI324848|AI385541|C81125|Shmt|mshmt|mshmt1|mshmt2|-|11|11 B2|protein-coding	8.782	5.515	15.822	6.666	9.618	8.472	13.701	12.603	21.53	13.387	22.36	22.109	14.649	15.748	15.991	9.698	6.162	5.374	13.259	13.255	18.096	14.24	18.516	21.045	13.961	16.25	10.641	4.86	4.1	6.701	0.353356	0.326928	0.126206	0.273331	0.659306	1
NM_183167	chr7	41372930	41393260	-	2658	1	AI987944|-|-|7|7 B3|protein-coding	2.872	2.515	2.638	2.259	3.555	3.225	4.331	4.006	3.988	2.88	3.79	2.272	2.143	3.124	3.803	2.712	3.588	3.94	2.796	5.351	2.066	3.562	2.469	2.819	3.657	2.022	3.003	2.639	3.572	3.592	-0.222327	-0.434797	0.450342	0.113117	1	0.677735
NR_028547	chr2	130275515	130275573	+	58	1	Snord110|MBII-55|-|2|2|snoRNA	1.95	2.393	2.969	2.022	3.276	2.484	3.826	4.419	0	2.869	1.412	4.083	5.111	0	8.589	0.772	1.168	0.557	5.776	1.48	2.87	0	0	0	2.015	6.673	0	0.517	6.903	1.139	0.40137	-1.6841	0.815943	0.474692	1	1
NM_011313	chr3	90612894	90614414	+	714	1	S100a6|2A9|5B10|CALCYCLIN|Cacy|PRA|-|3 39.35 cM|3 F1-F2|protein-coding	1.188	1.75	0.999	2.004	0.919	1.11	2.292	0.773	0.41	2.641	1.835	2.902	0.534	3.45	1.802	4.493	0.835	1.29	1.45	2.846	2.564	11.755	5.399	2.069	2.919	3.433	2.598	1.91	1.843	2.961	1.57137	1.02414	0.01922	0.0454591	0.22	0.404104
NM_178211	chr13	21750145	21750553	-	406	1	Hist1h4k|-|-|13|13 A2-A3|protein-coding	10.308	13.39	17.876	12.823	10.254	6.388	9.839	8.207	55.392	99.594	47.602	96.379	26.127	17.179	14.06	15.73	7.974	8.518	14.101	7.542	91.622	112.126	116.571	82.66	27.922	29.923	15.58	10.521	28.951	29.781	0.76806	0.595674	0.053011	0.0820406	0.409528	0.568795
NM_177061	chr7	6439902	6440867	+	964	1	Olfr1344|4930415J05Rik|MOR124-1|-|7|7 A1|protein-coding	0	0	0	0	0	0	0	0	0	0	0	0	0	0	0	0	0	0	0	0	0	0	0	0	0	0	0	0	0	0	-5.12548e-15	0	1	1	1	1
NM_001113533	chr17	12966799	12992259	-	2041	1	Wtap|2810408K05Rik|9430038B09Rik|-|17|17 A1|protein-coding	8.091	7.208	8.643	8.974	9.53	7.391	11.254	10.829	18.795	23.29	11.556	16.445	11.183	12.047	9.611	6.858	10.36	9.399	8.147	13.699	11.947	14.047	14.91	12.927	10.183	9.987	9.679	5.64	8.912	15.086	-0.212398	-0.0727705	0.404363	0.740159	1	1
NM_009569	chr8	122282141	122337247	+	3374	1	Zfpm1|FOG|Fog1|-|8|8 E1|protein-coding	117.571	81.822	28.161	14.388	5.76	4.783	6.059	5.394	13.07	5.228	11.796	8.895	11.923	12.977	13.215	5.449	5.645	5.034	9.513	6.209	17.413	11.263	2.844	9.915	9.196	10.012	5.227	2.119	38.372	65.338	0.640363	-0.645815	0.0244812	0.0390063	0.25759	0.367845
NR_027967	chr9	121784016	121791120	-	1738	1	Hhatl|1110011D13Rik|Gup1|-|9|9 F4|protein-coding	0	0	0	0	0	0	0	0	0	0	0	0	0	0	0	0	0	0	0	0.033	0	0	0	0	0	0	0	0	0	0	-5.12548e-15	0	1	1	1	1
NM_001146215	chr17	35028605	35046745	-	2670	1	Msh5|Mut5|-|17 B1|17 18.57 cM|protein-coding	1.716	2.114	1.797	2.178	2.135	2.256	3.782	2.378	2.303	2.908	1.994	1.619	1.229	0.857	1.034	1.554	1.481	3.026	3.125	3.355	2.525	2.64	1.813	2.134	2.677	3.592	2.859	3.245	7.091	6.187	-0.816815	0.423039	0.0513651	0.269644	0.405284	1
NM_145478	chr15	88862194	88865726	+	2411	1	Pim3|BC026639|Kid1|-|15|15 E3|protein-coding	3.929	3.137	5.449	2.733	2.909	2.116	16.304	5.414	5.927	3.612	6.623	10.312	3.873	3.669	4.718	2.135	1.596	2.245	13.464	6.659	4.556	5.375	6.226	4.902	3.191	3.336	2.198	1.728	1.993	5.988	0.283098	-0.0214581	0.444206	0.956413	1	1
NM_001081148	chr7	26665227	26686430	-	2172	1	Cyp2b23|EG243881|-|7|7 A3|protein-coding	0	0	0	0	0	0	0	0	0	0	0	0	0	0	0	0	0	0	0	0	0	0	0	0	0	0	0	0	0	0	-5.12548e-15	0	1	1	1	1
NM_001033427	chr1	37905923	37916493	-	2556	1	Lyg2|Gm776|-|1|1 B|protein-coding	0	0	0	0	0	0	0	0	0	0	0	0	0	0	0	0	0	0	0	0	0	0	0	0	0	0	0	0	0	0	-5.12548e-15	0	1	1	1	1
NR_133649	chr11	97020508	97026418	-	5440	1	Gm11532|OTTMUSG00000001860|Sp6os|-|11|11|ncRNA	0.073	0.085	0.063	0.052	0.025	0.026	0.102	0.014	0	0.102	0	0	0	0.012	0.008	0	0.045	0.048	0.011	0.126	0	0.025	0	0.039	0.072	0	0.006	0.022	0.042	0.012	-2.84993	-1.64901	0.0707889	0.0923607	0.484603	0.607166
NR_105858	chr16	42303362	42303469	-	107	1	Mir6540|Gm27780|mir-6540|mmu-mir-6540|-|-|ncRNA	0	0	0	0	0	0	0	0	0	0	0	0	0	0	0	0	0	0	0	0	0	0	0	0	0	0	0	0	0	0	-5.12548e-15	0	1	1	1	1
NM_133747	chr17	75537086	75551946	-	2807	1	Fam98a|2810405J04Rik|AL024114|-|17|17 E2|protein-coding	6.306	6.115	7.45	4.737	6.074	3.86	9.675	8.078	6.739	10.848	11.203	7.086	9.768	10.178	8.068	5.64	4.729	3.857	7.345	9.859	6.078	6.291	7.656	10.79	8.861	9.437	6.3	4.645	6.694	7.532	0.348317	0.289152	0.173419	0.254645	0.780222	0.995224
NR_039542	chr14	109460230	109490814	+	33	1	Mir3964|mmu-mir-3964|mu-mir-3964|-|15|15 11.97 cM|ncRNA	0	0	0	0	0	0	0	0	0	0	0	0	0	0	0	0	0	0	0	0	0	0	0	0	0	0	0	0	0	0	-5.12548e-15	0	1	1	1	1
NM_001045513	chr1	60483185	60566765	-	9102	1	Raph1|9430025M21Rik|C730009O10Rik|Lpd|-|1|1 C2|protein-coding	0.721	0.994	0.411	0.515	4.839	5.208	1.557	1.228	4.144	2.882	3.032	2.556	6.49	7.438	5.779	7.964	5	5.286	1.342	1.585	8.091	3.519	3.731	4.012	8.699	7.947	7.173	7.031	0.289	0.479	0.36226	0.430967	0.162669	0.0331258	0.752933	0.33307
NR_106142	chr17	27091245	27091311	+	66	1	Mir7677|Gm27400|mmu-mir-7677|-|-|ncRNA	0.428	0.35	1.491	0.711	0.262	1.528	1.681	0.896	0.887	1.681	2.482	0	0.642	0.485	5.032	0.678	0.616	1.224	0.461	0.867	2.522	2.035	0	0	0.295	4.235	0.502	1.59	0	1.001	1.01618	0.0608364	0.498297	1	1	1
NM_146995	chr16	59283572	59284495	-	922	1	Olfr202|MOR182-1|-|16|16 C2|protein-coding	0	0	0	0	0	0	0	0	0	0	0	0	0	0	0	0	0	0	0	0	0	0	0	0	0	0	0	0	0	0	-5.12548e-15	0	1	1	1	1
NR_045984	chr6	50776115	50814894	+	1234	1	C530044C16Rik|-|-|6|6|ncRNA	0	0	0	0	0	0	0.045	0	0	0	0	0	0	0	0	0	0	0	0	0	0	0	0	0	0	0	0	0	0	0	-5.12548e-15	0	1	1	1	1
NM_026323	chr2	164562716	164568506	+	702	1	Wfdc2|1600023A02Rik|HE4|WAP5|-|2|2 H3|protein-coding	0.564	0.791	0.28	0.334	0	0	0.711	0.169	0	0	0	0	0	0	0	0	0.039	0	0	0.082	0	0	0	0	0	0	0	0	0	0.235	-5.12548e-15	-2.2678	1	1	1	1
NM_001198969	chr12	4593008	4641139	+	2331	1	Itsn2|AI327390|Ese2|Sh3d1B|Sh3p18|mKIAA1256|-|12|12 A1.1|protein-coding	17.371	13.368	18.407	16.59	23.839	22.97	17.161	17.551	26.33	18.346	23.152	27.123	20.346	19.319	23.126	22.7	19.293	19.925	16.984	15.125	24.062	20.019	23.435	20.69	21.918	20.386	20.694	20.633	23.692	20.309	-0.210696	-0.0949845	0.233956	0.62522	0.89754	1
NM_001040696	chr11	71153102	71230733	-	4142	1	Nlrp1b|ENSMUSG00000070390|Nalp1b|OTTMUSG00000006087|OTTMUSG00000006089|-|11|11 B4|protein-coding	0.089	0.179	1.164	1.144	0.763	0.602	0.569	0.766	0.523	0.415	0.237	0.786	0.7	0.931	1.198	0.857	0.35	0.273	0.419	0.415	0.04	0.227	0.277	0.051	0.654	0.535	0.56	0.503	0.11	0.191	0.455238	0.718541	0.245803	0.0987554	0.917231	0.62915
NM_023624	chr3	82892582	82903974	-	5345	1	Lrat|1300010A18Rik|AI449251|-|3|3 E3|protein-coding	0	0	0	0	0	0	0	0	0	0	0	0	0	0	0	0	0	0	0	0	0	0	0	0	0	0	0	0	0	0	-5.12548e-15	0	1	1	1	1
NM_153791	chr17	23755423	23771591	-	2500	1	Flywch1|E030034P13Rik|mKIAA1552|-|17|17 A3.3|protein-coding	5.316	2.989	5.216	2.448	4.857	4.496	2.996	3.06	11.596	4.105	12.906	9.827	6.454	4.038	4.508	2.841	2.855	3.536	3.167	2.473	11.451	7.171	5.742	12.664	5.797	7.354	4.021	1.918	2.071	2.735	-0.500123	-0.199394	0.0820547	0.552774	0.522658	1
NR_037997	chr16	13514131	13520419	-	2913	1	2310015D24Rik|-|-|16|16 A1|ncRNA	0	0.016	0.008	0	0	0	0	0.014	0	0	0	0	0	0	0	0	0	0.022	0	0	0	0	0	0	0	0	0	0	0	0	-5.12548e-15	-3.20482	1	0.58608	1	1
NM_010327	chr16	18620319	18622403	-	1843	1	Gp1bb|-|-|16 A3|16 11.53 cM|protein-coding	0.997	1.757	0.187	0.229	0.037	0.047	0.542	0.139	0.127	0.181	0.444	0.257	0.999	0.217	0.315	0.032	0.015	0.026	0.132	0.062	0.361	0.291	0	0.229	1.025	0.688	0.359	0.016	0	0.108	1.69193	2.26018	0.166972	0.110329	0.764053	0.669949
NM_146213	chr8	105131800	105150109	+	2417	1	Ces4a|Ces8|-|8|8 D3|protein-coding	0	0	0	0	0	0	0	0	0	0	0	0	0.018	0	0	0	0	0	0	0.047	0	0	0	0	0	0	0	0	0	0	-5.12548e-15	0	1	1	1	1
NM_172643	chr1	139422383	139453007	+	8349	1	Zbtb41|8430415N23Rik|9430031N01|9830132G07Rik|AI316857|-|1|1 F|protein-coding	3.895	2.859	3.253	2.775	5.723	3.624	2.967	3.231	4.068	4.471	3.982	2.943	4.02	6.298	5.303	4.266	5.651	4.651	2.907	3.599	3.05	3.169	2.23	3.324	5.406	4.839	5.064	3.992	4.343	2.699	-0.0683639	-0.240944	0.735468	0.238458	1	0.962502
NM_001081983	chrX	136974022	136976874	-	434	1	Tmsb15b1|Tm15b|-|X F1|X|protein-coding	0.521	1.546	0.964	1.351	0.517	0.598	5.561	3.453	0	2.684	0.943	0.409	0	0.405	0.67	0.378	1.436	0.782	4.701	6.66	0	1.856	0	2.918	1.75	3.171	0.801	1.002	4.02	4.567	-0.256392	-0.298565	0.798701	0.710874	1	1
NM_016890	chr4	41714798	41723163	-	957	1	Dctn3|p24|-|4|4 B1|protein-coding	10.253	11.699	13.805	11.15	7.148	4.396	33.19	16.832	26.804	48.917	22.933	27.774	8.341	12.687	9.001	6.471	4.968	5.269	23.325	25.358	21.913	28.836	22.884	19.629	12.273	10.65	8.998	4.824	21.457	31.966	0.313897	0.346607	0.356602	0.308688	1	1
NM_027191	chr10	88146992	88178395	+	1260	1	Nup37|2410003L22Rik|2810039M17Rik|-|10|10 C2|protein-coding	3.815	3.874	4.901	2.941	2.687	3.191	16.512	8.778	6.879	10.169	7.019	10.994	5.176	4.533	4.366	4.263	2.688	3.091	9.958	12.969	4.557	5.222	3.19	6.031	6.106	3.533	5.835	2.427	11.372	14.656	0.424828	0.409318	0.279129	0.311567	0.965087	1
NM_001170555	chr5	24862735	24908509	-	2247	1	Prkag2|2410051C13Rik|AAKG|AAKG2|AI854673|H91620p|WPWS|-|5|5 A3|protein-coding	11.263	12.23	15.537	10.938	11.762	10.003	14.481	11.424	13.11	17.477	17.603	18.916	10.902	13.384	11.658	10.074	11.562	10.759	10.978	11.704	11.333	17.361	12.229	10.004	12.431	13.78	10.472	11.373	3.946	6.881	-0.122224	0.0206531	0.530248	0.924988	1	1
NM_145353	chr17	46248080	46252537	+	2024	1	Yipf3|C6orf109|D17Wsu94e|KLIP1|-|17 C|17 22.9 cM|protein-coding	8.829	8.366	10.417	9.316	8.765	7.653	20.284	11.923	18.895	13.236	20.19	16.262	11.308	10.654	8.522	5.323	5.2	8.983	17.062	16.274	19.489	16.62	16.453	21.169	13.098	12.281	7.388	5.302	12.562	22.492	-0.395883	-0.219271	0.119315	0.460179	0.64118	1
NM_173745	chr11	3895240	3901296	+	4628	1	Dusp18|4930527G07Rik|AI430870|BB028064|DSP18|DUSP20|LMWDSP20|-|11|11 A1|protein-coding	1.259	0.98	1.398	0.74	0.914	0.722	0.947	0.562	0.468	1.079	1.416	0.844	1.986	1.618	1.287	0.371	0.17	0.23	0.816	0.315	0.539	0.406	1.17	0.958	1.359	1.896	1.013	0.466	0.124	0.114	-0.185392	1.7943	0.727377	0.000211445	1	0.00704424
NM_001167673	chr9	35776524	35778109	-	638	1	Gm17727|Pate-e|-|9 A4|9 20.44 cM|protein-coding	0	0	0	0	0	0	0	0	0	0	0	0	0	0	0	0	0	0	0	0	0	0	0	0	0	0	0	0	0	0	-5.12548e-15	0	1	1	1	1
NM_199470	chr14	54631992	54641364	-	2714	1	Cdh24|1700040A22Rik|ENSMUSG00000022188|-|14|14 C3|protein-coding	1.407	1.287	2.284	1.676	2.991	3.1	3.148	3.974	3.647	2.534	1.479	4.646	2.2	1.149	3.916	3.601	2.431	4.15	4.556	2.425	2.76	4.503	4.957	2.683	2.361	2.218	5.394	4.479	2.856	4.041	0.179883	0.538206	0.561184	0.0784121	1	0.553845
NM_001081397	chr8	10153923	10633950	+	6258	1	Myo16|BM140241|C230040D10Rik|Gm1105|NYAP3|mKIAA0865|-|8|8 A1.1|protein-coding	0	0	0.008	0	0	0	0.018	0	0	0	0	0.009	0	0	0	0	0	0	0.019	0	0	0	0	0	0.019	0	0	0	0	0	-5.12548e-15	0	1	1	1	1
NM_001301173	chr8	105382807	105413502	-	2961	1	Kctd19|4922504H04Rik|-|8|8 D3|protein-coding	0.019	0.031	0	0	0	0	0	0	0	0	0	0	0	0	0	0	0	0	0	0	0	0	0	0	0	0	0	0	0	0	-5.12548e-15	0	1	1	1	1
NM_001172098	chr12	51608541	51691914	-	3894	1	Strn3|Gs2na|SG2NA|-|12|12 C1|protein-coding	9.019	7.313	8.188	8.468	13.956	10.886	11.234	9.883	11.295	17.848	11.02	9.137	10.543	14.736	13.71	11.17	15.518	12.828	12.2	13.456	7.052	11.673	9.184	12.142	14.071	13.352	14.093	11.636	12.706	10.418	-0.118668	-0.180266	0.502727	0.367416	1	1
NM_138753	chr11	103116325	103119724	+	3397	1	Hexim1|7330426E13Rik|CLP-1|Clp1|HIS1|-|11|11 E1|protein-coding	5.344	3.759	4.758	3.493	4.236	3.266	9.097	5.903	11.62	8.523	11.186	11.623	6.264	7.21	4.791	3.808	3.888	3.23	7.862	7.818	12.126	10.041	9.9	13.607	7.672	7.317	4.353	3.106	7.83	11.116	0.0790785	0.00313845	0.759713	1	1	1
NM_146854	chr9	40074297	40075262	+	964	1	Olfr982|MOR223-4|-|9|9 A5-B|protein-coding	0	0	0	0	0	0	0	0	0	0	0	0	0	0	0	0	0	0	0	0	0	0	0	0	0	0	0	0	0	0	-5.12548e-15	0	1	1	1	1
NM_013788	chr7	62461871	62464510	-	2637	1	Peg12|Frat3|-|7 C|7 34.38 cM|protein-coding	1.458	1.211	1.399	0.996	0.563	0.519	1.178	0.628	1.621	0.379	1.429	1.571	0.747	0.249	0.157	0.108	0.483	0.484	1.27	0.966	1.515	1.171	1.306	1.041	0.606	0.416	0.188	0.074	0	0.1	-2.13502	-1.93941	0.000185557	0.000860564	0.00730256	0.0227005
NM_146849	chr2	87961952	87968257	-	1108	1	Olfr1157|MOR174-1|-|2|2 E1|protein-coding	0	0	0	0	0	0	0	0	0	0	0	0	0	0	0	0	0	0	0	0	0	0	0	0	0	0	0	0	0	0	-5.12548e-15	0	1	1	1	1
NM_001290123	chr19	4784293	4794009	-	2557	1	Rbm4|4921506I22Rik|Lark1|Mlark|Rbm4a|lark|-|19|19 A|protein-coding	7.995	7.147	7.245	7.429	10.647	11.298	10.502	10.193	11.681	14.794	8.167	12.803	9.224	8.565	11.487	11.934	10.367	10.82	8.265	11.125	10.545	15.072	10.971	7.553	10.208	11.68	12.991	11.225	9.876	12.338	-0.0217922	0.14004	0.92669	0.49309	1	1
NM_146223	chr9	57599992	57606281	-	2854	1	Cplx3|BC016632|CpxIII|ERGIC-53L|ERGL|Lamn1l|Lman1l|-|9|9 B|protein-coding	0	0.032	0	0	0	0	0	0	0	0	0	0	0	0	0	0	0	0	0	0	0	0	0	0	0	0	0	0	0	0	-5.12548e-15	0	1	1	1	1
NM_026220	chr2	121492681	121506656	-	3410	1	Mfap1a|4432409M24Rik|Mfap1|-|2|2 F1|protein-coding	2.156	2.293	2.403	2.015	2.062	2.147	2.912	2.798	2.198	3.416	3.674	2.587	2.347	2.421	3.08	1.737	2.53	1.635	2.902	3.072	3.221	3.269	3.464	4.642	3.027	3.247	2.715	2.286	5.024	4.796	0.0232965	0.209746	0.947168	0.510159	1	1
NM_001033259	chr10	59446984	59616692	-	2862	1	Mcu|2010012O16Rik|AV064928|C10orf42|Ccdc109a|D130073L02Rik|Gm64|-|10|10 B4|protein-coding	5.651	5.092	4.977	3.95	6.404	5.795	5.525	5.022	17.537	11.996	14.135	10.963	10.113	11.934	7.971	7.331	4.837	4.681	4.788	4.65	12.794	8.516	6.764	11.284	12.121	15.004	6.7	5.2	2.098	3.278	0.211185	0.266743	0.36938	0.261492	1	0.99978
NM_021532	chr12	71309884	71320107	+	3644	1	Dact1|4921528D17Rik|AI115603|DAPPER|DAPPER1|FRODO|Frd1|Frodo1|MDpr1|MTNG3|THYEX3|-|12|12 C3|protein-coding	0.062	0.089	0.068	0.077	0.114	0.075	0.373	0.13	0	0.122	0.045	0.114	0.07	0.233	0.159	0.033	0.015	0.062	0.301	0.094	0	0.037	0.225	0	0.011	0	0.118	0.074	0.165	0.109	-0.230805	1.11698	0.861264	0.225865	1	0.937704
NR_073587	chr10	61695586	61702773	+	777	1	Tysnd1|1300019N10Rik|-|10|10 B4|protein-coding	3.785	5.031	7.378	4.588	8.581	4.803	23.099	10.328	15.075	14.134	8.853	17.752	11.772	10.109	10.045	8.316	4.724	6.281	15.52	19.152	13.602	11.32	16.996	8.693	11.933	14.529	11.338	5.613	18.551	16.029	0.420228	0.493215	0.106399	0.0967668	0.60004	0.622694
NM_001253860	chr9	119483408	119562678	-	8258	1	Scn5a|Nav1.5|Nav1.5c|SkM1|SkM2|mH1|-|9 F3-F4|9 71.33 cM|protein-coding	0.027	0.011	0	0.006	0	0.003	0	0.005	0	0	0.069	0	0.056	0	0.015	0	0.003	0	0	0.042	0	0	0	0	0	0	0	0	0	0.016	1.43123	-2.27016	0.715499	1	1	1
NM_001311209	chr11	46127904	46147347	+	5224	1	Adam19|AL024287|MADDAM|MTLNB|Mltnb|-|11 27.54 cM|11 A5-B1.1|protein-coding	0	0	0	0	0.212	0.234	0.303	0.045	0.202	0.17	0.063	0.068	0.073	0.07	0.095	0.131	0.373	1.033	0.507	0.131	2.071	1.028	0.707	0.404	0.071	0.111	0.222	0.353	10.708	37.836	-0.686482	-1.41867	0.253114	0.011506	0.929281	0.161328
NM_183183	chr6	59352461	59426290	-	3096	1	Gprin3|C030038J10Rik|C730021L23|-|6|6 B3|protein-coding	0.511	0.403	0.993	1.371	6.801	2.49	1.523	5.368	6.242	5.643	2.169	1.415	0.109	0.083	0.375	0.019	8.444	7.59	4.171	10.168	10.134	11.429	1.828	2.318	0.44	0.292	0.257	0.155	1.192	0.683	-4.78753	-5.34383	2.4294e-10	6.16031e-56	4.27382e-08	9.41487e-53
NR_045360	chr18	57632079	57638585	-	455	1	2210409D07Rik|-|-|18|18 D3|ncRNA	0	0	0	0	0	0	0	0	0	0	0	0	0	0	0	0	0	0	0	0	0	0	0	0	0	0	0	0	0	0	-5.12548e-15	0	1	1	1	1
NM_001271615	chr19	10199132	10203943	-	2102	1	Fen1|AW538437|FEN-1|-|19|19 A|protein-coding	8.233	5.888	13.355	6.147	12.672	11.386	23.148	17.934	44.69	24.567	39.816	38.076	24.175	23.76	21.853	16.668	9.415	9.334	18.53	19.496	44.143	39.321	34.652	43.831	24.983	28.019	17.26	11.801	17.579	23.559	0.552939	0.560485	0.004032	0.00802874	0.0746363	0.12385
NM_001282961	chr13	58806569	59133970	+	8691	1	Ntrk2|GP145-TrkB/GP95-TrkB|Tkrb|trk-B|trkB|-|13 B1-B2|13 31.2 cM|protein-coding	0	0	0	0	0	0.003	0	0	0	0	0	0	0	0	0	0	0	0	0	0	0	0	0	0	0	0	0	0	0	0	-2.31109	0	1	1	1	1
NM_145746	chr11	68921835	68927081	-	1103	1	Odf4|Oppo1|-|11|11 B3|protein-coding	0	0.042	0.022	0	0.031	0	0	0.089	0	0	0	0	0	0	0	0	0.074	0.147	0	0	0	0.487	0	0	0	0	0	0.082	0	0	-2.3031	-1.28454	1	0.387087	1	1
NR_002857	chr7	17672313	17682060	+	1917	1	Psg-ps1|AV036018|Cea-6|Cea6|-|7|7 A2|pseudo	0	0	0	0	0	0	0	0	0	0	0	0	0	0	0	0	0	0	0	0	0	0	0	0	0	0	0	0	0	0	-5.12548e-15	0	1	1	1	1
NM_001001185	chr13	67863326	67863923	+	595	1	BC048507|-|-|13|13 B3|protein-coding	1.806	2.488	4.3	2.798	0.523	0.872	2.611	1.392	2.953	3.729	1.101	2.587	3.665	2.312	0.419	0.401	0.956	0.598	2.764	2.357	2.797	2.708	4.825	3.902	2.423	2.132	1.67	0.856	1.586	2.721	-0.904241	0.601508	0.247	0.349844	0.919285	1
NR_045084	chr13	107469822	107474432	+	1988	1	AI197445|-|-|13|13 D2.1|ncRNA	0	0	0	0	0	0	0	0.02	0	0	0	0	0	0	0	0	0	0	0	0	0	0	0	0	0	0	0	0	0	0	-5.12548e-15	0	1	1	1	1
NM_027034	chr4	92144318	92147221	-	1254	1	Izumo3|1700011H22Rik|-|4|4 C5|protein-coding	0	0	0	0	0	0	0	0	0	0	0	0	0	0	0	0	0	0	0	0	0	0	0	0	0	0	0	0	0	0	-5.12548e-15	0	1	1	1	1
NR_106122	chr10	62194167	62194227	-	60	1	Mir7662|Gm27876|mmu-mir-7662|-|-|ncRNA	0	0	0	0	0	0	0	0.329	0	0	0	0	0	0	0	0	0	0	0	0	0	0	0	0	0	0	0	0	0	0	-5.12548e-15	0	1	1	1	1
NM_007388	chr9	22126727	22130598	-	1347	1	Acp5|TRACP|TRAP|-|9 A3|9 8.38 cM|protein-coding	0.252	0.481	0.347	0.54	0.333	0.257	0.618	0.644	0.739	0.988	0	0.791	1.383	0.344	0.416	1.219	0.654	1.164	3.007	4.759	2.039	3.489	2.497	2.35	1.301	0.607	0.639	0.156	12.145	21.999	1.4692	-1.32641	0.0572648	0.0505501	0.427825	0.43015
NM_021456	chr8	93302369	93337209	-	2273	1	Ces1g|Ces-1|Ces1|Ses-1|-|8 C5|8 45.29 cM|protein-coding	0	0	0	0	0	0	0	0	0	0	0	0	0	0	0	0	0	0	0	0	0	0	0	0	0	0	0	0	0	0	-5.12548e-15	0	1	1	1	1
NM_133919	chr5	103754162	103855322	+	8301	1	Aff1|9630032B01Rik|AW319193|Af4|Mllt2h|Rob|-|5 E|5 50.45 cM|protein-coding	18.64	14.405	15.717	12.888	20.539	18.707	14.791	14.118	28.827	13.892	23.697	20.61	17.467	18.89	13.983	13.953	21.448	22.628	20.225	19.582	39.248	27.533	17.727	27.105	19.044	21.37	11.776	13.525	42.869	59.259	-0.598337	-0.821515	0.00065137	0.000113142	0.0195195	0.00414171
NM_026584	chr8	33732067	33777173	+	1540	1	Gtf2e2|34kDa|AI462509|C330006J08Rik|-|8|8 A4|protein-coding	4.48	4.551	6.263	4.31	5.765	3.911	15.672	9.64	12.512	10.589	10.476	8.611	5.28	6.607	7.562	6.347	4.829	4.282	8.819	14.848	9.349	9.33	5.007	7.127	5.338	5.515	7.484	3.805	15.042	14.523	0.440087	0.206774	0.138343	0.519051	0.693885	1
NM_001172064	chr7	141194130	141210055	+	2539	1	Lrrc56|5730427C23Rik|BB110509|mFLJ00101|-|7|7 F5|protein-coding	0.813	0.62	0.891	0.841	1.306	1.339	1.213	1.437	3.552	2.032	1.29	2.028	1.042	1.185	2.134	0.735	0.763	1.47	1.115	1.037	2.72	1.957	0.355	2.078	1.857	1.423	0.822	1.287	0.428	0.716	-0.089262	-0.0829153	0.872153	0.874582	1	1
NM_175004	chr11	86683983	86692323	+	2994	1	Ptrh2|A230072I16Rik|Bit1|CGI-147|-|11|11 C|protein-coding	3.929	4.682	4.635	4.449	3.577	2.734	7.848	5.031	8.92	16.71	7.686	11.25	5.841	5.744	4.104	2.931	3.601	2.764	5.045	9.577	7.977	8.769	5.315	8.213	5.608	8.194	3.7	2.513	5.636	6.731	0.0291912	-0.101785	0.924756	0.728723	1	1
NM_025748	chr10	13552907	13563376	+	1445	1	Adat2|4933426M09Rik|Deadc1|-|10|10 A2|protein-coding	3.287	2.738	2.469	1.526	2.929	2.433	4.588	3.479	6.89	6.487	6.064	6.637	3.854	4.616	3.06	2.726	2.025	2.427	3.941	3.486	6.22	3.299	8.855	4.382	3.046	4.226	3.163	1.732	2.632	3.338	-0.00178033	0.0563649	1	0.903629	1	1
NM_013483	chr13	23456993	23465901	-	3438	1	Btn1a1|Btn|-|13 A3.1|13 9.72 cM|protein-coding	0	0	0	0	0	0.008	0	0.069	0	0	0	0	0	0	0	0	0	0	0	0	0	0.078	0	0	0	0	0	0	0	0	-2.31108	0	1	1	1	1
NM_001177484	chr11	99864476	99865571	+	1093	1	Gm11559|OTTMUSG00000002191|-|11 D|11 63.21 cM|protein-coding	0	0	0	0	0	0	0	0	0	0	0	0	0	0	0	0	0	0	0	0	0	0	0	0	0	0	0	0	0	0	-5.12548e-15	0	1	1	1	1
NM_144934	chr9	18430615	18446316	+	2150	1	Mbd3l2|-|-|9|9 A2|protein-coding	0	0	0	0	0	0	0	0	0	0	0	0	0	0	0	0	0	0	0	0	0	0	0	0	0	0	0	0	0	0	-5.12548e-15	0	1	1	1	1
NR_045718	chr14	25139795	25143241	-	771	1	4930572O13Rik|-|-|14|14|ncRNA	0	0	0	0	0	0	0	0	0	0	0	0	0	0	0	0	0	0	0.079	0	0	0	0	0	0	0	0	0	0.408	0.6	-5.12548e-15	0	1	1	1	1
NM_029665	chr13	106794439	106936915	-	4250	1	Ipo11|1700081H05Rik|2510001A17Rik|AI314624|AW555235|E330021B14Rik|Ranbp11|-|13|13 D2.1|protein-coding	10.998	7.952	13.286	8.051	11.214	9.449	15.202	11.069	17.762	21.169	19.23	20.197	18.657	16.072	13.675	9.273	10.253	8.514	10.239	12.632	10.73	15.925	11.676	17.779	16.518	18.684	12.332	7.589	8.398	8.278	0.0118119	0.0101619	0.949663	0.964497	1	1
NM_008399	chr11	73090595	73147449	+	3803	1	Itgae|A530055J10|CD103|aM290|alpha-E1|alpha-M290|-|11 B4|11 45.22 cM|protein-coding	0.037	0.14	0.013	0.025	0.009	0.011	0.102	0.041	0	0	0	0	0.022	0.004	0	0.043	0.018	0.034	0.016	0.008	0	0	0	0	0	0	0.035	0.095	0.015	0	0.948179	1.23786	0.670496	0.237828	1	0.961496
NR_049199	chr5	30647936	30648015	+	79	1	Mir5625|Gm23930|mmu-mir-5625|-|5|5|ncRNA	0.716	0.586	2.491	1.187	0.437	1.824	0	0.998	0	0	5.183	2.997	1.072	1.822	2.628	3.4	0.514	1.637	0	0.725	0	4.25	6.23	0	0.986	0	1.258	2.087	0	1.255	1.21438	0.613214	0.287491	0.710554	0.981706	1
NM_022427	chr3	116249654	116253484	-	3446	1	Gpr88|AW061286|Strg|-|3|3 G1|protein-coding	0	0	0	0	0	0.017	0	0	0	0	0	0	0	0	0	0	0	0	0	0	0	0	0	0	0	0	0	0	0	0	-3.15881	0	0.589098	1	1	1
NM_146889	chr2	111780313	111781260	+	946	1	Olfr1302|MOR248-3|-|2|2 E5|protein-coding	0	0	0	0	0	0	0	0	0	0	0	0	0	0	0	0	0	0	0	0	0	0	0	0	0	0	0	0	0	0	-5.12548e-15	0	1	1	1	1
NM_019745	chr3	75516490	75556852	-	1913	1	Pdcd10|2410003B13Rik|Ccm3|Tfa15|Tfar15|-|3|3 E3|protein-coding	2.099	1.85	2.045	2.17	3.476	2.561	7.25	4.648	3.398	6.089	3.596	1.98	2.568	4.658	2.55	2.925	4.291	2.822	5.699	7.435	1.305	3.194	1.715	3.917	3.93	4.204	4.016	4.192	9.239	8.151	-0.217025	0.174408	0.561088	0.600713	1	1
NM_008476	chr15	101689928	101694305	-	2247	1	Krt6a|2310016L08Rik|Krt2-6a|Krt2-6c|MK6a|mK6[a]|-|15 F2|15 56.97 cM|protein-coding	0	0	0	0	0	0.013	0	0	0	0	0	0	0	0	0	0	0	0	0	0	0	0	0	0	0	0	0	0	0	0	-2.31107	0	1	1	1	1
NM_001278447	chr18	6765167	6791606	+	3679	1	Rab18|AA959686|-|18 A1|18 4.53 cM|protein-coding	3.966	3.754	3.37	3.614	5.47	3.952	11.672	6.174	8.325	11.157	6.5	8.432	4.27	6.148	5.292	3.65	5.744	5.06	7.168	8.642	3.597	7.355	7.447	5.651	5.554	5.529	5.671	3.691	8.504	7.489	-0.203447	-0.277094	0.407135	0.240033	1	0.966177
NR_030695	chr4	141546162	141548313	+	2151	1	B330016D10Rik|-|-|4|4 E1|ncRNA	0.789	0.946	0.755	0.589	0.771	0.415	2.038	1.32	1.525	3.017	0.838	1.651	0.305	0.476	0.039	0.326	0.945	0.579	1.996	2.395	1.238	1.436	3.356	0.294	0.29	0.37	0.431	0.209	0.984	2.089	-1.58552	-1.34561	0.0759695	0.0141546	0.501805	0.18852
NM_028102	chr8	25725324	25754280	-	4247	1	Ddhd2|2010305K11Rik|SAMWD1|mKIAA0725|-|8|8 A3|protein-coding	5.979	5.12	5.695	5.251	4.132	3.315	7.329	4.587	7.86	4.793	6.768	6.677	3.41	3.315	3.46	3.131	2.829	3.394	5.579	5.963	3.939	4.759	4.867	5.889	3.068	3.909	2.909	2.957	2.276	2.03	-0.283962	-0.117085	0.260878	0.661418	0.93879	1
NM_001081301	chr6	42538067	42539020	-	952	1	Olfr455|EG546896|MOR0-17_p|MOR0-2P|MORO-2|Olfr455-ps1|-|6|6 B2.1|protein-coding	0	0	0	0	0	0	0	0	0	0	0	0	0	0	0	0	0	0	0	0	0	0	0	0	0	0	0	0	0.12	0	-5.12548e-15	0	1	1	1	1
NM_178385	chr17	46890621	46892463	+	1840	1	Tbcc|2810055C19Rik|-|17|17 C|protein-coding	2.597	2.502	2.688	1.797	2	1.37	8.624	3.74	5.793	3.979	3.561	5.727	1.887	3.156	2.617	2.182	1.568	1.502	6.091	5.677	3.437	5.693	6.063	3.785	3.123	4.896	2.529	1.637	7.678	9.408	0.399871	0.368495	0.301379	0.320472	1	1
NM_172481	chr7	10687793	10730158	+	3263	1	Nlrp4b|AU022726|E330024M09|Nalp-gamma|Nalp4b|-|7|7 A1|protein-coding	0	0	0	0	0	0	0	0	0	0	0	0	0	0	0	0	0	0	0	0	0	0	0	0	0	0	0	0	0	0	-5.12548e-15	0	1	1	1	1
NM_020595	chr2	143078492	143081699	+	910	1	Otor|CDRAP|Fdp|MIA|MIAL|-|2|2 G1|protein-coding	0	0	0	0	0	0	0	0	0	0	0	0	0	0	0	0	0	0	0	0	0	0	0	0	0	0	0	0	0.251	0	-5.12548e-15	0	1	1	1	1
NM_001252508	chr12	105453856	105493095	+	5782	1	D430019H16Rik|AI852661|-|12|12 E|protein-coding	0.078	0.088	0.017	0.008	0.018	0.03	0.096	0.007	0	0	0.142	0.287	0.249	0.05	0.036	0.015	0.028	0.028	0.126	0.059	0	0.232	0.142	0.183	0.081	0.104	0.006	0	0	0.011	-0.125038	-3.13586	1	0.0313536	1	0.322274
NM_177087	chr17	71673261	71729669	+	3481	1	Fam179a|4632412N22Rik|-|17|17 E1.3|protein-coding	0	0	0	0	0	0	0	0.017	0	0	0	0	0	0	0.012	0.026	0	0	0	0	0	0	0	0	0	0.148	0	0	0	0	4.09504	0	0.201113	1	0.835229	1
NM_023750	chr7	29768552	29781419	+	5704	1	Zfp84|2210410P13Rik|4633401C23Rik|AI415447|BB081605|C86188|KRAB18|Zfp69|-|7 B1|7 17.25 cM|protein-coding	7.376	5.775	8.924	5.518	9.415	7.768	5.539	6.426	17.413	10.347	13.251	10.69	10.616	10.506	8.843	7.1	8.069	6.732	5.702	6.347	15.29	9.57	9.836	15.264	11.665	11.577	7.844	6.427	6.097	5.305	-0.230124	-0.103981	0.190793	0.611011	0.81664	1
NM_175649	chr7	143607685	143627845	-	2967	1	Tnfrsf26|Tnfrh3|Tnfrsf24|-|7 F5|7 88.26 cM|protein-coding	3.736	2.877	5.904	5.09	6.521	4.759	7.068	5.961	7.442	6.319	10.599	8.978	5.288	4.702	3.358	2.495	6.077	6.335	7.965	11.912	7.04	6.178	4.976	6.723	3.821	5.486	2.238	1.854	6.776	3.095	-1.06672	-1.6471	6.22158e-05	2.44438e-10	0.00310482	2.91573e-08
NM_177084	chr1	40580227	40630731	+	3808	1	Slc9a4|AW990558|D730009J23Rik|NHE4|-|1 B|1 19.51 cM|protein-coding	0	0	0	0	0	0	0	0	0	0	0	0	0	0	0	0	0	0	0	0	0	0	0	0	0	0	0	0	0	0	-5.12548e-15	0	1	1	1	1
NR_028523	chr14	31016219	31016272	-	53	1	Snord19|MBII-108|-|14|14|snoRNA	11.737	6.547	11.141	4.867	8.474	4.622	3.14	7.068	2.21	2.093	0	1.117	0.399	3.018	9.008	7.32	8.178	6.403	16.088	3.78	0	8.868	0	0	2.205	2.434	4.999	0	0	0	0.220067	-1.71732	0.854118	0.104489	1	0.649982
NM_001198825	chr16	84954436	85173707	-	3228	1	App|Abeta|Abpp|Adap|Ag|Cvap|E030013M08Rik|betaApp|-|16 46.92 cM|16 C3-qter|protein-coding	7.262	4.579	2.576	1.547	0.407	0.321	0.421	0.287	1.778	0.498	1.142	0.935	2.401	4.396	3.112	4.918	0.189	0.03	0.085	0.239	0.516	0.853	0.051	1.144	1.774	1.505	1.724	1.216	0.204	0.164	3.39355	3.61481	4.82861e-14	8.06729e-09	1.49461e-11	7.38837e-07
NM_001162868	chr17	25989036	26069177	-	4865	1	Rab11fip3|Cart1|D030060O14Rik|Rab11-FIP3|mKIAA0665|-|17|17 A3.3|protein-coding	5.481	3.932	4.228	2.497	2.461	2.378	2.292	2.286	4.55	2.839	2.895	2.969	2.137	1.855	2.47	1.518	1.387	1.511	1.897	1.659	3.216	2.222	1.905	3.731	2.53	2.961	1.916	1.812	0.47	0.998	-0.434854	0.337293	0.133764	0.247902	0.683151	0.981757
NM_207634	chr14	24490681	24496146	+	830	1	Rps24|-|-|14|14 B|protein-coding	17.545	21.321	22.646	23.395	13.465	9.062	65.574	37.627	52.497	86.876	58.41	56.987	19.209	17.925	16.131	10.733	8.715	8.411	49.275	63.856	42.311	72.078	72.142	68.152	17.836	19.741	10.973	7.295	45.07	39.643	0.122981	-0.0167759	0.676039	0.96784	1	1
NR_106171	chr15	98519762	98519878	-	116	1	Mir1291|mmu-mir-1291|-|-|ncRNA	1.706	0.199	0.636	2.628	3.574	1.987	4.065	3.229	0	5.26	0	2.552	0	1.517	0.537	2.83	1.401	1.393	4.988	3.454	5.022	5.209	0	0	0	0	1.428	1.68	1.233	2.278	-0.592703	0.182566	0.548478	1	1	1
NM_198899	chr1	36140028	36244302	-	8986	1	Uggt1|0910001L17Rik|A930007H10Rik|AA589501|AI414429|AI448372|C820010P03Rik|GT|UGT1|Ugcgl1|-|1|1 B|protein-coding	11.671	9.788	14.125	10.867	16.739	14.62	12.425	10.391	31.342	18.863	25.463	23.874	23.039	21.731	21.42	18.744	12.897	13.756	12.895	12.93	28.301	21.699	15.518	23.794	22.819	24.613	18.21	16.776	12.813	14.099	0.239602	0.352494	0.127345	0.0553976	0.661983	0.454424
NM_153097	chr8	64998448	65018688	-	3629	1	Trim60|2czf45|Rnf33|-|8|8 B3.1-3.2|protein-coding	0	0	0	0	0	0.016	0	0	0	0	0	0	0	0	0	0	0	0	0	0	0	0	0	0	0	0	0	0	0	0	-3.1588	0	0.588781	1	1	1
NM_026626	chr1	178405881	178483249	+	2529	1	Efcab2|1700073K01Rik|D830011E08Rik|-|1|1 H3|protein-coding	0.727	0.567	0.632	0.491	0.471	0.353	0.472	0.499	1.042	0.79	0.324	0	0.276	0.462	0.287	0.295	0.236	0.377	0.373	0.373	0	0.425	0.649	0.501	0.593	0.451	0.602	0.587	2.069	0.993	-0.582053	0.918954	0.286181	0.0798955	0.97915	0.560116
NM_001251843	chr14	34051130	34102754	-	1327	1	A630023A22Rik|AI461879|-|-|protein-coding	0	0	0	0	0	0	0	0	0	0	0	0	0	0	0	0	0	0	0	0	0	0	0	0	0	0	0	0	0	0	-5.12548e-15	0	1	1	1	1
NR_035418	chr10	113586578	113614774	+	48	1	Mir669h|Mirn669h|mir-669h|mmu-mir-669h|-|2|2 8.22 cM|ncRNA	0	0	0	0	0	0	0	0	0	0	0	0	0	0	0	0	0	0	0	0	0	0	0	0	0	0	0	0	0	0	-5.12548e-15	0	1	1	1	1
NR_030250	chr6	3721897	3722003	-	106	1	Mir489|Mirn489|mir-489|mmu-mir-489|-|6|6|ncRNA	0	0	0	0	0	0	0	0	0	0	0	0	0	0	0	0	0	0	0	0	0	0	0	0	0	0	0	0	0	0	-5.12548e-15	0	1	1	1	1
NM_021714	chr6	136813654	136828216	-	2708	1	Wbp11|2510026P17Rik|D6Wsu113e|Npwbp|SIPP1|-|6 G1|6 66.72 cM|protein-coding	33.831	26.977	41.156	26.699	37.06	29.504	41.211	30.965	79.002	44.14	76.479	62.717	55.106	56.043	43.423	32.566	28.997	27.78	38.201	36.554	83.495	54.25	54.309	74.163	62.125	71.193	38.891	27.369	34.661	46.638	0.0653978	0.159036	0.683741	0.394871	1	1
NR_029470	chr15	79166066	79216401	+	675	1	Gm10863|ENSMUSG00000075555|-|15|15 E1|ncRNA	1.131	0.823	1.021	0.903	0.333	0.085	0	0.175	1.822	2.219	0	0.175	0.125	0.213	0.185	0.508	0.301	0.479	1.083	0.127	0.493	0	0	1.72	0.404	0.924	0.417	0.155	0.085	0	0.742766	-0.444014	0.54559	0.631117	1	1
NM_019917	chr6	124024758	124062035	+	2561	1	Vmn2r26|V2R1|V2r1b|-|6|6 F2|protein-coding	0	0	0	0	0	0	0	0.015	0	0	0	0	0	0.044	0	0.076	0	0	0	0	0	0	0	0	0	0	0	0	0	0	4.8424	0	0.114269	1	0.627499	1
NM_019514	chr4	65380803	66404483	-	4651	1	Astn2|1d8|Astnl|bM452J22.1|-|4|4 C1|protein-coding	0	0	0	0.005	0.007	0	0	0	0	0	0	0	0	0	0	0	0	0	0	0	0	0	0	0	0	0	0	0	0	0	-2.30311	0	1	1	1	1
NM_030266	chr1	37299838	37410740	+	5720	1	Inpp4a|107kDa|9630012D15|D130048C09Rik|R74740|-|1 B|1 15.46 cM|protein-coding	3.011	3.389	3.94	3.567	6.511	5.945	3.637	3.623	8.007	4.296	4.624	6.758	3.006	4.559	4.783	7.124	6.86	8.911	3.839	4.002	10.533	10.318	7.514	7.97	6.719	5.8	6.65	12.598	2.555	2.356	-0.135758	0.307434	0.621188	0.354694	1	1
NM_146988	chr6	42911525	42912457	+	931	1	Olfr447|MOR261-1|-|6|6 B2|protein-coding	0	0	0	0	0	0	0	0	0	0	0	0	0	0	0	0	0	0	0	0	0	0	0	0	0	0	0	0	0	0	-5.12548e-15	0	1	1	1	1
NM_001111078	chr17	56304313	56323486	+	3407	1	Uhrf1|AL022808|ICBP90|Np95|RNF106|-|17|17 D-E1|protein-coding	24.151	19.337	36.46	20.368	33.148	31.169	27.692	27.262	82.459	33.961	97.852	67.468	61.841	51.194	53.121	35.511	29.131	30.23	39.579	34.262	105.91	73.036	65.509	101.848	60.036	69.84	38.319	31.085	43.524	54.746	0.307697	0.178533	0.0654306	0.326743	0.462153	1
NM_026181	chr7	35276544	35318440	-	3035	1	Gpatch1|1300003A17Rik|ECGP|Gpatc1|-|7|7 B1|protein-coding	5.683	4.063	5.529	3.902	5.987	5.237	6.033	4.762	9.05	4.752	10.065	10.494	6.258	7.189	7.339	4.007	4.624	3.77	5.98	5.299	7.019	6.593	9.216	7.859	5.866	6.709	5.789	3.304	5.531	4.027	-0.145813	0.0352162	0.579177	0.902136	1	1
NR_030560	chrX	66829202	66829280	-	78	2	Mir465b-1|Mir465-1|Mirn465b-1|-|X|X|ncRNA	0	0	0	0	0	0	0	0	0	0	0	0	0	0	0	0	0	0	0	0	0	0	0	0	0	0	0	0	0	0	-5.12548e-15	0	1	1	1	1
NM_001195748	chr15	36009477	36140400	-	3978	1	Rgs22|-|-|15|15 B3.1|protein-coding	0	0	0	0	0	0	0	0	0	0	0	0	0	0	0	0.004	0.027	0.012	0	0	0	0.034	0	0	0	0	0	0	0	0	2.32153	-4.60607	1	0.0745134	1	0.538121
NR_030572	chr2	10507630	10507714	+	84	1	Mir467d|Mirn467d|mir-467d|-|2|2|ncRNA	0	0	0	0	0	0.515	0	0	0	0	0	0	0	0	0	0	0	0	0	0	0	0	0	0	0	0	0	0	0	0	-3.1588	0	0.588816	1	1	1
NM_001177629	chr11	11930499	12027971	-	4746	1	Grb10|5730571D09Rik|AI325020|Meg1|mKIAA0207|-|11 A1|11 7.15 cM|protein-coding	20.864	20.057	0.612	0.603	0.08	0.03	0.07	0.042	0	0	0.069	0.225	0.089	0.027	0	0.035	0.057	0.007	0.071	0.289	0	0.099	0.138	0.245	0.665	0.467	0.167	0.019	0.121	0.578	-1.36271	1.32325	0.264482	0.260903	0.942131	0.99978
NM_026873	chr13	99319649	99344678	-	1663	1	Ptcd2|1190005P08Rik|-|13|13 D1|protein-coding	6.495	6.148	8.137	6.586	9.556	5.779	19.45	11.595	13.558	19.378	12.409	20.611	11.522	11.88	12.444	10.283	7.966	6.044	14.65	18.362	7.957	10.578	17.115	11.867	12.708	13.292	11.471	5.84	12.95	15.117	0.469996	0.213534	0.0746509	0.471872	0.497802	1
NM_010808	chr2	155775344	155818366	+	4293	1	Mmp24|AU040325|MT5-MMP|MT5MMP|MTMMP5|-|2 H1|2 77.26 cM|protein-coding	0.026	0.022	0.023	0.011	0.032	0.034	0.013	0	0	0	0	0	0	0	0	0	0.013	0.023	0.057	0.04	0	0	0	0	0	0	0	0	0	0	-5.19233	-4.38533	0.0192287	0.119714	0.22	0.692825
NM_008548	chr10	53906033	54075796	-	3874	1	Man1a|Man1a1|PCR1|-|10|10 B3|protein-coding	14.7	10.838	28.242	19.341	28.47	22.703	18.152	17.706	36.373	32.974	38.261	33.312	26.3	28.488	32.62	17.764	20.283	18.084	16.626	15.868	22.126	23.38	16.028	24.654	21.771	24.5	22.496	13.239	14.41	16.458	-0.178094	-0.181662	0.351234	0.382934	1	1
NM_027427	chr11	83473108	83506740	+	2031	1	Taf15|2610111C21Rik|68kDa|TAFII68|Taf2n|-|11|11 B5|protein-coding	10.525	9.066	13.955	10.577	5.494	6.456	7.116	10.222	12.688	13.682	15.443	8.307	7.235	4.781	6.561	5.415	5.922	5.498	7.782	7.496	11.35	12.232	6.583	14.601	5.476	4.521	6.408	5.085	8.012	8.735	-0.13969	-0.0446618	0.631062	0.870318	1	1
NR_030676	chr3	103964536	103968316	-	3780	1	Phtf1os|A130049A11Rik|-|-|ncRNA	0.449	0.893	0.364	0.602	0.708	0.579	0.308	0.866	0.294	0.528	0.563	0.501	0.454	0.728	0.544	0.734	0.695	0.705	0.226	0.424	0.572	0.409	0.434	0.279	0.727	0.284	1.034	0.722	0.62	0.822	-0.0806785	0.257919	0.882088	0.50223	1	1
NM_019402	chr14	54894143	54898927	+	1784	1	Pabpn1|PAB2|Pabp3|mPABII|-|14 C3|14 27.98 cM|protein-coding	27.214	22.886	33.291	27.921	14.127	12.43	54.563	45.964	33.123	28.262	46.822	28.504	15.547	13.998	14.858	12.563	11.769	13.343	50.408	60.219	26.636	30.749	26.851	42.652	12.84	18.658	14.285	9.653	23.517	46.221	-0.0753565	-0.134244	0.726931	0.546496	1	1
NR_037220	chr11	4139364	4139446	+	82	1	Mir3060|mir-3060|mmu-mir-3060|-|11|11 2.9 cM|ncRNA	0	0	0.9	0	0	0.351	0	0.962	0	0	3.995	0	0	0	0	0	0	0	0	0	0	0	0	0	0	0	0.202	0	0	0	-2.31107	2.31333	1	1	1	1
NM_175307	chr4	133480133	133487940	+	2284	1	Fam46b|4732473B16Rik|AU045678|AU046069|-|4|4 D2.3|protein-coding	0	0	0	0	0	0	0.073	0	0	0	0	0	0.019	0	0	0	0	0	0	0.025	0	0.059	0	0	0	0	0.015	0	0	0	-5.12548e-15	2.31335	1	1	1	1
NM_010012	chr9	121914356	121916305	-	1947	1	Cyp8b1|-|-|9 72.73 cM|9 F4|protein-coding	0	0.024	0	0	0	0	0	0	0	0	0	0	0	0	0	0	0	0	0	0.029	0	0	0	0	0	0	0	0	0	0	-5.12548e-15	0	1	1	1	1
NM_009891	chr14	32408203	32465909	-	2792	1	Chat|B230380D24Rik|-|14 B|14 19.4 cM|protein-coding	0	0	0	0	0	0	0	0	0	0	0	0	0	0	0	0	0	0	0	0	0	0	0	0	0	0	0	0	0	0	-5.12548e-15	0	1	1	1	1
NM_001310753	chr3	137931007	137981549	-	2954	1	Dapp1|Bam32|-|3|3 H2|protein-coding	68.508	58.725	61.316	48.388	22.308	16.74	43.648	29.18	47.859	39.15	42.083	41.863	37.343	31.967	39.154	20.913	12.587	11.286	21.402	23.551	24.537	19.616	24.463	24.83	26.995	29.087	23.992	17.139	10.156	11.575	0.47074	0.727581	0.0172485	0.0002375	0.204845	0.00772286
NM_175535	chr9	51765352	51853059	+	6347	1	Arhgap20|6530403F17Rik|A530023E23Rik|RARhoGAP|mKIAA1391|-|9|9 A5.3|protein-coding	0.027	0.047	0.008	0.007	0	0.025	0	0	0	0.07	0	0.037	0	0	0	0	0.004	0	0.019	0.018	0	0	0	0	0.037	0	0	0	0	0	-4.63445	-2.2681	0.144915	1	0.708213	1
NM_001285959	chr7	119895861	119916756	+	892	1	Lyrm1|1110065L10Rik|2310004B22Rik|4930404J24Rik|-|7|7 F2|protein-coding	0.507	1.089	0.662	0.368	0.407	0.323	2.612	1.017	0	1.244	1.102	2.323	1.306	0.179	0.163	0.519	0.273	0.036	0.819	1.476	0	0.753	2.207	0.473	0.131	1.591	0.26	0.252	0.898	0.593	0.559367	0.247602	0.50438	0.857734	1	1
NM_021369	chr8	27403212	27413944	-	2898	1	Chrna6|Acra6|Nica6|-|8|8 A3|protein-coding	0	0	0.017	0	0	0.01	0	0	0	0	0	0	0	0	0	0	0	0	0	0	0	0	0	0	0	0	0	0	0	0	-2.31106	0	1	1	1	1
NM_183276	chr9	110624789	110654161	-	8747	1	Nbeal2|1110014F23Rik|BC042396|mKIAA0540|-|9|9 F2|protein-coding	26.294	21.67	34.315	25.583	25.171	21	20.24	19.112	28.141	11.363	23.284	24.411	22.284	21.394	30.33	20.446	14.101	15.671	21.561	15.685	21.216	15.291	19.955	25.253	22.146	27.265	18.695	15.23	3.498	3.66	-0.00174305	0.138006	0.991629	0.441042	1	1
NM_001122594	chr8	109868603	109944671	+	7826	1	Phlpp2|AI481772|C130044A18Rik|Phlppl|-|8|8 D3|protein-coding	2.298	2.276	2.666	1.972	2.669	3.112	2.375	1.615	4.864	2.318	3.045	4.085	2.968	4.229	3.056	3.081	2.143	2.439	1.704	1.627	4.243	2.986	2.369	3.007	3.201	3.915	3.214	3.221	1.893	2.659	-0.0382355	0.457508	0.881524	0.0479152	1	0.415923
NM_009752	chr9	114401078	114474379	+	2378	1	Glb1|AW125515|Bge|Bgl|Bgl-e|Bgl-s|Bgl-t|Bgs|Bgt|C130097A14Rik|-|9 F3|9 64.4 cM|protein-coding	11.748	12.14	14.019	11.174	14.383	11.355	18.291	11.218	32.533	24.981	26.723	28.553	20.71	16.798	16.367	9.833	9.575	11.308	12.319	14.092	26.036	19.426	25.49	26.938	20.74	21.249	13.21	7.173	6.134	6.766	-0.119587	-0.118672	0.564009	0.621959	1	1
NM_206534	chr12	76765573	76783178	+	633	1	Churc1|1700030P15Rik|My015|chch|-|12|12 C3|protein-coding	1.161	1.9	2.021	2.482	1.692	0.865	24.585	8.285	11.657	15.422	3.622	6.64	1.907	6.369	3.181	1.603	1.498	0.179	12.797	19.892	9.86	7.319	4.794	6.169	3.6	2.514	1.884	0.758	23.9	23.851	0.77549	0.506379	0.16404	0.566091	0.756399	1
NR_106112	chr1	150024261	150052202	-	36	1	Mir7652|Gm27932|mmu-mir-7652|-|-|ncRNA	0	0	0	0	0	0	0	0	0	0	0	0	0	0	0	0	0	0	0	0	0	0	0	0	0	0	0	0	0	0	-5.12548e-15	0	1	1	1	1
NR_105872	chr10	78408475	78408545	-	70	1	Mir6907|Gm27351|mmu-mir-6907|-|-|ncRNA	4.443	3.305	3.163	1.005	4.689	4.117	4.755	5.633	5.857	0.792	5.849	5.074	6.049	4.342	9.489	3.198	1.935	3.463	4.35	0.818	0	1.918	0	1.508	4.73	3.993	2.602	1.071	0.817	1.416	0.307754	-0.503571	0.720922	0.654549	1	1
NM_001286546	chr9	72985504	73013938	+	2989	1	Ccpg1|1700030B06Rik|1810073J13Rik|9430028F23Rik|AI426686|AI875170|CPR8|D9Ertd392e|-|9 D|9 40.08 cM|protein-coding	8.24	7.708	6.931	6.12	7.455	8.634	7.35	6.834	7.132	10.782	12.74	9.308	5.001	5.507	6.09	4.887	6.086	7.878	6.174	6.348	7.434	8.042	8.617	10.063	7.683	6.151	5.318	3.861	6.037	7.56	-0.695732	-0.664135	0.0050196	0.00621746	0.0880519	0.102519
NM_001109747	chr10	30196009	30200540	-	1507	1	Cenpw|2610036L11Rik|Cug2|-|10|10 A4|protein-coding	0.675	1.105	0.653	1.136	1.502	0.765	6.553	2.878	1.282	1.951	2.228	0.314	1.63	3.015	2.231	1.475	1.088	1.137	4.163	3.532	1.657	0.936	1.742	2.031	2.391	1.826	3.066	1.681	8.673	7.366	0.598551	1.01053	0.203511	0.014462	0.840335	0.191218
NM_207242	chr11	6211011	6230245	-	4550	1	Npc1l1|9130221N23Rik|Gm243|-|11|11 A1|protein-coding	0	0.005	0.043	0.01	0	0	0.012	0.039	0.051	0	0	0	0.028	0	0	0	0	0	0	0	0	0	0	0	0	0	0	0	0	0	-5.12548e-15	0	1	1	1	1
NM_020615	chr2	10056031	10080510	-	1153	1	Atp5c1|1700094F02Rik|-|2|2 A1|protein-coding	37.742	39.986	47.755	41.879	30.292	23.494	90.271	48.735	110.476	144.897	117.192	139.292	56.706	53.097	42.415	38.191	24.718	18.417	66.769	80.79	98.087	99.695	145.837	116.793	54.549	56.469	37.097	27.272	73.296	74.037	0.469353	0.49826	0.0143726	0.0214082	0.181817	0.250642
NM_008869	chr1	149829619	149961290	-	2835	1	Pla2g4a|Pla2g4|cPLA2|cPLA2-alpha|cPLA2alpha|-|1 G1|1 63.51 cM|protein-coding	12.168	11.301	6.335	5.046	4.113	3.725	5.108	3.755	11.94	11.817	11.208	7.789	9.455	11.652	9.496	7.937	3.33	1.915	3.351	3.23	3.405	5.471	5.468	6.142	9.571	8.578	5.841	5.752	0.726	1.2	1.02716	1.10319	1.78432e-05	0.000524572	0.00104383	0.0150556
NM_183147	chr7	140150628	140154659	-	3152	1	Sprn|C630041J07|-|7|7 F4|protein-coding	0	0	0	0	0	0	0	0	0	0	0	0	0	0	0	0	0	0	0	0.036	0	0	0	0	0	0	0	0	0	0	-5.12548e-15	0	1	1	1	1
NM_023058	chr17	23726336	23736729	+	2029	1	Pkmyt1|6230424P17|AW209059|Myt1|-|17|17 A3.3|protein-coding	11.79	12.963	19.231	12.726	10.54	10.752	18.307	18.482	17.665	12.001	19.979	23.399	15.235	14.176	18.875	15.547	9.987	12.146	20.577	17.221	23.255	20.848	19	19.869	18.009	17.38	16.412	11.908	16.787	29.096	0.559176	0.296002	0.00851774	0.169918	0.128862	0.829987
NM_001276425	chr2	32587078	32599696	+	3633	1	St6galnac4|SIAT7-D|ST6GalNAcIV|Siat7d|-|2|2 B|protein-coding	9.612	7.609	17.323	8.986	7.812	6.528	12.141	7.657	22.165	11.71	22.744	20.759	15.514	16.539	14.432	7.923	4.758	4.146	10.201	9.681	14.5	8.853	11.447	17.546	11.088	15.418	6.559	3.998	3.039	3.701	0.438419	0.147449	0.0383352	0.536893	0.337563	1
NM_009970	chr19	61224402	61228418	-	1836	1	Csf2ra|CD116|Csfgmra|GM-CSF-Ra|GM-CSFR|-|19 D3|19 56.89 cM|protein-coding	18.173	17.249	20.837	18.202	11.6	8.028	25.55	17.171	20.16	14.803	11.998	13.961	12.339	12.826	11.622	10.671	10.705	11.038	24.681	21.276	18.901	8.484	13.001	13.853	15.266	15.225	13.348	10.384	17.275	24.993	0.0866516	0.0711624	0.721099	0.746111	1	1
NM_153167	chr4	45342101	45379722	+	7204	1	Dcaf10|AA959934|Wdr32|-|4|4 B1|protein-coding	2.908	3.047	3.425	2.787	5.769	4.736	4.074	2.92	7.243	5.567	5.854	5.785	5.902	6.129	6.399	4.832	4.847	4.19	4.227	4.548	5.66	5.639	6.103	4.995	6.881	7.54	5.983	4.552	5.649	5.209	-0.0300553	0.163833	0.872647	0.418497	1	1
NR_038149	chr6	13413337	13415996	+	427	1	1700016P04Rik|-|-|6|6 A1|ncRNA	0	0	0	0	0	0	0	0	0	0	0	0	0	0	0	0	0	0	0	0	0	0	0	0	0	0	0	0	0	0	-5.12548e-15	0	1	1	1	1
NM_001277265	chr10	81328703	81335174	+	1790	1	Tbxa2r|TP|TXA2-R|-|10 C1|10 39.72 cM|protein-coding	2.417	2.52	12.865	7.638	18.161	9.708	22.099	18.449	28.89	27.826	24.979	19.81	7.476	9.661	7.688	2.809	14.575	15.538	24.533	31.304	59.787	45.2	24.241	40.622	15.18	16.145	6.744	5.434	7.27	7.991	-1.54468	-1.34273	3.74842e-06	2.48292e-09	0.000265682	2.46809e-07
NR_037975	chr3	138048761	138067388	-	1661	1	Gm5105|D830013H12|EG329763|-|3 G3|3|ncRNA	0	0	0	0	0	0	0	0	0	0	0	0	0	0	0	0	0	0	0	0	0	0	0	0	0	0	0	0	0.138	0	-5.12548e-15	0	1	1	1	1
NM_001104627	chr5	109330381	109364481	+	2546	1	Vmn2r16|EG384220|-|5|5 F|protein-coding	0	0	0	0	0	0	0	0	0	0	0	0	0	0	0	0	0	0	0	0	0	0	0	0	0	0	0	0	0	0	-5.12548e-15	0	1	1	1	1
NM_030229	chr15	81915030	81926213	-	2506	1	Polr3h|5031409G22Rik|RPC8|-|15|15 E2|protein-coding	4.626	4.375	6.175	3.753	2.509	2.823	10.981	7.569	10.516	8.698	7.222	9.307	2.602	2.892	3.545	2.215	2.195	2.754	7.802	13.281	5.214	6.966	7.135	8.549	3.257	4.513	2.663	1.579	4.177	5.827	-0.0578469	-0.29637	0.870363	0.371688	1	1
NM_030703	chr19	43956308	43986520	-	1780	1	Cpn1|0610011F20Rik|CPN|-|19 36.68 cM|19 D2|protein-coding	0	0.026	0.097	0.184	0.252	0.146	0.265	0.033	0	0	0.46	0.067	0.095	0.126	0.093	0.101	0.023	0.173	0.068	0.064	0.187	0.113	1.152	0.889	0.471	0.411	0.167	0.303	0	0	-1.08393	1.17849	0.187327	0.215096	0.811171	0.914577
NM_001302205	chr7	109138565	109175207	-	1016	1	Lmo1|Rbtn-1|Rbtn1|Ttg1|-|7 E3|7 57.21 cM|protein-coding	0.835	0.364	1.84	1.57	2.431	1.9	5.215	1.844	7.782	5.459	8.463	6.06	7.023	11.541	6.293	4.656	1.68	1.559	1.768	2.394	0.983	4.428	5.49	3.324	10.794	11.661	5.77	3.054	0.225	0.325	1.20758	1.35971	0.00172611	0.000793937	0.0408998	0.0212176
NM_027292	chr17	48448435	48451501	-	928	1	Tspo2|2510027D20Rik|Bzrpl1|-|17|17 C|protein-coding	0.823	0.922	0	0.101	0	0	0	0.042	0	0	0	0	0	0	0	0	0	0	0	0	0	0	0	0	0	0	0	0.032	0.123	0.071	-5.12548e-15	2.37184	1	1	1	1
NM_172503	chr8	84210942	84237042	-	4332	1	Zswim4|D330002I24|E130119J17Rik|-|8|8 C3|protein-coding	6.638	4.833	6.69	5.073	12.401	11.638	6.487	5.384	18.778	7.426	13.119	9.812	9.228	9.033	10.01	6.906	8.643	11.807	7.339	5.965	18.211	11.283	10.149	15.494	10.998	14.002	6.98	7.722	6.331	8.122	-0.651754	-0.499451	0.000448542	0.0372284	0.014762	0.357421
NR_046210	chr14	56696275	56701000	-	2100	1	Gm16973|-|-|14|14 28.39 cM|ncRNA	2.706	2.974	2.73	2.803	3.414	2.923	5.284	5.192	1.394	1.875	2.34	2.706	1.815	1.783	3.4	3.979	3.457	2.817	4.64	6.732	1.664	2.59	1.758	2.211	2.81	1.587	4.022	3.376	9.193	6.481	0.111959	0.167294	0.746271	0.578755	1	1
NM_007791	chr1	135729197	135752229	+	1762	1	Csrp1|AA408841|AA959891|AW545626|CRP1|Csrp|-|1|1 E4|protein-coding	34.567	35.172	55.894	44.295	42.645	37.175	87.078	57.906	142.823	128.153	178.518	148.834	75.163	56.644	51.752	32.664	32.826	30.955	59.523	67.76	148.632	124.607	124.852	151.594	68.97	81.348	46.764	29.831	35.221	60.241	-0.0672799	0.19206	0.702148	0.334962	1	1
NM_001110133	chr11	23516203	23519942	-	1313	1	1700093K21Rik|-|-|11|11 A3.3|protein-coding	0	0.053	0	0	0	0	0	0	0	0	0	0	0	0	0	0	0	0.074	0.046	0	0	0	0	0	0	0	0	0	0	0.101	-5.12548e-15	-3.74777	1	0.380292	1	1
NM_178601	chr1	34439829	34445747	+	2238	1	Imp4|AA409888|AV031295|D1Wsu40e|-|1 B|1 13.22 cM|protein-coding	18.307	13.406	22.448	14.272	17.714	11.956	23.154	15.382	41.215	30.088	29.749	39.73	30.407	25.39	25.246	15.729	11.566	10.918	17.567	20.562	32.35	26.401	33.315	30.463	25.431	26.335	16.781	9.898	14.939	15.691	0.333679	0.168008	0.102653	0.450952	0.588003	1
NM_001177869	chr13	37888871	37952002	+	8389	1	Rreb1|1110037N09Rik|AA414966|B930013M22Rik|-|13|13 A3.3|protein-coding	29.924	24.429	31.36	22.87	29.925	24.987	19.893	20.182	43.751	16.43	29.715	26.067	30.072	31.573	32.426	21.665	21.853	23.637	21.65	19.073	43.082	21.314	22.127	32.029	32.971	38.553	21.569	18.547	15.743	16.689	-0.159146	-0.222726	0.298303	0.214409	0.997594	0.913085
NM_134136	chr18	62504059	62548743	-	4374	1	Fbxo38|6030410I24Rik|AU044865|AW214031|Moka|SP329|-|18|18 E1|protein-coding	11.242	9.329	13.359	9.549	16.026	14.468	13.674	13.099	24.931	12.478	19.659	19.678	16.298	15.778	17.578	13.544	11.907	13.852	13.465	14.014	20.186	18.298	20.572	20.509	16.9	16.409	13.455	12.12	12.083	13.338	-0.102586	-0.0519718	0.53962	0.795155	1	1
NR_040625	chr2	143747583	143789186	-	3367	1	Pcsk2os2|9430032N09Rik|Gm12360|OTTMUSG00000006467|-|2|2 G1|ncRNA	0	0	0	0	0	0.009	0	0	0	0	0	0	0	0	0	0	0	0	0	0	0	0	0	0	0	0	0	0	0.068	0.196	-2.31103	0	1	1	1	1
NM_175107	chr7	27553290	27582098	+	2631	1	2310022A10Rik|-|-|7|7 A3|protein-coding	8.748	7.016	11.595	6.837	8.371	7.218	9.669	7.764	19.277	8.981	17.555	17.145	12.562	11.352	10.201	6.466	5.782	5.884	8.588	7.766	16.954	10.846	13.25	15.443	11.505	15.193	8.044	5.064	6.402	8.413	-0.0508593	0.0958956	0.827998	0.696858	1	1
NM_001290982	chr1	51749758	51915978	-	4848	1	Myo1b|AA406997|MIH-L|MMIa|-|1 C1.1|1 26.58 cM|protein-coding	0.023	0	0.046	0.092	0.214	0.092	0.206	0.13	0.133	0.652	0.186	0.269	0.105	0.096	0.291	0.074	0.179	0.173	0.119	0.118	0.051	0.596	0	0.109	0.145	0.328	0.133	0.056	0	0.068	0.0592009	-0.963525	0.964734	0.10945	1	0.666627
NM_138674	chr15	44457553	44597135	+	12661	1	Pkhd1l1|AB055648|PKHDL1|-|15|15 B3|protein-coding	0.465	0.301	0.039	0.015	0	0.001	0	0.005	0	0	0	0	0	0	0	0	0	0.018	0	0.023	0	0	0	0	0	0	0	0	0.007	0.031	-2.31102	-4.92877	1	0.114508	1	0.680629
NM_001168503	chr7	102740721	102759471	-	2622	1	Olfr78|4633402A21Rik|MOL2.3|MOR18-2|Or51e2|PSGR|RA1c|-|7|7 E3|protein-coding	0	0	0	0	0	0	0	0	0	0	0	0	0	0	0	0	0	0	0	0	0	0	0	0	0	0	0	0	0	0	-5.12548e-15	0	1	1	1	1
NM_153079	chr11	56024990	56040987	-	3270	1	Nmur2|Nmu2r|-|11|11 B1.3|protein-coding	0	0	0	0	0	0	0	0	0	0	0	0	0	0	0	0	0	0	0	0	0	0	0	0	0	0	0	0	0	0	-5.12548e-15	0	1	1	1	1
NM_001033373	chr1	59256907	59352369	+	1461	1	Cdk15|Als2cr7|Pftk2|-|1|1 C1.3|protein-coding	0	0.016	0	0	0	0	0	0	0	0	0	0	0	0	0	0	0	0	0	0	0	0	0	0	0	0	0	0	0	0	-5.12548e-15	0	1	1	1	1
NM_011571	chr4	43442277	43448075	+	3608	1	Tesk1|AI326901|-|4|4 A5-C1|protein-coding	9.788	6.264	13.386	7.91	12.472	10.14	10.672	8.017	24.656	12.698	18.725	15.866	14.565	15.993	13.928	10.046	9.138	11.189	11.2	8.368	30.584	19.168	15.436	19.715	20.628	21.866	11.263	10.31	5.723	11.766	-0.0464111	0.0460893	0.800999	0.828147	1	1
NM_009400	chr4	156026342	156028891	+	1000	1	Tnfrsf18|AITR|Gitr|-|4|4 E|protein-coding	5.288	4.742	4.699	2.908	1.935	0.951	9.709	6.013	5.212	9.596	6.142	9.176	4.722	2.752	2.387	2.149	1.531	1.293	6.365	9.244	5.326	6.983	3.937	5.91	3.779	5.204	2.616	2.503	1.687	1.288	0.581612	0.813102	0.247054	0.0552142	0.919285	0.453327
NM_134194	chr17	20502299	20503195	+	895	1	Vmn1r225|V1re5|-|17|17 A3.2|protein-coding	0	0	0	0	0	0	0	0	0	0	0	0	0	0	0	0	0	0	0	0	0	0	0	0	0	0	0	0	0	0	-5.12548e-15	0	1	1	1	1
NR_037255	chr17	51277988	51613053	+	55	1	Mir669a-7|mmu-mir-669a-7|-|2|2 8.22 cM|ncRNA	0	0	0	0	0	0	0	0	0	0	0	0	0	0	0	0	0	0	0	0	0	0	0	0	0	0	0	0	0	0	-5.12548e-15	0	1	1	1	1
NM_020502	chr6	40493592	40494485	+	892	1	Tas2r108|T2R108|T2r8|Tas2r4|Tas2r8|mGR08|mt2r8|-|6|6 B1|protein-coding	0.063	0.156	0.055	0.105	0.019	0.048	0.062	0.044	0	0	0	0	0	0	0.047	0	0	0	0	0.257	0	0	0	0	0	0	0	0.504	0	0	-1.3401	6.04823	0.68684	0.0289342	1	0.306953
NM_029379	chr9	40148122	40150878	+	985	1	Tmem225|1700030E15Rik|Tnen225|-|9|9 B|protein-coding	0	0	0	0	0	0	0	0	0	0	0	0	0	0	0	0	0.055	0	0	0	0	0	0	0	0	0	0	0	0	0	-5.12548e-15	-3.0993	1	0.591423	1	1
NM_001033237	chr16	20141063	20232573	+	5965	1	Yeats2|BC042768|mKIAA1197|-|16|16 A3|protein-coding	8.812	9.11	10.311	8.209	12.701	11.44	10.966	10.194	17.584	7.997	15.514	15.402	15.306	13.895	18.019	12.896	9.526	10.544	10.144	9.087	18.792	13.035	15.814	13.871	16.539	15.259	14.272	10.666	9.373	10.257	0.211896	0.252714	0.198832	0.181374	0.829847	0.854301
NM_029658	chr11	76019195	76027782	-	3506	1	Fam101b|1500005K14Rik|RefilinB|cfm|-|11|11 B4|protein-coding	0.379	0.356	0.723	0.294	0.315	0.255	0.878	0.652	0.902	0.949	1.588	1.047	0.779	0.894	0.284	0.281	0.34	0.175	0.747	1.224	0.617	0.843	0.655	1.023	0.45	0.466	0.264	0.145	1.493	1.319	-0.111163	-0.417887	0.889026	0.509396	1	1
NR_015527	chr6	125265525	125273777	+	1089	1	4930417O13Rik|-|-|6|6 F3|ncRNA	0.156	0.064	0	0.043	0.032	0	0.102	0.109	0	0	0	0	0	0	0	0	0	0	0	0.158	0	0	0	0.194	0	0	0	0	0	0	-2.30313	0	1	1	1	1
NM_021308	chr14	70372480	70429094	-	4888	1	Piwil2|Piwil1l|mili|-|14|14 D2|protein-coding	0.035	0.019	0.04	0.163	0.078	0.083	0.17	0.113	0.168	0.159	0.318	0.145	0.052	0.422	0.352	0.272	0.075	0.112	0.125	0.141	0.136	0.069	0.621	0.173	0.159	0.779	0.183	0.135	0.012	0.014	1.82476	0.688951	0.00130388	0.249115	0.0331433	0.984584
NM_007940	chr14	66084372	66124522	-	2041	1	Ephx2|CEH|Eph2|SEH|sEP|-|14 34.36 cM|14 D|protein-coding	0.083	0.113	0.024	0	0.152	0.085	0.082	0.039	0.029	0.516	0.241	1.015	0.643	0.337	0.702	0.519	0.524	0.174	0.716	0.28	0.734	0.658	0.924	1.034	1.374	0.664	0.73	0.786	0	0	2.26241	1.06331	0.000333632	0.0905822	0.0116714	0.599608
NM_026888	chr7	127573348	127583307	+	1614	1	Phkg2|1500017I02Rik|-|7|7 F4|protein-coding	9.566	10.792	13.17	11.857	17.67	13.177	21.158	16.516	25.835	19.864	17.403	18.926	15.414	18.346	19.548	17.538	13.663	14.318	19.208	24.486	26.399	20.051	20.633	17.981	19.756	21.835	15.595	15.982	20.129	22.618	0.161946	0.143697	0.443244	0.522297	1	1
NR_040542	chr3	85317519	85332027	+	536	1	1700036G14Rik|-|-|3|3|ncRNA	0	0	0	0	0	0	0	0	0	0	0	0	0	0	0	0	0	0	0	0	0	0	0	0	0	0	0	0	0	0	-5.12548e-15	0	1	1	1	1
NM_001303469	chr10	41538849	41606595	-	3160	1	Ccdc162|5033413D22Rik|Ccdc162p|Gm61|-|10|10 B2|protein-coding	0	0	0	0	0.022	0.005	0	0.012	0	0	0	0	0	0.015	0.039	0	0.009	0	0.029	0.018	0	0	0	0	0	0	0	0	0.091	0.021	0.0551558	-2.26823	1	1	1	1
NR_045384	chr5	64044973	64050226	+	2627	1	5830416I19Rik|-|-|5|5 C3|ncRNA	1.281	1.004	1.386	2.384	3.255	2.693	2.101	2.177	2.452	1.668	2.4	2.434	1.41	0.95	0.972	1.483	3.388	3.236	2.052	4.02	5.417	2.403	1.592	1.888	1.164	1.563	1.185	1.272	3.342	1.798	-1.33126	-1.45678	0.00107001	1.11728e-05	0.0283836	0.000532568
NM_009811	chr3	129901415	129914112	+	1466	1	Casp6|CASP-6|Mch2|-|3|3 H1|protein-coding	5.555	6.091	4.817	6.239	10.015	6.792	15.157	7.034	18.856	19.674	14.636	26.732	7.467	14.96	7.887	9.619	10.912	8.775	8.704	13.879	19.073	18.641	16.953	17.709	12.702	15.401	9.319	8.69	9.501	11.583	-0.0079868	-0.169599	0.98499	0.517145	1	1
NR_045290	chr17	12318853	12327250	+	3172	1	4732491K20Rik|-|-|17|17 A1|ncRNA	0.125	0.248	0.093	0.148	0.049	0.018	0.131	0.025	0.148	0.122	0	0	0.033	0.081	0.052	0	0.06	0.082	0.077	0.226	0	0.042	0.259	0	0	0	0	0.028	0.379	0.021	-0.71054	-2.16692	0.689829	0.0594626	1	0.474711
NM_029733	chr16	36221562	36257427	+	521	1	2010005H15Rik|-|-|16|16 B3|protein-coding	0.054	0	0	0	0	0	0	0	0	0	0	0	0	0	0	0	0	0	0	0	0	0	0	0	0	0	0	0	0.439	0	-5.12548e-15	0	1	1	1	1
NM_153193	chr3	98711107	98724543	-	1792	1	Hsd3b2|-|-|3 F2.2|3 42.85 cM|protein-coding	0	0	0	0	0	0	0	0	0	0	0	0	0	0	0	0	0	0	0	0	0	0	0	0	0	0	0	0	0	0	-5.12548e-15	0	1	1	1	1
NM_008695	chr14	19751257	19811787	+	4861	1	Nid2|AW547149|Ly111|NID-2|entactin-2|nidogen-2|-|14|14 A3|protein-coding	0.215	0.29	0.111	0.068	0.05	0.077	0.074	0.049	0.024	0	0.034	0	0.096	0.066	0.145	0.157	0.006	0	0.119	0.047	0	0.028	0	0.043	0.176	0.009	0.017	0.074	0.482	0.34	1.1232	3.71796	0.111329	0.0158132	0.617451	0.203106
NM_001164620	chr11	4141124	4160293	-	5002	1	Ccdc157|4930562D19Rik|mKIAA1656|-|11|11 A1|protein-coding	0.757	0.795	0.826	0.666	0.591	0.642	0.86	0.942	0.773	0.41	0.639	0.651	0.199	0.128	0.577	0.242	0.339	0.591	0.871	0.692	0.915	0.698	1.295	1.013	0.584	0.43	0.407	0.536	0.314	0.727	-0.80102	0.0322835	0.0937167	0.953106	0.560307	1
NM_177653	chr2	129458359	129536602	-	1916	1	F830045P16Rik|Sirpb3|-|2|2 F1|protein-coding	0	0	0	0	0	0	0	0	0	0	0	0	0	0	0	0	0	0	0	0	0	0	0	0	0	0	0	0	0	0	-5.12548e-15	0	1	1	1	1
NR_037270	chr2	25442779	25442834	+	55	1	Mir3087|mir-3087|mmu-mir-3087|-|2|2 17.26 cM|ncRNA	18.508	13.039	15.209	6.822	13.505	11.265	10.087	9.32	17.037	15.127	14.889	13.992	24.253	27.341	18.493	15.464	8.866	8.227	5.537	10.406	19.67	3.662	1.491	21.107	14.874	28.93	19.269	10.628	0	0.601	0.329299	0.735391	0.54332	0.208141	1	0.899077
NM_175368	chr11	69816566	69818440	-	1610	1	4933402P03Rik|-|-|11|11 B3|protein-coding	0.035	0	0	0	0	0	0	0	0	0	0	0	0	0	0	0	0.017	0	0	0	0	0	0	0	0	0	0	0	0	0	-5.12548e-15	-2.26825	1	1	1	1
NM_020563	chr7	31290519	31291816	-	414	1	Scgb1b2|Abpa2|Abph|Apbh|LGP|Mja1l|Scgb1b1|-|7|7 B1|protein-coding	0	0	0	0	0	0	0	0	0	0	0	0	0	0	0	0	0	0	0	0	0	0	0	0	0	0	0	0	0	0	-5.12548e-15	0	1	1	1	1
NR_102329	chr17	32241920	32242855	+	935	1	Gm4432|-|-|17 B1|17|pseudo	0	0.025	0.053	0.05	0	0.031	0	0	0	0	0	0	0	0.034	0.133	0	0	0	0	0	0	0	0	0	0.042	0	0	0	0	0	1.43127	0	0.715783	1	1	1
NM_011396	chr11	53864542	53891703	-	3093	1	Slc22a5|Lstpl|Octn2|jvs|-|11 B1.3|11 32.02 cM|protein-coding	1.956	1.915	2.259	1.865	1.893	1.938	3.579	3.194	2.443	2.762	3.866	3.598	2.519	1.805	2.188	1.462	1.358	2.283	3.22	3.414	2.233	2.757	2.228	2.525	1.587	2.266	1.579	1.163	3.033	2.339	-0.224178	-0.463054	0.528894	0.209182	1	0.901581
NM_028963	chr11	72154097	72203371	-	4311	1	4933427D14Rik|C85113|Kiaa0753|-|11|11 B4|protein-coding	3.594	3.617	5.308	4.113	4.868	4.736	6.248	6.046	6.263	5.507	6.231	6.207	4.739	5.28	6.669	4.808	3.786	3.966	5.192	7.07	3.262	5.591	7.497	5.557	4.961	5.098	4.579	4.815	6.236	5.096	0.113195	0.248045	0.613764	0.306382	1	1
NM_146235	chrX	102142820	102157091	-	4194	1	Ercc6l|BC004701|D330021P09Rik|-|X|X D|protein-coding	4.059	3.657	7.098	3.724	8.785	7.857	4.848	5.077	19.536	12.881	18.003	14.312	17.715	17.977	11.418	12.606	8.058	6.597	4.117	5.159	16.925	15.113	14.081	17.514	20.579	17.406	11.02	10.51	8.531	6.782	0.432514	0.516548	0.0417299	0.0159294	0.357175	0.204259
NM_001166548	chr11	3202353	3244588	+	3591	1	Eif4enif1|2610509L04Rik|A930019J01Rik|AA410001|AU021239|Clast4|D11Ertd166e|-|11 A1|11 2.24 cM|protein-coding	19.181	15.519	23.657	16.137	26.509	23.577	24.202	19.831	45.926	21.964	37.195	32.113	35.76	36.854	36.22	28.339	21.218	21.314	22.668	22.378	41.134	30.739	27.798	37.941	36.044	41.125	28.738	25.831	23.534	26.578	0.237602	0.318101	0.139973	0.089062	0.698431	0.593401
NM_027617	chr3	146457203	146499753	-	1903	1	Spata1|4921536I21Rik|AV266943|SP-2|-|3|3 H2|protein-coding	1.174	0.9	0.427	0.85	1.443	1.454	2.187	1.399	1.477	0.583	0.215	0.031	0.523	0.748	0.589	0.925	1.367	1.681	1.648	1.729	0.656	0.917	0.776	0.721	0.45	0.689	1.183	0.977	2.48	1.632	-1.00824	-0.543791	0.0468355	0.167695	0.382795	0.824085
NM_146002	chr5	135632654	135646376	+	4165	1	Rhbdd2|0610011L13Rik|AI480532|Rhbdl7|Usmg1|-|5|5 G2|protein-coding	13.008	12.347	10.284	6.886	5.844	4.037	6.307	5.023	10.321	5.047	8.179	7.419	6.873	8.104	7.027	4.568	3.012	3.706	5.228	4.555	5.395	4.336	3.88	7.399	7.235	9.881	5.013	3.581	0.982	1.745	0.100821	0.295495	0.663301	0.228192	1	0.943166
NM_008143	chr11	48800360	48806241	+	1244	1	Gnb2l1|AL033335|GB-like|Gnb2-rs1|Rack1|p205|-|11|11 B1.2|protein-coding	141.198	126.543	158.277	134.225	106.71	79.26	241.435	138.425	244.853	344.973	305.911	312.644	178.115	130.781	129.683	92.41	82.841	87.169	207.394	225.883	275.745	316.878	370.56	353.931	153.743	170.256	104.453	78.711	147.203	197.313	0.130297	0.0503523	0.418316	0.783138	1	1
NM_018861	chr11	20302180	20332713	-	3916	1	Slc1a4|ASCT-1|ASCT1|AW045657|SATT|-|11 A3.1|11 12.97 cM|protein-coding	0.657	0.449	0.817	0.216	0.071	0.103	0.135	0.091	0.179	0	0.209	0.197	0.968	0.764	0.307	0.183	0.062	0.182	0.171	0.417	0.128	0.24	0.126	0.269	0.229	0.769	0.338	0.176	0.321	0.38	1.29838	1.00537	0.0447403	0.154799	0.372592	0.790033
NM_010673	chr16	89419323	89420111	-	786	1	Krtap6-2|AI646275|HGTpII.4|-|16|16 C3.3|protein-coding	0	0	0.063	0	0	0	0	0	0	0	0	0	0	0	0	0	0	0	0	0	0	0	0	0	0	0	0	0	0	0	-5.12548e-15	0	1	1	1	1
NM_028046	chrX	85249677	85270291	+	836	1	Fthl17a|1600014K23Rik|AI324104|-|X|X C1|protein-coding	0	0	0	0	0	0	0	0	0	0	0	0	0	0	0	0	0	0	0	0	0	0	0	0	0	0	0	0	0	0	-5.12548e-15	0	1	1	1	1
NM_001163609	chr18	14706151	14762299	+	1684	1	Psma8|2410072D24Rik|-|18|18|protein-coding	1.562	1.896	0.511	0.418	0.492	0.222	0.297	0.597	0.8	0.132	1.362	1.125	0	0.161	0.123	0.23	0.209	0.422	0.326	0.782	0	0.159	0	0.251	0.093	0	0	0	0	0.235	-1.00185	-7.14686	0.19998	5.14829e-06	0.833041	0.000260644
NM_025661	chr11	98581294	98587245	-	2017	1	Ormdl3|2810011N17Rik|AI315223|-|11|11 D|protein-coding	3.743	2.936	1.781	1.57	0.779	0.686	5.089	2.698	3.833	2.2	1.949	2.054	0.682	0.888	1.153	0.237	0.363	0.425	3.05	3.987	4.58	3.063	1.627	1.988	0.618	1.023	1.453	0.468	4.381	11.563	-0.323037	1.16365	0.634645	0.046548	1	0.408557
NR_105951	chr19	4263818	4263878	-	60	1	Mir6985|Gm27719|mmu-mir-6985|-|-|ncRNA	0	0.386	2.05	0	1.727	0.24	0.925	0	0	0.924	0	0	0	0.267	0.346	0.995	0.226	1.347	1.015	1.431	0	1.119	0	5.277	0	0.358	0.276	0.25	0.953	1.101	-0.354809	-0.899305	1	0.747626	1	1
NM_001195565	chr4	151790572	151861768	-	2258	1	Camta1|1810059M14Rik|2310058O09Rik|AI316882|AW987475|mKIAA0833|-|4|4 E2|protein-coding	5.56	7.981	5.067	5.567	5.087	4.161	5.295	4.113	2.101	4.864	2.321	4.352	5.289	4.973	3.925	5.009	5.297	4.566	4.855	5.615	1.732	2.676	4.468	1.776	6.418	4.657	4.723	5.934	6.7	6.159	-0.126014	0.095076	0.701053	0.751726	1	1
NM_007809	chr19	46667165	46673000	-	1831	1	Cyp17a1|Cyp17|p450c17|-|19 C3|19 38.97 cM|protein-coding	0	0	0	0	0	0	0	0	0	0	0	0	0.046	0	0	0	0	0	0	0	0	0	0	0	0	0	0	0	0	0	-5.12548e-15	0	1	1	1	1
NM_030714	chr10	127190378	127195709	-	1936	1	Dtx3|Deltex3|mg310|-|10|10 D3|protein-coding	33.855	31.987	35.341	34.33	20.637	18.07	38.286	40.675	16.063	12.491	10.237	12.292	6.245	7.156	16.211	9.527	13.357	18.281	36.698	41.375	21.363	11.202	11.524	13.028	7.455	11.962	11.479	11.256	11.862	11.979	-0.744506	-0.510425	0.00037535	0.0296369	0.012837	0.311838
NM_178856	chr8	120581266	120589075	-	1031	1	Gins2|2210013I18Rik|4833427B12Rik|AI323585|Pfs2|-|8|8 E1|protein-coding	6.089	5.205	8.996	7.939	9.717	8.008	31.776	16.044	21.302	44.922	26.688	31.12	22.426	20.714	15.382	11.492	9.499	9.405	26.495	29.922	19.856	31.129	36.835	27.535	20.177	26.8	16.318	7.908	29.515	35.279	0.470444	0.263389	0.0817713	0.379106	0.52126	1
NR_126563	chr2	19344317	19352251	+	2334	1	4930447M23Rik|-|-|2|2|ncRNA	0.024	0.099	0	0.04	0	0	0.024	0	0	0	0	0	0	0	0	0	0	0	0	0	0	0	0	0	0	0	0	0	0	0.057	-5.12548e-15	0	1	1	1	1
NM_025386	chr1	84839841	84900486	+	894	1	Fbxo36|0610008D19Rik|1110020F21Rik|2410002G19Rik|D1Ertd757e|-|1 C5|1 43.43 cM|protein-coding	0.601	1.009	0.716	0.813	0.696	0.677	2.172	0.441	2.489	1.179	1.557	5.165	1.658	3.346	0.697	1.035	0.47	0.362	1.09	0.064	0.745	1.202	1.651	0.826	2.745	1.636	1.111	0.604	0.576	1.109	0.261769	0.923258	0.736567	0.133433	1	0.736845
NM_001311087	chr6	30401855	30455174	+	5839	1	Klhdc10|2410127E18Rik|AI593221|mKIAA0265|-|6|6 A3|protein-coding	10.048	8.185	10.921	7.45	10.23	9.266	9.145	8.607	15.717	9.034	18.808	14.478	11.118	13.005	11.369	7.835	8.674	7.78	7.787	8.881	13.269	9.705	11.519	16.664	11.005	12.639	8.565	6.281	5.246	6.325	-0.169235	-0.20791	0.34004	0.291424	1	1
NM_030082	chr11	58948911	58949372	+	459	1	Hist3h2ba|1500011O09Rik|AI413321|-|11|11 B2|protein-coding	1.478	2.016	2.144	2.248	0.376	0.534	4.17	2.019	1.021	10.876	2.855	7.351	0.277	0.836	0.09	1.04	0.059	0.81	2.853	2.806	5.802	12.141	4.289	7.817	1.825	0.75	0.866	1.176	24.3	17.706	0.278462	1.18661	0.863852	0.273125	1	1
NM_053273	chr11	114675468	114720984	+	3440	1	Ttyh2|1110001A03Rik|-|11|11 E2|protein-coding	1.849	1.493	3.791	2.386	6.809	7.091	4.097	2.826	13.926	7.691	12.546	10.755	16.797	16.592	12.877	11.256	3.457	4.787	3.665	2.022	13.233	7.612	9.085	10.922	16.381	18.846	9.04	6.235	0.416	0.691	0.665689	0.826637	0.00140579	0.000686695	0.0351132	0.0187199
NM_177184	chr9	67840396	67995634	+	11436	1	Vps13c|AI552542|AV026040|C230055H22Rik|W51662|chorein|-|9|9 C|protein-coding	6.468	5.136	5.122	4.288	5.687	5.429	3.042	3.593	5.495	4.933	5.185	5.394	7.378	6.745	7.7	6.326	4.972	4.482	2.94	3.141	4.948	3.628	4.511	5.38	7.256	7.062	5.93	5.096	4.621	3.363	0.205222	0.175012	0.231083	0.367402	0.892015	1
NM_203280	chr7	45709463	45718002	-	3543	1	Sphk2|C76851|-|7|7 B4|protein-coding	6.983	6.085	8.312	4.918	8.342	5.824	6.78	6.45	14.579	9.205	15.163	9.925	9.376	6.357	8.583	7.947	5.1	6.504	7.254	8.287	17.217	10.973	9.538	13.166	9.511	10.087	6.903	5.347	4.117	8.131	0.126995	0.025065	0.560644	0.917327	1	1
NM_025919	chr4	136049948	136053371	-	586	1	Rpl11|2010203J19Rik|-|4|4 D3|protein-coding	1.206	3.513	2.729	1.681	4.127	2.606	10.32	6.292	20.788	25.367	15.233	8.183	2.096	1.283	5.455	2.826	1.502	2.317	7.639	10.109	7.385	15.01	15.677	16.569	1.795	0.807	3.278	1.432	8.199	6.709	0.15842	0.201642	0.750863	0.735345	1	1
NM_176848	chr4	148160668	148166417	+	1226	1	Fbxo2|FBG1|FBX2|Fbs1|Fbs2|NFB42|Prpl4|-|4 E2|4 78.68 cM|protein-coding	0.115	0	0	0.038	0	0	0	0	0	0	0	0	0	0	0	0	0	0	0	0	0	0	0	0	0	0	0.162	0	0	0	-5.12548e-15	4.60052	1	0.139432	1	0.75442
NM_018879	chr9	107542209	107545706	+	1445	1	Nprl2|2810446G01Rik|G21|NPR2L|Tusc4|-|9|9 F1|protein-coding	3.777	3.922	5.091	3.684	5.332	3.66	8.524	6.645	11.47	7.831	5.044	8.931	7.107	6.487	5.689	4.224	3.431	4.876	7.165	9.605	7.256	10.501	18.732	5.916	8.209	6.964	6.75	4.211	6.828	11.225	0.0243337	0.331394	0.947412	0.313583	1	1
NM_146602	chr7	106752451	106753386	-	934	1	Olfr698|MOR283-3|-|7|7 E3|protein-coding	0	0	0	0	0	0	0	0	0	0	0	0	0	0	0	0	0	0	0	0	0	0	0	0	0	0	0	0	0	0	-5.12548e-15	0	1	1	1	1
NM_183319	chrX	134149045	134161928	-	2869	1	Xkrx|A630026F04|-|X|X E3|protein-coding	0.118	0.226	0.094	0.711	7.586	10.26	4.883	0.522	5.614	1.817	2.712	2.724	0.952	0.507	0.203	0.525	11.265	17.225	5.095	1.177	20.304	6.74	9.063	8.019	2.736	1.649	2.314	3.422	0.518	0.392	-4.64591	-2.30934	4.90311e-23	4.10309e-13	3.42559e-20	7.37741e-11
NM_001008428	chr9	109217432	109234754	-	1499	1	Fbxw20|Fbxw12|-|9|9 F2|protein-coding	0	0	0	0	0	0	0	0	0	0	0	0	0	0	0	0	0	0	0	0	0	0	0	0	0	0	0	0	0	0	-5.12548e-15	0	1	1	1	1
NM_008386	chr19	52264297	52265009	+	591	1	Ins1|Ins-1|Ins2-rs1|-|19 D2|19 46.76 cM|protein-coding	0	0	0	0	0	0	0	0	0	0	0	0	0	0	0	0	0	0	0	0	0	0	0	0	0	0	0	0	0	0	-5.12548e-15	0	1	1	1	1
NM_001033185	chr1	169928939	169934653	+	1434	1	Ccdc190|1700084C01Rik|-|1|1 H3|protein-coding	0.039	0	0	0	0	0	0	0	0	0	0	0	0	0	0	0	0	0	0	0	0	0	0	0	0	0	0	0	0.279	0.737	-5.12548e-15	0	1	1	1	1
NM_145823	chr11	107207892	107470720	-	6338	1	Pitpnc1|1110020B03Rik|5830436L09Rik|AI662802|AI851387|C330017I21Rik|Dnr411|RDGBB|RDGBB1|rdgB-beta|-|11|11 E1|protein-coding	25.22	23.593	18.998	17.931	20.203	14.766	15.91	15.423	23.877	19.209	23.761	21.239	16.429	17.61	16.176	11.357	17.087	13.343	14.251	20.102	21.192	17.501	14.922	20.448	14.266	16.101	11.182	8.412	6.114	4.451	-0.470837	-0.693869	0.00451856	0.000565959	0.0810656	0.0160576
NM_001081448	chr10	130385800	130394241	-	2543	1	Vmn2r84|EG625068|-|10|10 D3|protein-coding	0	0	0	0	0.014	0.011	0	0	0	0	0	0	0	0	0.049	0	0	0	0	0	0	0	0	0	0	0	0	0.065	0	0	0.584225	4.74387	1	0.145471	1	0.765479
NM_016706	chr11	88973935	88991613	+	2598	1	Coil|C79982|Cln80|p80|p80-coilin|-|11 54.34 cM|11 D|protein-coding	2.634	1.816	3.504	1.661	2.746	2.39	7.474	4.47	5.117	5.828	7.628	5.993	3.602	2.18	3.547	2.412	1.455	2.109	5.146	6.686	4.228	6.306	5.399	6.906	2.916	4.147	2.454	2.036	4.26	5.442	0.0696156	0.28693	0.839909	0.401737	1	1
NM_017402	chr8	11758330	11835217	+	4451	1	Arhgef7|Cool|PIX|Pak3bp|betaPix|betaPix-b|betaPix-c|cool-1|mKIAA0142|p85Cool1|p85SPR|-|8|8 A1.1|protein-coding	8.652	7.229	12.21	7.498	11.161	9.22	8.445	7.956	23.237	10.019	17.607	15.867	14.551	14.391	13.552	9.538	6.735	7.973	7.492	7.285	16.079	11.419	15.314	21.055	15.041	17.005	8.906	8.061	5.95	9.671	0.0452686	0.164932	0.799614	0.428283	1	1
NM_178279	chr14	8098213	8165111	+	2819	1	Pxk|C230080L11Rik|D14Ertd813e|MONaKA|-|14 A1|14 4.7 cM|protein-coding	8.355	6.622	7.68	6.156	6.844	6.174	7.321	5.525	11.115	4.171	10.342	8.505	9.261	10.822	8.004	4.96	5.535	6.948	8.567	6.446	9.033	10.432	7.012	10.033	9.846	11.533	6.485	4.206	20.787	22.84	-0.157997	-0.291181	0.517358	0.24223	1	0.971052
NR_000004	chr7	45123026	45123111	-	85	1	Snord35b|Rnu35b|U35|-|7|7 B4|snoRNA	2.661	2.449	5.499	2.207	5.08	2.712	3.264	4.871	0	3.915	1.927	0	1.495	0	8.791	4.915	2.39	0.38	4.299	6.06	0	2.37	0	0	3.896	0	0.584	3.35	2.019	1.555	0.645069	0.56084	0.369279	0.634761	1	1
NM_001011813	chr17	37151032	37151970	-	937	1	Olfr93|MOR256-39P|-|17|17 B1|protein-coding	0	0	0	0	0	0	0	0	0	0	0	0	0	0	0	0	0	0	0	0	0	0	0	0	0	0	0	0	0	0	-5.12548e-15	0	1	1	1	1
NR_045420	chr18	61639653	61647485	+	598	1	Bvht|Braveheart|Gm20748|-|18|18 E1|ncRNA	0	0	0	0	0	0	0.278	0	0	0	0	0	0	0	0	0	0	0	0	0	0	0	0	0	0	0	0	0	0	0	-5.12548e-15	0	1	1	1	1
NM_008852	chr19	46135686	46148325	-	1372	1	Pitx3|Ptx3|ak|-|19 C3|19 38.75 cM|protein-coding	0	0	0	0.034	0	0	0	0	0	0	0	0	0	0	0	0	0	0	0	0.125	0	0	0	0	0	0	0	0	0	0	-5.12548e-15	0	1	1	1	1
NM_028087	chr9	70031496	70038088	-	4296	1	Gcnt3|2010013H22Rik|2210021I22Rik|2210401J11Rik|-|9|9 D|protein-coding	0	0	0	0	0	0	0	0	0	0	0	0	0	0	0	0	0	0	0	0	0	0	0	0	0	0	0	0	0	0	-5.12548e-15	0	1	1	1	1
NM_025548	chr7	30224131	30232029	-	1165	1	Tbcb|2410007D12Rik|AU041393|CG22|CKAPI|Ckap1|-|7|7 B1|protein-coding	2.888	2.383	3.379	2.174	3.544	1.929	16.478	8.343	12.216	14.855	7.873	11.433	9.051	4.449	4.882	4.573	2.697	2.622	10.874	16.95	11.001	12.506	7.322	7.972	6.42	10.594	3.696	2.599	13.649	14.746	0.708469	0.175692	0.0788112	0.645432	0.509834	1
NM_028314	chr12	55045661	55080110	-	1095	1	2700097O09Rik|AW552125|-|12|12 C1|protein-coding	1.575	1.965	1.618	1.756	1.625	0.842	5.421	3.007	3.209	2.077	1.72	2.054	1.296	1.607	0.777	0.845	0.717	0.945	2.92	3.946	0.912	2.207	0.3	1.831	0.978	2.199	1.588	0.548	4.701	3.379	-0.689195	0.455809	0.215032	0.384041	0.863048	1
NM_001122660	chr9	78289928	78305525	+	865	1	Gm10639|ENSMUSG00000074179|-|9|9 E1|protein-coding	0	0	0	0	0	0	0	0	0	0	0	0	0	0	0	0	0	0	0	0	0	0	0	0	0	0	0	0	0	0	-5.12548e-15	0	1	1	1	1
NR_105904	chr12	112659277	112659351	-	74	1	Mir6939|Gm27498|mmu-mir-6939|-|-|ncRNA	6.114	3.126	4.322	2.535	5.369	4.478	2.249	3.73	3.166	0	9.96	3.2	4.292	2.378	5.049	5.041	3.295	4.149	2.881	0.387	6.747	6.351	7.759	0	5.791	1.162	3.804	4.051	1.546	3.571	-0.0916897	0.0458571	0.925474	1	1	1
NM_009257	chr1	106861180	106883348	+	2556	1	Serpinb5|1110036M19Rik|AI462524|AI646751|Maspin|PI-5|Spi7|ovalbumin|-|1|1 E2.1|protein-coding	0	0	0	0	0	0	0	0	0	0	0	0	0	0.075	0	0	0	0	0	0	0	0	0	0	0	0	0	0	0	0	-5.12548e-15	0	1	1	1	1
NM_001080968	chr2	32288253	32307921	+	4333	1	Golga2|AW555139|GM130|mKIAA4150|-|2|2 B|protein-coding	5.012	4.239	5.871	3.967	6.359	7.086	5.756	6.734	15.516	5.095	9.922	9.96	6.66	6.789	7.866	6.695	4.258	4.987	6.171	5.687	11.581	11.265	7.875	12.081	6.262	7.955	5.255	5.946	5.181	6.908	-0.0251033	0.263056	0.909659	0.284515	1	1
NM_001114977	chr9	95456894	95511996	-	7706	1	U2surp|2610101N10Rik|AU023006|Sr140|-|9|9 E4|protein-coding	11.331	10.648	11.679	9.751	16.061	12.761	11.681	10.679	14.227	14.835	20.33	18.306	17.131	20.234	18.996	14.804	14.867	12.9	10.864	12.857	11.544	12.338	16.413	19.091	18.915	20.766	16.364	13.105	15.276	12.068	0.107854	0.0328661	0.492683	0.861179	1	1
NM_028341	chr18	12643533	12737052	+	2369	1	Ttc39c|1700008N02Rik|2810439F02Rik|-|18|18 A2|protein-coding	0.621	0.508	0.8	0.832	0.044	0.268	0.738	0.483	1.755	0.796	0.691	1.424	0.93	0.209	1.262	0.069	0.023	0.082	0.103	0.169	0	0.057	0.623	0.445	0.329	0.744	0.496	0.342	0.217	0	1.69988	2.95685	0.155969	4.7365e-05	0.737128	0.00194332
NM_146545	chr10	129250536	129251474	+	937	1	Olfr775|MOR111-6|MOR111-7|Olfr1518|-|10|10 D3|protein-coding	0	0	0	0	0	0	0	0	0	0	0	0	0	0	0	0	0	0	0	0	0	0	0	0	0	0	0	0	0	0	-5.12548e-15	0	1	1	1	1
NM_001011787	chr2	111944516	111945454	-	937	1	Olfr1307|MOR245-19P|-|2|2 E3|protein-coding	0	0	0	0	0	0	0	0	0	0	0	0	0	0	0	0	0	0	0	0	0	0	0	0	0	0	0	0	0	0	-5.12548e-15	0	1	1	1	1
NM_001285983	chr8	121950492	122029260	+	5357	1	Banp|AA408158|SMAR1|-|8 E1|8 70.82 cM|protein-coding	5.489	3.593	6.774	4.032	3.886	2.916	5.732	8.572	8.626	8.169	5.549	6.663	4.897	4.545	4.917	3.201	2.986	3.487	5.241	10.449	6.851	8.322	7.242	4.689	4.909	4.672	4.986	2.913	5.947	8.282	0.133873	0.17967	0.561842	0.462252	1	1
NM_013469	chr14	25842155	25886804	+	2378	1	Anxa11|A830099O17Rik|Anx11|-|14 A3|14 15.06 cM|protein-coding	10.892	5.302	10.76	4.734	8.077	7.895	5.284	5.588	16.698	10.776	17.253	14.438	10.818	9.862	10.789	7.16	4.842	6.456	5.366	3.839	23.587	16.122	11.728	17.086	10.501	14.395	8.816	5.257	1.756	4.057	0.0163654	0.241845	0.948149	0.36687	1	1
NM_175939	chr8	55870912	55906964	-	2738	1	Adam29|-|-|8|8 B2|protein-coding	0	0	0	0	0	0	0	0	0	0	0	0	0	0	0	0	0	0	0	0	0	0	0	0	0	0	0	0	0	0	-5.12548e-15	0	1	1	1	1
NR_027507	chrY	1055764	1058868	-	317	1	Tspy-ps|-|-|Y|Y A1|pseudo	0	0	0	0	0.109	0	0	0.062	0	0	0	0	0	0	0	0	0	0	0	0	0	0	0	0	0	0	0.209	0	0	0	-2.30315	3.14998	1	0.586873	1	1
NM_026529	chr18	24470871	24477767	+	1025	1	2700062C07Rik|AI195775|C87515|-|18|18 A2|protein-coding	3.752	4.627	4.32	3.89	4.955	2.797	8.579	4.636	11.142	10.769	6.312	9.414	8.862	12.314	6.197	5.081	3.026	3.027	6.477	6.394	1.949	5.895	5.842	7.516	8.247	8.16	5.509	4.007	7.757	8.348	0.446217	0.590621	0.235939	0.0896239	0.900207	0.594969
NM_001166477	chr17	27556653	27563671	+	1559	1	Hmga1-rs1|ENSMUSG00000041059|Hmgi-rs1|-|11 E2|11 84.51 cM|protein-coding	16.052	15.105	18.196	14.11	24.121	19.104	28.826	20.867	67.618	40.097	74.065	53.92	42.319	40.388	33.406	24.12	20.21	21.178	27.796	31.041	73.77	49.657	54.718	77.645	45.916	51.928	28.976	19.728	23.793	40.431	0.284006	0.169752	0.125666	0.401254	0.658072	1
NM_010759	chrX	92015191	92016333	-	1141	2	Mageb1|MAGE-Xp|Mage-b1|Mage-rs1|Magel1|Smage1|dam1|-|X C2|X 40.59 cM|protein-coding	0	0	0	0	0	0	0	0	0	0	0	0	0	0	0	0	0	0	0	0	0	0	0	0	0	0	0	0	0	0	-5.12548e-15	0	1	1	1	1
NM_020046	chr8	109593248	109608673	-	2307	1	Dhodh|2810417D19Rik|AI834883|-|8|8 D3|protein-coding	2.635	1.925	3.69	2.125	3.145	1.749	7.239	5.709	5.204	5.77	5.999	7.108	4.001	4.098	4.823	3.046	1.82	2.158	5.61	6.971	5.122	6.112	4.195	4.712	4.205	3.477	2.663	1.189	2.913	4.11	0.569004	-0.137894	0.102136	0.728351	0.586137	1
NM_013551	chr9	44336348	44344228	-	1580	1	Hmbs|PBGD|T25658|Ups|Uros1|-|9 A5.2|9 24.84 cM|protein-coding	4.886	3.777	4.765	3.458	5.226	3.83	11.237	6.015	13.381	12.427	9.692	16.86	10.332	8.758	10.983	6.904	3.069	3.242	6.592	10.288	12.061	8.414	13.082	10.754	9.443	6.451	7.326	3.975	7.114	8.364	0.845753	0.756528	0.00361606	0.0188047	0.0688595	0.229285
NM_027174	chr15	71798476	72034227	-	6062	1	Col22a1|2310067L16Rik|C80743|-|15|15 D3|protein-coding	0	0.008	0	0	0	0	0	0	0	0	0	0	0	0	0	0	0	0	0	0	0	0	0	0	0	0	0	0	0	0	-5.12548e-15	0	1	1	1	1
NM_029216	chr4	152338651	152390194	+	9332	1	Chd5|4930532L22Rik|AW060752|B230399N07Rik|CHD-5|-|4|4 E2|protein-coding	0.039	0.045	0.045	0.065	0.03	0.062	0.03	0.049	0.201	0	0.035	0.038	0.036	0.027	0.02	0.058	0.015	0.024	0.055	0.043	0	0.014	0	0	0.038	0.055	0.02	0.026	0	0.007	-0.266706	0.262684	0.783924	0.891782	1	1
NM_207206	chr2	112239841	112247111	+	1886	1	Lpcat4|AI505034|Agpat7|Aytl3|LPEAT2|-|2|2 E3|protein-coding	10.81	9.506	12.041	7.262	4.286	2.964	6.251	5.007	21.675	9.117	14.459	10.546	12.282	10.314	9.058	5.198	2.736	2.005	6.2	6.676	11.163	6.657	3.175	11.807	10.194	11.846	5.128	2.805	2.017	1.664	0.83581	0.654818	0.00639939	0.0609677	0.106244	0.481875
NM_001289483	chr17	23600826	23611019	+	2126	1	Zscan10|BC068284|Zfp206|Zkscan10|Znf206|-|17|17 A3|protein-coding	0.027	0	0	0.022	0.016	0	0	0.037	0	0	0	0	0	0	0	0.014	0	0	0	0	0	0	0	0	0	0	0	0	0	0.078	0.0207278	0	1	1	1	1
NR_132325	chr5	41624973	41708179	-	1566	1	Rab28|2700023P08Rik|AW496496|-|5|5 B2|protein-coding	2.943	3.841	3.236	2.845	3.232	2.641	11.302	4.797	3.179	9.28	5.073	4.385	1.879	2.298	2.399	2.058	3.503	2.415	6.884	8.68	5.261	4.03	1.833	4.178	3.458	4.38	3.225	1.751	7.798	10.358	-0.468587	-0.354404	0.210751	0.351727	0.853794	1
NM_023792	chr19	34806936	34877917	-	6709	1	Pank1|Pank|Pank1b|-|19|19 G1-G3|protein-coding	7.688	7.937	4.844	4.39	5.221	3.344	3.841	3.7	5.918	4.555	5.652	3.327	3.724	3.896	3.957	3.941	4.724	3.941	3.418	4.692	4.242	4.594	2.653	4.326	3.548	3.362	3.762	3.355	1.914	1.783	-0.176806	-0.327131	0.435565	0.126836	1	0.715744
NM_134200	chr17	21314017	21314886	+	868	1	Vmn1r237|V1rf3|Vfrf3|-|17|17 A3.2|protein-coding	0	0	0	0	0	0	0	0	0	0	0	0	0	0	0	0	0	0	0	0	0	0	0	0	0	0	0	0	0	0	-5.12548e-15	0	1	1	1	1
NM_146229	chr9	114688831	114723777	+	2020	1	Dync1li1|1110053F02Rik|Dnclic1|LIC-1|-|9|9 F3|protein-coding	7.475	6.012	9.208	6.722	7.696	6.348	7.814	7.281	20.846	15.652	22.095	18.785	9.182	12.996	9.002	6.744	5.901	5.424	7.04	8.316	15.49	15.456	9.38	18.442	13.027	14.253	6.263	6.826	9.755	8.423	0.0374736	0.181608	0.880061	0.508921	1	1
NM_134082	chr14	121035574	121283726	+	4828	1	Farp1|AW228844|BC030329|Cdep|-|14|14 E5|protein-coding	0.193	0.081	0.464	0.316	0.379	0.403	0.276	0.339	1.504	0.62	0.814	1.104	1.544	1.806	1.036	1.885	0.497	0.693	0.416	0.285	2.31	1.655	0.238	0.896	2.671	2.503	1.029	0.782	0.059	0.116	1.83121	0.546066	0.000200362	0.148539	0.00774004	0.773546
NM_001190830	chr8	71676383	71688313	+	3653	1	Jak3|fae|wil|-|8 B3.3|8 34.43 cM|protein-coding	51.707	38.071	62.804	41.434	29.582	25.911	27.756	28.789	40.818	20.574	42.392	39.508	32.898	32.384	44.202	32.135	18.852	24.434	27.835	26.91	37.361	26.541	31.413	38.423	33.006	39.467	33.576	26.472	9.731	11.603	0.325308	0.42372	0.0398958	0.0318896	0.347238	0.326154
NM_028964	chr16	11322904	11755473	+	2649	1	Snx29|4933437K13Rik|ENSMUSG00000079738|Gm11170|Gm1737|Gm930|Rundc2a|-|-|protein-coding	5.625	3.327	9.399	6.649	18.004	13.832	8.42	15.459	16.316	13.568	15.303	11.799	4.98	6.19	5.705	5.43	13.443	15.02	11.393	13.666	25.949	29.782	10.187	14.78	6.456	9.659	5.295	7.57	4.459	6.423	-1.61574	-1.1484	5.15526e-14	2.67733e-05	1.57577e-11	0.00116492
NR_015561	chr13	83728106	83735669	+	1364	1	C130071C03Rik|2810449C10Rik|-|13|13 C3|ncRNA	0	0	0	0	0	0	0	0	0	0	0	0	0	0	0	0	0	0	0	0	0	0	0	0	0	0	0	0	0	0	-5.12548e-15	0	1	1	1	1
NR_035481	chr3	138526421	138526485	+	64	1	Mir1956|mir-1956|mmu-mir-1956|-|3|3 64.3 cM|ncRNA	0	0	0	0	0	0	0	0	0	0	1.28	0	0	0	0	0	0	0	0	0	0	0	0	0	0	0	0	0	0	0	-5.12548e-15	0	1	1	1	1
NM_198023	chr12	111039798	111113386	+	2708	1	Rcor1|5730409O11|6720480E22Rik|AU042633|D12Wsu95e|Rocr1|mKIAA0071|-|12 F1|12 60.93 cM|protein-coding	19.777	18.973	22.304	17.216	24.373	21.438	16.913	12.799	41.761	18.782	40.13	31.304	26.279	29.726	28.269	24.267	18.077	18.339	15.879	13.041	32.236	26.58	28.018	33.593	29.354	32.111	21.298	20.988	19.21	19.47	0.0775022	0.181129	0.648702	0.373585	1	1
NM_031869	chr5	116013590	116024428	-	2042	1	Prkab1|1300015D22Rik|AU021155|E430008F22|-|5|5 F|protein-coding	13.113	15.124	13.868	14.275	13.052	10.055	18.448	11.461	31.749	19.666	20.493	21.801	18.228	20.345	15.441	11.882	10.302	10.961	16.792	14.715	24.737	18.446	21.691	16.383	21.453	23.05	14.597	10.408	15.014	17.375	0.120351	0.171118	0.565596	0.423944	1	1
NM_181853	chr7	109449001	109508134	-	9107	1	Trim66|Kiaa0298-hp|Tif1d|-|7 E3|7 57.21 cM|protein-coding	0.059	0.081	0.054	0.077	0.137	0.101	0.082	0.093	0.257	0.037	0.252	0.052	0.214	0.153	0.285	0.088	0.147	0.122	0.197	0.113	0.21	0.074	0.108	0.209	0.306	0.609	0.142	0.105	0.031	0.022	0.457977	-0.203967	0.454901	0.690696	1	1
NM_028940	chr4	9269317	9451691	+	3596	1	Clvs1|4933402J24Rik|Clvl1|Rlbp1l1|-|4|4 A1|protein-coding	0.047	0	0.027	0.013	0	0.016	0.015	0.022	0	0	0	0	0	0	0	0.058	0.075	0.103	0.017	0	0	0.261	0	0.059	0	0	0.074	0.017	0	0	1.68388	-1.11001	0.441208	0.208519	1	0.90039
NM_147065	chr11	49340534	49341469	+	934	1	Olfr1390|MOR256-2|-|11|11 B1.2|protein-coding	0	0	0	0	0	0	0	0	0	0	0	0	0	0	0	0	0	0	0	0	0	0	0	0	0	0	0	0	0	0	-5.12548e-15	0	1	1	1	1
NM_001011788	chr19	12228519	12229562	-	1042	1	Olfr1432|GA_x5J8B7W20A2-6027-5647|GA_x6K02T2RE5P-2593538-2592756|Olfr1432-ps1|-|19|19 A|protein-coding	0	0	0	0	0	0	0	0	0	0	0	0	0	0	0	0	0	0	0	0	0	0	0	0	0	0	0	0	0	0	-5.12548e-15	0	1	1	1	1
NM_178699	chr4	155694342	155696483	+	2139	1	B930041F14Rik|MNCb-3966|-|4|4 E2|protein-coding	3.728	2.552	4.325	2.873	1.97	1.266	4.228	2.341	3.45	3.034	4.058	3.487	3.455	2.917	1.805	0.886	1.741	1.775	4.328	4.121	4.669	4.457	3.72	5.822	2.313	5.026	1.842	1.037	0.267	0.185	-0.412597	-0.373558	0.348094	0.328284	1	1
NR_045468	chr4	146519039	146546873	-	1066	1	1700095A21Rik|-|-|-|ncRNA	0	0	0	0	0	0	0	0	0	0	0	0	0	0	0	0	0	0	0	0	0	0	0	0	0	0	0	0	0	0	-5.12548e-15	0	1	1	1	1
NM_001008422	chr7	45002950	45016249	-	4164	1	Scaf1|AI480556|SR-A1|-|7|7 B4|protein-coding	30.734	18.922	34.588	19.121	20.995	18.706	18.114	18.48	37.989	19.528	42.48	34.959	34.068	32.013	26.615	16.194	14.886	17.69	21.041	19.092	56.818	37.103	28.858	52.691	38.779	48.096	22.803	14.934	10.055	22	-0.0444565	0.143577	0.803944	0.472195	1	1
NR_040338	chr18	54422295	54453294	+	2225	1	Redrum|9430076G02Rik|-|18|18|ncRNA	0	0	0	0	0	0.013	0	0	0	0	0	0	0	0	0	0	0	0.087	0	0.026	0	0	0	0	0	0	0	0	0	0	-2.31098	-4.71065	1	0.145376	1	0.765479
NM_134237	chr13	23183628	23184524	-	895	1	Vmn1r220|V1rh12|-|13|13 A3.1|protein-coding	0	0	0	0	0	0	0	0	0	0	0	0	0	0	0	0	0	0	0	0	0	0	0	0	0	0	0	0	0	0	-5.12548e-15	0	1	1	1	1
NM_138652	chr14	56365068	56388551	+	3926	1	Atp12a|Atp1al1|HKalpha2|cHKA|-|14|14 C3|protein-coding	0	0	0	0	0	0	0	0	0	0	0	0.015	0	0	0	0	0	0	0	0	0	0	0	0	0	0	0	0	0	0	-5.12548e-15	0	1	1	1	1
NM_026184	chr13	12565883	12609528	+	4221	1	Ero1lb|1300013B24Rik|1700065B09Rik|AI447560|ero1-beta|-|13|13 A1|protein-coding	1.802	1.595	1.451	1.572	3.585	2.949	2.681	1.63	3.288	3.127	2.561	4.53	1.64	3.191	2.533	3.574	3.43	3.645	2.727	2.739	3.706	3.531	3.362	3.875	3.622	2.965	2.919	3.015	8.395	11.951	-0.163509	-0.284306	0.605188	0.273837	1	1
NM_009694	chr17	48419231	48432728	-	1213	1	Apobec2|Arp1|-|17 C|17 24.02 cM|protein-coding	0	0	0	0	0.057	0.048	0.137	0	0	0	0	0	0	0	0.034	0	0.089	0.08	0.402	0.094	0.137	0.554	0.811	0.174	0	0.266	0	0	0.802	0.218	-1.72627	-4.83127	0.465912	0.0448058	1	0.402034
NM_020600	chr18	60774596	60778546	+	590	1	Rps14|2600014J02Rik|AL023078|-|18 E1|18 34.4 cM|protein-coding	26.024	31.798	40.824	33.548	17.683	14.97	188.258	96.943	80.006	142.615	105.211	108.763	31.472	21.474	24.979	17.198	11.364	11.833	148.755	158.465	78.846	133.376	120.673	126.82	32.717	32.144	17.878	8.79	110.664	131.36	0.22968	0.109602	0.407185	0.743275	1	1
NM_177682	chr5	143987909	144014853	-	1752	1	Ccz1|AU022870|-|5|5 G2|protein-coding	9.183	9.124	12.315	10.146	13.024	12.024	28.627	17.083	18.419	23.523	23.652	19.631	15.686	18.453	13.85	12.009	13.638	11.77	20.945	26.674	9.31	19.43	21.208	25.119	18.411	19.183	12.334	9.316	25.955	22.778	-0.0760804	-0.287938	0.735531	0.197547	1	0.878635
NM_133800	chr15	78934933	78941910	+	1985	1	Nol12|C78541|Nop25|-|15|15 E1|protein-coding	3.789	4.125	4.747	3.934	3.211	2.49	11.376	6.019	6.078	8.718	6.023	11.094	5.6	4.481	3.189	3.232	2.579	1.799	7.594	7.843	6.079	8.118	10.992	8.4	4.298	4.441	2.686	2.658	6.498	10.069	0.0752311	0.245952	0.833666	0.495013	1	1
NR_106082	chr11	107996848	107996916	+	68	1	Mir7223|Gm28009|mmu-mir-7223|-|-|ncRNA	0	0	0	0	0	0	0	0	0	0	0	0	0	0	0	0	0	0	0	0	0	0	0	0	0	0	0	0	0	0	-5.12548e-15	0	1	1	1	1
NM_001167918	chr4	123403601	123411911	-	8308	1	D830031N03Rik|Kiaa0754|mKIAA0754|-|4|4 D2.2|protein-coding	6.123	4.7	4.398	2.653	2.414	2.215	2.361	2.368	3.306	2.63	3.273	3.962	4.292	3.142	3.515	2.796	2.519	2.344	2.914	2.342	1.763	2.247	3.692	3.557	2.734	2.793	2.731	2.266	2.251	1.913	0.317184	-0.0119115	0.148609	0.961491	0.717704	1
NM_145358	chr5	122731170	122779410	-	4828	1	Camkk2|6330570N16Rik|AW061083|mKIAA0787|-|5|5 F|protein-coding	14.595	14.317	24.195	18.196	14.014	11.765	15.605	14.256	24.806	12.741	28.106	18.858	13.968	14.042	15.018	12.054	9.921	8.696	13.107	17.107	20.65	14.894	15.902	22.733	11.062	14.933	9.432	7.851	5.55	8.457	-0.0584692	-0.158431	0.729689	0.426879	1	1
NM_001313756	chrX	98873726	98891025	-	1110	1	Ophn1|C130037N19Rik|Wtgr|-|X|X C2|protein-coding	0.993	0.896	0.133	0.254	0.016	0.117	0	0.071	0	0	0.369	0.107	0	0	0.243	0.054	0.049	0.175	0	0.052	0.75	0.484	0	0.095	0	0	0.149	0.311	0.052	0.179	0.928239	0.661662	0.0964905	0.388094	0.570182	1
NM_001173500	chr10	39946912	39960153	-	1776	1	G630090E17Rik|Naglt1c|-|10 B1|10|protein-coding	0	0.026	0	0.079	0.039	0.049	0	0	0	0	0.184	0	0	0	0	0	0.015	0	0	0.064	0	0.076	0	0	0	0	0	0	0.032	0	-4.37595	-2.26829	0.119729	1	0.64118	1
NM_019438	chr5	45669925	45700547	+	3675	1	Ncapg|5730507H05Rik|Hcapg|MFT.M05.13|-|5|5 B3|protein-coding	5.394	4.545	7.023	4.301	10.43	8.422	7.903	10.612	14.183	10.067	17.961	12.919	15.21	11.601	13.403	18.462	11.352	9.178	6.107	9.734	10.077	12.935	9.039	11.86	18.058	13.779	15.541	15.938	20.661	16.909	0.688147	0.584367	0.00581007	0.00796593	0.0989371	0.12352
NM_001024147	chr5	72581639	72587550	-	1375	1	Gm5868|EG545758|-|5 C3.2|5|protein-coding	0	0	0	0	0	0	0	0	0	0	0	0	0	0	0	0	0	0	0	0	0	0	0	0	0	0	0	0	0	0	-5.12548e-15	0	1	1	1	1
NM_001204931	chr10	80330145	80336441	+	1928	1	Reep6|0610011M24Rik|Dp1l1|-|10|10 C1|protein-coding	5.456	4.895	4.007	2.895	1.102	1.001	1.842	1.309	4.131	1.841	3.228	2.088	3.789	2.904	2.573	1.184	1.419	0.88	2.669	1.158	1.381	0.905	2	3.722	2.273	2.097	1.958	0.443	0.237	0.137	0.634591	-0.0823614	0.1611	0.907557	0.748543	1
NM_029001	chr13	108214404	108287107	+	5427	1	Elovl7|9130013K24Rik|AI840082|-|13|13 D2.1|protein-coding	1.412	1.245	0.449	0.333	0.258	0.114	0.419	0.109	0.335	0.327	0.573	0.72	0.269	0.153	0.233	0.159	0.08	0.066	0.056	0.121	0	0.198	0.181	0.467	0.298	0.174	0.336	0.05	0.074	0.024	-0.0281329	1.23431	1	0.137843	1	0.750204
NM_178632	chr1	191575636	191623690	+	5327	1	Ints7|5930412E23Rik|int7|-|1|1 H6|protein-coding	16.216	14.165	20.636	14.308	26.771	22.851	20.861	16.174	43.338	19.846	49.701	39.906	35.315	32.601	30.974	23.365	18.964	20.99	18.299	18.024	43.757	33.25	38.094	46.457	38.796	41.14	22.531	21.887	17.604	20.391	0.00115463	0.117641	0.994892	0.547544	1	1
NM_009681	chr18	46741876	46790826	+	1512	1	Ap3s1|-|-|18|18 C|protein-coding	1.59	1.637	1.106	1.768	2.925	1.811	6.238	2.621	3.215	7.08	5.579	9.201	3.473	7.448	3.034	4.747	3.189	2.351	4.532	4.789	1.596	5.506	3.146	4.467	5.552	3.214	2.946	2.448	7.925	4.173	0.681418	-0.0855835	0.125609	0.821837	0.658072	1
NR_027930	chr17	84954967	84957710	-	851	1	1110020A21Rik|2600015P10Rik|-|17|17 E4|ncRNA	0.233	0.109	0.116	0.165	0.162	0.271	1.63	0.556	0	0	0	0.278	0.522	0.226	0.39	0.105	0.159	0.152	0.573	0.538	0	0.789	0	0	0.183	0	0.039	0	1.277	1.786	-0.0763701	-2.85305	1	0.066538	1	0.504963
NM_001030291	chr11	118988188	118992841	+	1363	1	Enpp7|Alk-SMase|Gm254|-|11|11 E2|protein-coding	0	0	0	0	0	0	0	0	0	0	0	0	0	0	0	0	0	0	0	0	0	0	0	0	0	0	0	0	0	0	-5.12548e-15	0	1	1	1	1
NM_130455	chr10	79970724	79977190	+	3263	1	Grin3b|GluN3B|NR3B|-|10|10 C1|protein-coding	0.052	0.057	0.015	0.043	0.064	0.057	0.068	0.097	0	0	0	0	0	0	0.006	0.009	0.054	0.05	0.075	0.018	0	0.082	0	0	0.012	0	0.03	0.101	0	0.142	-2.5237	0.312468	0.0400842	0.813834	0.347705	1
NM_009446	chr6	125278274	125286042	-	1502	1	Tuba3a|AI528779|M[a]3|Tuba3|-|6|6 F3|protein-coding	0	0.031	0	0	0	0	0	0	0	0	0	0	0	0	0	0	0	0	0	0.076	0	0	0	0	0	0	0	0.16	0	0	-5.12548e-15	5.15103	1	0.0757016	1	0.542218
NM_029078	chr7	92643712	92669912	-	5786	1	Pcf11|2500001H09Rik|5730417B17Rik|C77803|-|7|7 E2|protein-coding	14.656	13.957	15.048	13.173	17.495	14.974	16.071	15.021	17.875	15.089	18.003	14.344	16.482	17.41	17.134	14.125	16.242	13.194	14.926	17.643	12.772	14.134	11.823	15.759	16.142	14.943	14.627	11.9	15.595	14.965	-0.176484	-0.201889	0.278297	0.302508	0.963685	1
NM_146109	chr1	59191623	59237231	-	2948	1	Als2|3222402C23Rik|9430073A21Rik|Als2cr6|Alsin|mKIAA1563|-|1|1 C1.3|protein-coding	5.026	4.088	3.071	2.355	3.246	2.664	1.261	1.478	3.655	1.938	3.972	4.739	5.085	6.116	5.879	3.007	1.461	1.798	1.57	1.34	5.251	4.692	2.115	4.009	5.14	5.273	3.044	2.496	1.154	1.591	0.456552	0.618181	0.0890289	0.0164571	0.548461	0.20851
NR_029785	chr14	115043671	115043754	+	83	1	Mir17|Mirn17|mir-17|mmu-mir-17|-|14|14|ncRNA	2.725	1.394	4.446	1.413	0.832	0.174	2.674	0.238	0	4.01	3.947	2.14	0	0	0	0	0.653	0	2.935	1.379	0	0	17.788	1.272	0	0	0	0	0.689	0	-3.68193	-3.09948	0.330041	0.590888	1	1
NR_040360	chr15	85149254	85156132	-	1162	1	Gm19277|-|-|15|15 40.25 cM|ncRNA	0	0	0	0	0	0	0	0	0	0	0	0	0	0	0	0	0	0	0	0	0	0	0	0	0	0	0	0	0	0	-5.12548e-15	0	1	1	1	1
NM_010764	chr8	85083269	85098739	+	4299	1	Man2b1|AW107687|LAMAN|-|8 41.55 cM|8 C2|protein-coding	17.404	18.247	22.674	20.91	16.727	14.338	19.694	17.808	36.509	23.108	37.184	30.294	22.995	23.875	17.836	15.998	11.995	13.668	17.32	18.925	35.56	28.691	29.001	36.479	20.307	25.709	12.858	13.199	9.047	12.895	0.00943488	-0.00853218	0.957876	0.969405	1	1
NM_026369	chr1	152766542	152775580	+	1891	1	Arpc5|5830443F10Rik|p16-Arc|-|1|1 A3|protein-coding	22.34	21.726	23.77	21.244	27.185	20.352	54.16	28.568	57.481	86.911	52.401	64.488	27.41	31.038	21.701	21.55	26.525	26.1	48.57	56.872	50.917	63.628	67.493	60.832	28.028	35.762	25.929	19.466	72.746	73.252	-0.230226	-0.271089	0.242739	0.160204	0.913091	0.803892
NM_175425	chr5	43601922	43616586	+	1269	1	C1qtnf7|5530401N20Rik|8430425G24Rik|Ctrp7|-|5|5 B3|protein-coding	0	0	0	0	0	0	0	0	0	0	0	0	0	0	0	0	0	0	0	0	0	0	0	0	0	0	0	0	0	0	-5.12548e-15	0	1	1	1	1
NR_038042	chr10	82812123	82824242	+	1053	1	1700028I16Rik|-|-|10|10 C1|ncRNA	0	0.132	0.023	0	0	0	0	0	0	0	0	0	0	0	0.079	0.028	0	0	0	0	0	0	0	0	0.018	0	0	0	0	0	3.72436	0	0.325293	1	1	1
NM_175751	chr18	54888045	54990180	-	6100	1	Zfp608|4932417D18Rik|D430007A19Rik|Znf608|-|18|18 D3|protein-coding	28.754	24.915	43.228	33.382	24.503	22.251	21.474	20.479	39.997	19.477	35.831	27.687	19.434	16.023	14.377	9.922	20.727	20.696	19.49	21.909	39.89	27.859	20.224	25.951	16.106	19.461	9.672	10.656	15.861	16.188	-1.08697	-1.05137	5.7592e-11	6.91905e-07	1.18344e-08	4.45241e-05
NM_001033813	chr9	22188166	22202123	+	2954	1	Zfp872|9530015I07Rik|-|9|9 A3|protein-coding	0	0	0	0	0	0	0	0	0	0	0	0	0	0	0	0	0	0	0	0	0	0	0	0	0	0	0	0	0	0	-5.12548e-15	0	1	1	1	1
NM_027590	chr8	68793929	68829410	+	4182	1	Ints10|4921521J11Rik|AI462004|-|8|8 C1|protein-coding	6.444	5.991	7.554	5.411	7.038	5.099	7.522	7.279	13.136	11.393	12.023	13.363	10.09	10.86	9.56	6.655	4.894	4.749	6.066	8.773	9.353	7.819	12.69	12.567	11.006	11.147	6.652	4.573	6.982	5.506	0.291946	0.15262	0.151099	0.487809	0.723419	1
NM_010009	chr10	127048246	127053006	+	2410	1	Cyp27b1|Cp2b|Cyp1|Cyp27b|Cyp40|P450c1|Pddr|Vdd1|Vddr|VddrI|Vdr|-|10|10 D3|protein-coding	0.199	0.288	0.112	0.117	0.029	0.066	0.104	0.221	0	0	0	0	0.018	0	0.189	0.149	0.135	0.148	0.341	0.249	0	0.028	0	0	0.04	0	0.261	0.012	0.071	0	1.52828	-0.222924	0.0914365	0.835823	0.555791	1
NM_184109	chr12	109590169	109595403	-	5233	1	Rtl1|6430411K18Rik|Mar|Mart1|Mor1|Peg11|-|12|12 F1|protein-coding	0	0	0	0	0	0	0	0	0	0	0	0	0	0	0	0	0	0	0	0	0	0	0	0	0	0	0	0	0	0	-5.12548e-15	0	1	1	1	1
NM_028352	chr9	86552476	86571842	-	4567	1	Pgm3|2810473H05Rik|Agm1|BB187688|C77933|PAGM|Pgm-3|-|9 46.58 cM|9 E3.2|protein-coding	2.043	1.869	2.974	2.342	3.843	2.786	2.557	2.361	4.976	4.36	3.712	4.148	3.449	4.207	4.245	3.865	3.479	3.047	1.847	2.657	1.932	3.264	4.777	1.987	3.74	3.63	3.419	3.443	1.353	1.194	0.190557	0.0383303	0.443857	0.881302	1	1
NR_030487	chr6	120034228	120034311	-	83	1	Mir706|Mirn706|mir-706|mmu-mir-706|-|6|6|ncRNA	0	0	0	1.695	1.249	1.389	1.671	2.138	0	0.668	0	0	0	0.771	0	1.079	2.448	3.505	0.367	0	0	0	0	0	0.939	3.368	0.399	4.876	0	0	-1.13837	-0.0721663	0.489995	1	1	1
NM_153515	chr18	31759824	31784083	+	4771	1	Ammecr1l|5430429D03Rik|AU022236|AU040755|AW111353|E230022H04Rik|-|18|18 B1|protein-coding	9.726	8.374	10.932	7.349	10.844	8.719	12.67	9.6	20.966	11.498	20.289	12.234	11.663	11.32	10.455	7.538	8.926	8.346	10.647	12.081	17.512	10.569	9.404	20.373	10.631	12.637	8.538	6.208	8.224	8.87	-0.251004	-0.289098	0.160044	0.144159	0.747147	0.765479
NR_028266	chr15	4020111	4027406	-	4620	1	BC037032|-|-|-|ncRNA	0.202	0.265	0.24	0.234	0.112	0.106	0.18	0.192	0.254	0.24	0.106	0.359	0.238	0.035	0.09	0.11	0.111	0.231	0.303	0.13	0.036	0.262	0.355	0.046	0.194	0.037	0.136	0.032	0.26	0.157	-0.213555	-1.13182	0.758099	0.147604	1	0.771724
NM_026136	chr5	146502399	146505183	+	1161	1	4930449I24Rik|-|-|5|5 G3|protein-coding	0	0	0	0	0	0	0	0	0	0	0	0	0	0	0	0	0	0	0	0	0	0	0	0	0	0	0	0	0	0	-5.12548e-15	0	1	1	1	1
NM_024475	chr11	44454571	44470548	-	2125	1	Ublcp1|4930527B16Rik|8430435I17Rik|BC002236|-|11|11 B1.1|protein-coding	0.479	0.544	0.637	0.464	0.268	0.386	0.77	0.371	1.158	1.644	0.694	0.167	0.508	0.723	0.518	0.604	0.606	0.639	0.788	0.835	1.958	0.758	0.695	0.695	0.733	0.799	0.577	1.298	8.29	7.136	0.630113	0.610574	0.286535	0.294174	0.979949	1
NR_130988	chr16	22511480	22517685	+	499	1	9230117E06Rik|-|-|16|16|ncRNA	0.113	0	0	0	0	0	0	0	0	0	0	0	0	0	0	0	0	0	0	0	0	0	0	0	0	0	0	0	0	0	-5.12548e-15	0	1	1	1	1
NM_001039173	chr18	89301135	89769136	-	987	1	Dok6|Dok-6|-|18|18 E4|protein-coding	1.203	0.422	0.399	0.309	0.07	0.117	0.112	0.16	0.119	1.293	0	0	0	0.016	0.273	0	0.055	0.098	0.339	0.058	0	0.136	0	0	0	0	0.101	0	0	0	0.278188	-0.695717	1	0.794518	1	1
NM_001243837	chr15	4988762	5063773	-	2689	1	C7|A530026G17|Gm1238|-|15 A1|15 1.98 cM|protein-coding	0.011	0.138	0	0.035	0	0	0	0	0	0	0	0	0	0	0.054	0	0	0	0	0	0	0	0	0	0.029	0	0	0	0	0	4.13384	0	0.257258	1	0.934868	1
NM_019702	chr10	21295979	21368889	+	2773	1	Hbs1l|2810035F15Rik|AI326327|eRFS|-|10|10 A3|protein-coding	5.027	5.556	5.882	4.592	5.793	5.165	14.445	10.409	11.954	8.321	9.864	11.25	7.628	7.442	6.453	6.312	4.557	4.948	12.333	15.759	7.443	8.305	10.589	10.732	8.029	7.576	5.398	4.74	14.088	15.535	0.112813	0.0481778	0.658967	0.848943	1	1
NR_027636	chr1	83159762	83210572	+	1635	1	Daw1|4930563E19Rik|4933429D11Rik|Wdr69|b2b1116Clo|b2b1584Clo|-|1|1 C5|protein-coding	0	0	0	0	0	0	0	0	0	0	0	0	0	0	0	0	0	0	0	0	0	0	0	0	0	0	0	0	0	0	-5.12548e-15	0	1	1	1	1
NR_106176	chr11	87756841	87756955	-	114	1	Mir142b|Gm27750|mmu-mir-142b|-|-|ncRNA	0	0	0	0.411	1.364	2.528	0	0.692	0	0	0	0	0	0	0	0	0.832	1.418	1.069	1.004	0	0	0	0	0	0.377	0.581	0	0	0	-5.91525	-2.02642	0.00221615	0.159219	0.0484719	0.802686
NR_045924	chr5	87908588	87979351	-	769	1	1700066N21Rik|-|-|5|5|ncRNA	0	0	0	0	0	0	0	0	0	0	0	0	0	0	0	0	0	0	0	0	0	0	0	0	0	0	0	0	0	0	-5.12548e-15	0	1	1	1	1
NM_028448	chr11	62524944	62539261	-	1027	1	Cenpv|3110013H01Rik|AA671303|Prr6|-|11|11 B2|protein-coding	5.424	4.392	3.186	2.192	0.891	1.066	7.401	4.108	2.908	3.835	7.894	7.378	5.216	6.106	2.163	1.802	0.831	0.724	6.672	7.942	0.972	1.373	14.296	7.501	4.666	2.68	1.629	1.065	2.423	6.755	0.867115	0.723432	0.0775669	0.147997	0.505244	0.773122
NR_130329	chr9	115381819	115381939	+	120	1	Mir467h|Mirn467h|mmu-mir-467h|-|9 67.82 cM|ncRNA	0	0	0	0	0	0	0	0	0	0	0	0	0	0	0	0	0	0	0	0	0	0	0	0	0	0	0	0	0	0	-5.12548e-15	0	1	1	1	1
NR_106126	chr8	40307875	40307929	-	54	1	Mir7666|Gm27915|mmu-mir-7666|-|-|ncRNA	1.047	0.857	0	0	0	0	2.055	1.46	0	2.054	0	0	0	1.777	0	0	0	0	0.564	1.06	0	0	0	0	0	0	0	0	0	1.224	-5.12548e-15	0	1	1	1	1
NM_001159926	chr6	28442334	28449340	-	1302	1	Pax4|Pax-4|-|6 A3.3|6 11.99 cM|protein-coding	0	0.036	0	0	0	0	0	0	0	0	0	0	0	0	0	0	0	0	0	0	0	0	0	0	0	0	0	0	0	0	-5.12548e-15	0	1	1	1	1
NM_181418	chr8	71384274	71395801	-	3534	1	Ushbp1|2210404N08Rik|9430064H24|AIEBP|MCC2|-|8|8 B3.3|protein-coding	0.016	0.013	0	0.013	0.039	0.008	0	0	0	0	0	0	0	0	0	0	0	0.005	0	0	0	0	0	0	0.143	0	0	0.025	0	0	-4.37118	1.44292	0.135297	0.717893	0.685639	1
NM_023699	chr14	55824795	55833943	+	3255	1	Nfatc4|3110041H08Rik|AW107667|AW546455|Nfat3|-|14|14 C1|protein-coding	0.087	0.071	0.015	0	0	0	0	0	0	0	0	0	0	0	0	0	0	0	0	0.035	0	0	0	0	0	0	0	0	0	0	-5.12548e-15	0	1	1	1	1
NM_001078646	chr3	108940557	108960776	+	1773	1	Henmt1|4921515J06Rik|Hen1|mHEN1|-|3|3 G1|protein-coding	0	0	0	0.026	0.078	0.114	0.031	0.022	0.595	0.125	0	0	0	0	0	0	0	0.018	0.034	0	0.563	0.038	0	0	0	0.243	0.168	0	0.194	0	-5.47584	2.82261	0.00925289	0.171883	0.135323	0.834599
NM_001289901	chr4	49521176	49531558	+	2870	1	Zfp189|BB131811|C430015I23Rik|-|4|4 B1|protein-coding	3.212	2.579	2.683	2.108	2.835	1.812	3.122	2.301	4.918	4.31	2.968	3.238	2.892	2.575	1.606	1.591	2.624	2.297	2.069	2.961	6.611	3.345	3.401	3.236	2.755	3.087	2.296	1.849	1.574	2.003	-0.612595	-0.336231	0.0859015	0.268077	0.536293	1
NR_105941	chr17	35244075	35244135	+	60	1	Mir6975|Gm27693|mmu-mir-6975|-|-|ncRNA	29.69	19.663	27.063	19.934	17.561	15.85	18.956	19.059	48.804	24.036	46.406	38.479	13.762	17.863	14.876	11.191	9.482	19.662	17.257	23.848	58.253	34.691	34.177	38.696	14.609	24.728	15.455	7.494	15.73	23.125	-0.468955	-0.43371	0.413859	0.51236	1	1
NM_001165944	chr10	129965736	129966698	-	961	1	Olfr819|MOR265-2_p|Olfr819-ps1|-|10|10 D3|protein-coding	0	0	0	0	0	0	0	0	0	0	0	0	0	0	0	0	0	0	0	0	0	0	0	0	0	0	0	0	0	0	-5.12548e-15	0	1	1	1	1
NM_019675	chr14	66344296	66361680	+	1303	1	Stmn4|Lagl|R75359|RB3|-|14|14 D1|protein-coding	0	0	0	0	0	0	0	0	0	0	0	0	0	0	0	0	0	0	0	0	0	0	0	0	0	0	0	0	0	0	-5.12548e-15	0	1	1	1	1
NM_172909	chr7	140218267	140231145	+	3438	1	Cd163l1|B430307C05|E430002D04Rik|Scart1|-|7|7 F4|protein-coding	0	0	0	0	0.01	0.042	0	0.103	0	0	0	0	0	0	0	0	0.138	0.254	0.345	1.515	0.048	0.586	0.215	0.553	0.204	0.194	0.159	0.174	0	0	-4.63073	-0.246487	0.0930483	0.725217	0.559125	1
NM_013709	chr12	30911669	30960160	+	1735	1	Sh3yl1|AI314953|Ray|YSC84|-|12|12 A2|protein-coding	0.636	0.587	0.199	0.446	0.219	0.191	0.352	0.159	0	0.288	0.189	0.273	0.134	0.092	0.072	0.327	0.047	0.242	0.281	0.363	0	0	0.189	0.608	0.202	0	0.296	0.069	0.56	0.876	-0.0515516	0.26251	1	0.872465	1	1
NR_015465	chr10	22306720	22312942	+	4512	1	C920009B18Rik|-|-|10|10 A3|ncRNA	0.238	0.508	1.679	2.048	5.383	3.963	2.103	2.451	2.233	1.967	3.122	3.569	4.247	5.031	4.798	4.908	4.647	4.642	3.01	3.032	2.785	2.902	2.6	5.403	5.275	5.032	3.637	4.697	4.101	3.471	-0.0356016	-0.168003	0.884117	0.53024	1	1
NM_145209	chr5	114923240	114937911	+	2115	1	Oasl1|7530414C13Rik|oasl9|-|5|5 F|protein-coding	1.604	2.264	4.153	4.591	3.83	3.202	5.824	3.654	10.328	7.212	9.564	8.145	9.09	8.222	7.115	3.125	3.074	2.781	6.508	5.25	10.466	7.079	12.953	10.079	9.965	12.729	5.394	2.013	2.123	2.858	0.364648	0.226966	0.295828	0.555531	0.993918	1
NM_031188	chr4	60498013	60501960	-	917	1	Mup1|Ltn-1|Lvtn-1|Mup-1|Mup-a|Mup10|Mup7|Up-1|-|4 B3|4 32.85 cM|protein-coding	0	0	0	0	0	0	0	0	0	0	0	0	0	0	0	0	0	0	0	0	0	0	0	0	0	0	0	0	0	0	-5.12548e-15	0	1	1	1	1
NR_040568	chr16	59466872	59469238	-	382	1	1700022E09Rik|-|-|16|16|ncRNA	0	0	0	0	0	0	0	0	0	0	0	0	0	0	0	0	0	0	0	0	0	0	0	0	0	0	0	0	0	0	-5.12548e-15	0	1	1	1	1
NR_106137	chr15	78348599	78348660	+	61	2	Mir7676-1|Gm27600|mmu-mir-7676-1|-|15|15 E1|ncRNA	4.635	1.896	1.613	2.307	12.46	6.614	1.364	8.08	11.521	2.728	20.137	0.97	4.512	19.144	15.653	22.016	9.771	6.888	4.992	6.568	16.371	19.813	0	15.571	13.731	8.812	18.731	19.656	0	0	0.940226	1.16667	0.12422	0.0344311	0.653515	0.339904
NR_039579	chr11	98262606	98262662	+	56	1	Mir5119|mmu-mir-5119|mu-mir-5119|-|11|11 61.75 cM|ncRNA	1.01	0.826	1.318	0.419	0.617	1.286	0.495	2.112	0	6.933	1.462	0	0	1.143	2.224	2.132	0.242	2.309	3.807	1.022	0	0	0	1.885	0	0	0.591	2.676	11.235	0	0.801456	0.298441	0.648119	1	1	1
NR_126461	chr7	97598349	97645112	-	321	1	Rsf1os1|1700006D18Rik|-|7|7|ncRNA	0	0	0	0	0	0	0	0.061	0	0	0	0	0	0	0	0.186	0	0	0	0	0	0	0	0	0	0	0	0	0	0	3.16552	0	0.595475	1	1	1
NM_028524	chr8	104322227	104330764	+	877	1	Cmtm2b|1700013O04Rik|Cklfsf22|Cklfsf2b|-|8|8 D3|protein-coding	0	0	0	0	0	0	0	0	0	0	0	0	0	0	0	0	0	0	0	0	0	0	0	0	0	0	0	0	0	0	-5.12548e-15	0	1	1	1	1
NM_001085537	chrX	9350599	9351137	+	536	1	Gm14501|OTTMUSG00000016887|-|X A1.1|X|protein-coding	0	0	0	0	0	0	0	0	0	0	0	0	0	0	0	0	0	0	0	0	0	0	0	0	0	0	0	0	0	0	-5.12548e-15	0	1	1	1	1
NM_145535	chr2	151572623	151590005	+	1387	1	Sdcbp2|-|-|2|2 G3|protein-coding	0.163	0	0.071	0.068	0.025	0.083	0.32	0.185	0.422	0.48	0	0	0	0	0	0	0.029	0	0.044	0.206	0	0.242	0	0	0	0	0	0	0.289	0.191	-4.37853	-3.09958	0.134555	0.590571	0.684638	1
NM_028560	chr14	69840407	70059918	+	1083	1	Pebp4|PEBP-4|-|14|14 D2|protein-coding	0	0	0	0	0	0	0	0	0	0	0	0	0	0	0	0	0	0	0	0	0	0	0	0	0	0	0	0	0	0	-5.12548e-15	0	1	1	1	1
NM_016785	chr13	47023543	47043217	-	2704	1	Tpmt|AW106912|-|13 A5|13 24.5 cM|protein-coding	0.732	0.556	0.828	0.624	1.035	0.597	1.016	0.839	1.213	1.497	0.727	1.27	1.339	1.68	1.213	0.552	0.786	0.891	1.014	0.593	0.923	1.589	2.032	0.546	2.017	1.837	0.931	0.809	0.899	0.672	-0.0374686	-0.000557178	0.964376	1	1	1
NR_028541	chr11	62604530	62604586	+	56	1	Snord65|MBII-135|snoRNA135|-|11|11|snoRNA	4.039	3.305	6.151	6.282	7.403	5.661	13.375	15.139	1.046	0	0	4.228	2.647	4.285	5.931	4.263	5.08	6.637	8.701	6.643	0	16.786	14.647	9.423	0	5.376	4.435	1.874	14.81	17.108	-0.479237	-0.898339	0.525141	0.253926	1	0.994437
NM_175642	chr1	25067476	25829707	-	5489	1	Adgrb3|A830096D10Rik|Bai3|-|1|1 A5|protein-coding	0	0	0	0	0	0	0	0	0	0	0	0	0	0	0	0	0	0	0	0	0	0	0	0	0	0	0	0	0	0	-5.12548e-15	0	1	1	1	1
NM_010500	chr1	155096367	155099636	-	3267	1	Ier5|-|-|1 G3|1 66.45 cM|protein-coding	1.541	1.048	1.943	0.79	1.523	1.12	17.619	8.497	4.446	5.654	2.256	5.581	1.536	1.758	1.925	1.293	1.09	2.013	13.162	8.357	2.776	7.316	5.498	3.618	1.83	2.659	1.733	1.927	10.531	9.748	0.157765	0.213515	0.669029	0.584973	1	1
NM_001310516	chr5	30861807	30866106	+	1710	1	Mapre3|AI790651|EB2|EB3|EBF3|RP3|-|5|5 B1|protein-coding	3.34	2.367	2	1.687	1.212	1.449	2.06	1.084	3.939	1.33	0.623	1.177	0.495	0.168	0.279	0.428	0.808	0.841	1.906	1.406	0.681	0.55	0	0.494	0.456	0.968	0.407	0.07	0.234	1.082	-1.97649	-1.94315	0.000325251	0.00439289	0.0114437	0.0804037
NM_029423	chr8	27138773	27174646	-	6395	1	Rab11fip1|2010200K21Rik|4833414G05Rik|Rcp|-|8|8 A3|protein-coding	5.306	4.778	4.109	3.168	2.412	2.118	2.646	1.788	3.086	1.622	3.304	3.61	2.248	3.024	2.889	1.757	1.521	1.418	2.424	1.615	3.943	1.113	2.591	3.235	2.181	3.574	1.782	1.338	0.979	0.682	-0.00875735	0.009001	0.976176	0.975911	1	1
NR_040666	chr4	45234723	45243990	-	412	1	Frmpd1os|2900093L17Rik|-|4|4|ncRNA	0	0	0	0	0	0	0	0	0	0	0	0	0	0	0	0	0	0	0	0	0	0	0	0	0	0	0	0	0	0	-5.12548e-15	0	1	1	1	1
NM_173008	chr7	4925844	4944797	+	4244	1	Ssc5d|A430110N23Rik|S5D-SRCRB|-|7|7 A1|protein-coding	0.04	0.016	0	0.011	0.004	0.007	0.013	0.023	0	0	0	0	0.01	0	0	0	0.051	0	0.014	0.007	0	0	0	0	0	0	0.008	0	0.067	0.14	-3.15363	-2.6218	0.559849	0.254522	1	0.995224
NM_001199271	chr10	77032739	77050432	+	2246	1	Slc19a1|AI323572|RFC|RFC-1|RFC1|-|10 C1|10 39.72 cM|protein-coding	11.947	9.445	15.237	8.541	9.821	6.691	14.525	9.718	16.193	11.508	19.871	18.265	19.957	19.053	17.079	8.916	5.156	5.03	12.623	12.168	12.524	11.45	14.791	18.419	16.417	19.645	9.312	4.918	3.935	4.81	0.505306	0.388212	0.0444116	0.159147	0.372044	0.802686
NM_001025571	chr3	87846755	87855722	+	4725	1	Sh2d2a|Lad|Ribp|Tsad|-|3 F1|3 38.78 cM|protein-coding	0.006	0.01	0.073	0.035	1.093	0.381	0.728	0.918	0.682	0.81	1.109	0.413	1.618	1.879	1.63	0.316	1.439	1.313	2.23	3.095	1.074	1.577	1.753	3.373	3.158	3.914	1.318	0.501	2.99	2.307	0.216539	-0.703925	0.745056	0.0739078	1	0.536668
NM_001114678	chrX	91392500	91393534	+	1033	2	Gm5072|EG278167|-|X|X C1|protein-coding	0	0	0	0	0	0	0	0	0	0	0	0	0	0	0	0	0	0	0	0	0	0	0	0	0	0	0	0	0	0	-5.12548e-15	0	1	1	1	1
NM_001030014	chr15	83546797	83555711	-	1887	1	Mcat|AI225907|BC025519|-|15|15 E1|protein-coding	3.012	3.028	3.977	2.573	4.366	3.574	9.997	6.185	8.504	8.083	11.414	12.203	6.542	6.434	5.379	4.792	2.9	3.803	6.649	11.192	14.553	8.931	8.433	9.787	8.774	8.125	3.651	2.708	5.274	7.055	0.246082	-0.129992	0.417748	0.691472	1	1
NM_031377	chr4	143394441	143399819	+	2434	1	Pramel1|-|-|4|4 E1|protein-coding	0	0	0	0	0	0	0	0	0	0	0	0	0	0	0	0	0	0	0	0	0	0	0	0	0	0	0	0	0	0	-5.12548e-15	0	1	1	1	1
NR_040547	chr3	73351206	73481651	-	1518	1	4930509J09Rik|-|-|3|3|ncRNA	0	0	0	0	0	0	0	0	0	0	0	0	0	0	0	0	0	0	0	0	0	0	0	0	0	0	0	0	0	0	-5.12548e-15	0	1	1	1	1
NM_028784	chr13	36867178	37049213	-	3860	1	F13a1|1200014I03Rik|AI462306|F13a|-|13|13 A3.3|protein-coding	0.088	0.222	0.268	1.069	1.754	0.948	1.157	0.521	5.963	1.379	1.443	3.236	5.941	5.143	12.981	7.105	0.091	0.134	0.103	0.03	0.367	0.435	0.914	1.914	1.822	2.83	0.759	0.295	6.616	3.167	2.76435	2.1244	3.8212e-21	0.000438424	2.27902e-18	0.0128547
NM_172628	chr18	61953075	62015719	+	4521	1	Sh3tc2|D430044G18Rik|-|18|18 E1|protein-coding	0	0.041	0	0	0	0.019	0.025	0.022	0	0	0	0	0	0	0	0.007	0	0	0	0.019	0	0	0	0	0	0	0	0	0.013	0.058	-1.36367	0	0.717948	1	1	1
NR_037982	chr9	88841798	88858801	-	2751	1	9330159M07Rik|1700096K11Rik|mU50hg-a|-|9|9|ncRNA	0.329	0.345	0.224	0.375	0.22	0.272	0.242	0.48	0.106	1.028	0.208	0.258	0.154	0	0.121	0.325	0.3	0.423	0.221	0.239	0.061	0.342	0	0.115	0.389	0.485	0.277	0.332	0.229	0.216	-0.195537	-0.259782	0.843021	0.68838	1	1
NM_008799	chr17	15521575	15527301	-	1112	1	Pdcd2|AI528543|Pcd2|RP-8|-|17 A2|17 8.95 cM|protein-coding	4.068	4.244	7.08	5.272	5.716	3.797	20.905	9.397	13.588	18.655	13.33	15.598	11.519	10.099	7.952	6.857	4.848	5.159	13.474	18.041	8.307	12.016	12.466	11.294	10.527	9.823	7.327	4.637	18.363	20.38	0.537946	0.184374	0.104302	0.560799	0.593001	1
NM_031169	chr11	33963013	33973638	+	4182	1	Kcnmb1|BKbeta1|-|11|11 A4|protein-coding	0.014	0.011	0	0	0	0	0	0.009	0	0	0	0	0	0	0	0	0	0	0	0	0	0	0	0	0	0	0	0	0	0.063	-5.12548e-15	0	1	1	1	1
NM_144550	chr16	44347401	44388492	+	4322	1	Spice1|Ccdc52|D16Ertd480e|-|16 B4|16 28.67 cM|protein-coding	3.127	2.746	4.081	3.408	5.1	4.134	7.176	7.258	8.049	5.878	5.476	3.315	3.052	2.191	3.684	3.09	4.128	3.735	6.13	9.594	4.198	3.93	5.048	4.932	3.002	2.129	3.916	2.247	4.546	3.203	-0.561167	-0.433079	0.0176117	0.0950676	0.207916	0.615974
NM_001081282	chr9	85687360	85749334	-	5619	1	Ibtk|5430411K16Rik|AA409502|BTKI|mKIAA1417|-|9|9 E3.1|protein-coding	8.791	7.015	10.381	8.727	12.927	11.511	10.086	8.814	13.435	12.576	17.606	19.016	11.056	12.626	12.752	10.585	10.913	9.272	7.3	9.667	11.819	11.471	9.284	16.321	9.897	11.029	10.202	8.637	9.62	7.82	-0.190656	-0.148127	0.256514	0.455866	0.93456	1
NM_026615	chr2	29827389	29844996	+	2136	1	Urm1|2900073H19Rik|-|2|2 B|protein-coding	2.092	1.614	2.707	1.526	2.555	2.064	4.714	4.301	6.196	3.713	4.946	3.631	3.787	3.318	2.731	2.284	1.351	2.209	4.405	4.971	5.338	4.306	2.918	5.534	2.982	3.845	2.853	1.845	3.923	4.748	0.00719251	0.334843	1	0.388574	1	1
NM_001007266	chr10	23938572	23941583	+	1017	1	Taar2|Gm224|Gm225|Gpr58|Tarr2|-|10|10 A4|protein-coding	0	0	0	0	0	0	0	0	0	0	0	0	0	0	0	0	0	0	0	0	0	0	0	0	0	0	0	0	0	0	-5.12548e-15	0	1	1	1	1
NM_001003668	chr15	101431490	101438804	-	1815	1	Krt83|Krt2-25|Krt87|-|15|15 F2|protein-coding	0	0	0.285	0.297	0.219	0.214	0.489	0.424	0.387	0.458	1.489	0.848	0.362	0.361	0.778	0.033	0.216	0.338	0.218	0.788	1.146	0.259	0	0.64	0.912	0.521	0.347	0.107	0	0.036	0.539628	-0.379679	0.661963	0.617567	1	1
NM_001163145	chr15	84379203	84447097	-	5910	1	1810041L15Rik|Kiaa1644|-|15|15 E2|protein-coding	0	0	0.008	0.008	0.035	0.039	0.009	0.007	0	0	0	0	0	0	0.049	0	0.037	0.005	0	0.029	0.366	0	0	0	0	0.084	0	0	0	0.045	-0.912849	-5.13019	0.454119	0.0469508	1	0.410366
NM_026188	chr19	23558760	23652812	-	860	1	1700028P14Rik|AV209940|-|19|19 B|protein-coding	0	0	0	0	0	0	0	0	0	0	0	0	0	0	0	0	0	0	0	0	0	0	0	0	0	0	0	0	0	0	-5.12548e-15	0	1	1	1	1
NM_008891	chr12	59066919	59074017	+	3458	1	Pnn|AU045199|D12Ertd512e|-|12 C1|12 26.0 cM|protein-coding	19.944	18.249	21.451	20.006	19.886	20.059	31.567	33.474	30.417	16.89	31.497	20.646	25.833	23.135	24.161	20.195	15.578	14.6	32.311	31.456	25.654	22.989	20.589	25.972	19.506	25.917	19.835	18.429	38.061	33.628	0.0190514	0.302415	0.915806	0.125217	1	0.710753
NR_028101	chr15	34440506	34443233	-	473	1	Gm12191|OTTMUSG00000005566|-|11|11 B1.2|pseudo	23.793	31.936	31.261	31.137	10.152	5.94	53.663	31.429	39.25	75.167	29.26	42.427	14.638	13.968	6.846	8.265	7.159	6.355	43.201	43.017	24.983	44.005	45.781	36.814	14.372	13.274	7.282	5.133	41.296	42.046	-0.151785	-0.18617	0.726806	0.622294	1	1
NM_009373	chr2	158116405	158146392	-	3534	1	Tgm2|G[a]h|TG2|TGase2|tTG|tTGas|-|2 H1|2 78.72 cM|protein-coding	23.403	12.47	0.16	0.518	0.02	0.065	0.086	0.084	0.331	0.094	0	0	0.048	0.158	0.023	0.017	0.023	0.009	0.017	0.332	0	0.038	0.325	0	0	0	0	0	0.016	0.383	-1.23824	-4.0418	0.347869	0.203787	1	0.892083
NR_106146	chr19	55192678	55192734	+	56	1	Mir6715|Gm27474|mmu-mir-6715|-|-|ncRNA	0	0	0	0	0	0	0	0	0	0	0	0	0	0	0	0	0	0	0	0	0	0	0	0	0	0	0	0	0	0	-5.12548e-15	0	1	1	1	1
NM_001004190	chr9	20345136	20385158	-	4723	1	Zfp560|2310030G09Rik|Znf560|-|9|9 A3|protein-coding	2.317	1.974	2.011	1.788	2.556	1.727	2.496	1.757	1.885	2.079	1.543	1.053	1.125	1.517	1.859	1.033	2.294	1.865	1.857	2.381	0.969	1.322	1.111	1.922	1.171	1.42	1.301	1.127	2.452	1.784	-0.706235	-0.821498	0.0305275	0.0056342	0.296461	0.0957874
NM_207143	chr7	103219720	103220655	+	934	1	Olfr594|MOR32-10|-|7|7 E3|protein-coding	0	0	0	0	0	0	0	0	0	0	0	0	0	0	0	0	0	0	0	0	0	0	0	0	0	0	0	0	0	0	-5.12548e-15	0	1	1	1	1
NM_008330	chr11	49087017	49096987	+	1723	1	Ifi47|47kDa|IRG-47|Ifggc1|Igrd|Iigp4|Iipg4|Irgd|-|11|11 B1.2|protein-coding	21.055	23.388	21.49	22.499	19.249	13.213	40.137	24.431	44.017	68.408	39.354	39.03	32.245	36.896	23.721	19.183	17.571	13.291	30.188	42.786	24.294	37.839	34.419	45.325	29.2	36.203	22.893	12.987	17.412	21.896	0.285452	0.149792	0.149374	0.533979	0.7187	1
NM_146414	chr19	12209568	12210506	+	937	1	Olfr1431|MOR214-5|-|19|19 C1|protein-coding	0	0	0	0	0	0	0	0	0	0	0	0	0	0	0	0	0	0	0	0	0	0	0	0	0	0	0	0	0	0	-5.12548e-15	0	1	1	1	1
NM_009976	chr2	148871722	148875512	-	791	1	Cst3|CysC|-|2 G3|2 73.6 cM|protein-coding	28.777	29.157	39.066	35.044	22.951	18.799	114.118	53.49	69.227	141.507	73.817	88.984	30.087	28.758	17.083	20.449	20.344	18.837	91.744	99.71	112.15	146.509	97.994	96.195	36.593	40.64	17.564	16.542	66.454	85.367	-0.236121	-0.237836	0.399123	0.338457	1	1
NM_001005343	chr2	73271926	73275771	+	2809	1	Sp9|-|-|2|2 C3|protein-coding	0	0	0	0	0	0	0	0	0	0	0	0	0	0	0	0	0	0	0	0	0	0	0	0	0	0	0	0	0	0	-5.12548e-15	0	1	1	1	1
NM_027323	chr5	112337391	112343040	-	1102	1	Srrd|2810002G02Rik|Srr1|-|5|5 F|protein-coding	3.849	3.799	4.376	3.426	3.558	3.164	11.529	8.194	9.353	8.406	6.762	12.731	9.107	9.697	5.632	4.13	2.901	2.816	8.539	13.738	8.76	10.175	14.068	10.439	8.52	10.439	4.763	3.455	5.632	9.083	0.403864	0.464637	0.269466	0.182547	0.94847	0.857185
NM_177809	chr13	56438355	56472363	+	1488	1	Slc25a48|AU042651|E230025K15|-|13|13 B1|protein-coding	0.038	0	0.132	0.158	0.023	0.039	0.186	0.027	0	0	0	0	0	0.172	0.279	0.02	0.018	0	0.164	0.038	0	0	0	0	0	0	0.033	0.071	0	0	1.85307	2.39999	0.236312	0.222786	0.901021	0.931404
NM_172796	chr11	82980303	82991830	-	3849	1	Slfn9|9830137M10Rik|-|11|11 C|protein-coding	14.465	9.658	10.048	7.933	7.719	5.978	4.216	5.169	11.062	9.266	16.893	10.705	9.253	10.91	8.817	5.203	5.486	4.262	4.605	5.599	8.67	7.745	8.332	11.982	7.191	9.045	7.107	4.35	3.314	2.515	-0.112765	0.155821	0.614759	0.525345	1	1
NR_105933	chr17	33886676	33886733	-	57	2	Gm27775|Mir6967|Mir6967-1|mmu-mir-6967|mmu-mir-6967-1|-|-|ncRNA	0	0	0	0	0.303	1.011	0.487	0.346	0	0	1.437	0	0	0.561	1.457	1.571	0	0.284	0.534	0	0	1.178	0	0	0.683	0	0	1.578	0	0	0.722306	1.44292	0.781239	0.717845	1	1
NM_025343	chr10	4403169	4432352	-	1834	1	Rmnd1|0610042C05Rik|AA408137|AI462664|AW536662|-|10|10 A1|protein-coding	3.962	3.254	3.85	3.35	3.626	3.724	7.82	6.396	4.311	7.198	4.822	4.487	4.295	3.82	5.874	4.198	2.696	3.331	6.625	8.177	6.806	5.675	3.846	5.352	4.004	3.142	4.217	2.55	4.179	6.178	0.305877	0.0937127	0.337291	0.788965	1	1
NR_106198	chr4	33438081	33438209	+	128	1	Mir8118|Gm27954|mmu-mir-8118|-|-|ncRNA	0.221	0.723	0.577	1.099	0.27	0.563	0	1.694	0	0	0	0	2.481	0	0	3.264	1.482	1.263	0.476	0	0	0	0	0	1.826	2.352	1.941	1.054	1.341	0	1.73991	0.157305	0.292586	1	0.988968	1
NM_019517	chr16	97356728	97439012	+	3725	1	Bace2|1110059C24Rik|AEPLC|AI850424|ALP56|ARP1|ASP21|BAE2|CDA13|CEAP1|DRAP|-|16|16 C4|protein-coding	0.03	0.186	0	0.164	0	0	0	0	0	0	0	0	0	0	0	0.008	0	0	0	0	0	0	0	0	0	0	0	0	0	0.018	2.32155	0	1	1	1	1
NM_001252342	chr10	108497650	109010975	-	4718	1	Syt1|AW124717|G630098F17Rik|SytI|-|10 D1|10 56.52 cM|protein-coding	0	0	0	0	0	0	0	0	0	0	0	0	0	0	0	0	0	0	0	0	0	0	0	0	0	0	0	0	0	0	-5.12548e-15	0	1	1	1	1
NM_001033241	chrX	127039972	127063986	+	4065	1	Gm382|-|-|X|X E3|protein-coding	0	0	0	0	0	0	0	0	0	0	0	0	0	0	0	0	0	0	0	0	0	0	0	0	0	0	0	0	0	0	-5.12548e-15	0	1	1	1	1
NM_001033157	chr12	18514510	18535254	+	2464	1	5730507C01Rik|-|-|12|12 A1.2|protein-coding	0	0.009	0	0	0	0	0	0	0	0	0	0	0	0.006	0	0	0	0	0	0	0	0	0	0	0.063	0.035	0	0	0	0	-5.12548e-15	0	1	1	1	1
NM_178692	chr1	184871926	184883036	-	2849	1	C130074G19Rik|-|-|1|1 H5|protein-coding	0	0	0	0	0	0	0	0	0	0	0	0	0	0	0	0	0	0	0	0	0	0	0	0	0	0	0	0	0	0	-5.12548e-15	0	1	1	1	1
NM_001285825	chr7	27187006	27196271	-	1354	1	Snrpa|C430021M15Rik|Rnu1a-1|Rnu1a1|U1-A|U1A|-|7|7 A3|protein-coding	34.666	32.051	44.845	30.674	26.676	18.868	42.307	25.847	84.95	67.142	70.34	70.172	62.409	58.731	43.998	30.207	21.619	21.042	38.685	43.075	88.013	61.837	74.815	88.855	64.52	77.212	34.953	22.482	24.692	40.551	0.577497	0.358881	0.00261751	0.0828854	0.0549646	0.572352
NM_008483	chr9	108479862	108490530	+	5589	1	Lamb2|AW211941|Lamb-2|Lams|npht|-|9 59.4 cM|9 F1|protein-coding	0.445	0.348	0.326	0.227	0.164	0.111	0.243	0.31	0.346	0.347	0.557	0.191	0.091	0.157	0.23	0.195	0.109	0.145	0.191	0.077	0.983	0.42	0.029	0	0.213	0.4	0.178	0.316	0.2	0.272	0.506329	0.958991	0.338336	0.101463	1	0.637974
NM_022424	chr5	31292246	31295877	-	2261	1	Fndc4|2810430J06Rik|6330410H20Rik|AB030187|AI838506|AW487863|FRCP1|Fnmp1|-|5|5 B1|protein-coding	0.263	0.082	0.261	0.041	0.038	0.025	0.098	0.105	0	0	0	0	0.019	0	0	0.046	0.012	0.029	0.256	0.101	0	0.119	0	0	0	0.019	0	0.027	0	0.044	-0.288974	-0.473191	1	1	1	1
NM_175178	chr16	17489677	17507485	+	2651	1	Aifm3|2810401C16Rik|AI840249|Aifl|-|16|16 A3|protein-coding	0.021	0	0.009	0.035	0	0	0.063	0	0	0	0.062	0	0.016	0	0	0	0	0.024	0	0.022	0	0	0	0	0	0	0.025	0	0	0	-5.12548e-15	-0.0451671	1	1	1	1
NR_105831	chr19	44808406	44808529	+	123	1	Mir6405|Gm27349|mmu-mir-6405|-|-|ncRNA	0	0	0	0	0	0	0	0	0	0	0	0	0	0	0	0	0	0	0	0	0	0	0	0	0	0	0	0	0	0	-5.12548e-15	0	1	1	1	1
NM_080557	chr16	33251456	33299562	+	2426	1	Snx4|1810036H14Rik|AI037066|-|16|16 B3|protein-coding	11.166	11.462	15.151	13.872	20.656	16.594	22.961	12.524	30.031	22.543	29.334	27.5	25.345	31.671	27.79	18.299	18.18	15.488	17.574	20.29	25.075	20.757	22.924	24.274	27.515	34.274	20.272	16.551	21.55	15.919	0.168476	0.0776329	0.353163	0.699766	1	1
NM_001098227	chr4	6365680	6396122	+	2542	1	Sdcbp|MDA-9|Sycl|syntenin-1|-|4|4 A1|protein-coding	25.384	17.509	20.625	17.169	35.132	27.298	39.646	26.239	47.322	69.148	40.656	45.132	29.611	32.844	32.573	24.437	29.095	29.842	31.639	37.962	41.609	54.887	49.047	48.948	36.252	37.295	32.135	21.456	39.4	34.362	-0.254545	-0.204592	0.120574	0.284621	0.642978	1
NM_024196	chr2	152293872	152312590	+	1926	1	Tbc1d20|1110028I04Rik|2810442O16Rik|AI414693|-|2|2 H1|protein-coding	16.722	12.599	18.816	11.568	11.919	10.429	8.109	10.595	31.411	14.169	25.044	16.997	13.5	14.967	11.176	8.538	8.454	8.76	8.728	12.942	25.752	19.453	10.178	23.123	12.925	16.177	9.071	7.727	7.469	11.029	-0.311268	-0.0808115	0.165807	0.732821	0.760545	1
NR_046029	chr10	111854521	111874376	-	2165	1	Gm20758|-|-|10|10 D1|ncRNA	0	0	0	0	0	0	0	0	0	0	0	0	0	0	0	0	0	0	0	0	0	0	0	0	0	0	0	0	0	0	-5.12548e-15	0	1	1	1	1
NM_001190491	chr7	19083849	19093820	+	2608	1	Dmpk|DM|DMK|Dm15|MDPK|MT-PK|-|7 A3|7 9.46 cM|protein-coding	0.932	0.807	0.858	0.638	0.053	0.227	0.372	0.136	0	0.128	0	0	0.097	0	0.04	0.011	0.036	0.099	0.28	0.198	0	0.051	0	0.162	0	0	0	0	0.022	0	-2.53141	-5.74063	0.0232626	0.00526443	0.249273	0.0914284
NM_010749	chr6	122309010	122317677	+	2213	1	M6pr|CD-MPR|Mpr46|-|6 F1|6 57.52 cM|protein-coding	17.875	12.92	16.42	11.678	21.278	16.583	32.466	20.473	39.035	45.717	35.562	35.604	24.656	26.356	26.629	21.193	15.204	16.022	22.926	29.329	34.596	33.92	30.727	36.72	24.988	26.166	20.63	13.627	25.058	24.855	0.218672	0.0655432	0.21567	0.749819	0.863877	1
NM_001281499	chr3	92788845	92790514	-	694	1	Lce1j|Sprrl8|-|3|3 F1|protein-coding	0.081	0	0	0	0	0	0	0	0	0	0	0	0	0	0	0	0	0	0	0	0	0	0	0	0	0	0	0	0	0	-5.12548e-15	0	1	1	1	1
NM_146736	chr7	108316896	108317828	+	931	1	Olfr491|MOR204-11|-|7|7 E3|protein-coding	0	0	0	0	0	0	0	0	0	0	0	0	0	0	0	0	0	0	0	0	0	0	0	0	0	0	0	0	0	0	-5.12548e-15	0	1	1	1	1
NM_177921	chrX	140062879	140106797	+	1500	1	Pih1h3b|E230019M04Rik|-|X|X F1|protein-coding	0	0	0	0.031	0	0	0	0	0	0	0	0	0	0	0	0	0	0	0	0	0	0	0	0	0	0	0	0	0	0	-5.12548e-15	0	1	1	1	1
NM_144544	chr11	58608206	58613492	-	871	1	2210407C18Rik|Ep1|-|11|11 B1.3|protein-coding	0	0	0	0	0	0	0	0	0	0	0	0	0	0	0	0	0	0	0	0	0	0	0	0	0	0	0	0	0	0	-5.12548e-15	0	1	1	1	1
NR_103799	chrX	93156221	93156871	+	506	2	1700003E24Rik|ENSMUSG00000067646|Gm14779|OTTMUSG00000017966|-|X|X C3|pseudo	0	0	0	0	0	0	0	0	0	0	0	0	0	0	0	0	0	0	0	0	0	0	0	0	0	0	0	0	0	0	-5.12548e-15	0	1	1	1	1
NM_013859	chr19	6061207	6062468	+	1259	1	Znhit2|C11orf5|Fon|ORF6|Znhit2-ps|-|19|19 A|protein-coding	3.099	2.352	4.104	2.682	2.662	2.564	12.339	4.275	6.466	10.838	6.96	13.495	5.953	9.123	3.907	3.947	1.743	3.35	10.957	9.706	8.923	12.373	11.923	11.735	6.405	12.297	3.117	3.667	3.226	9.866	0.482445	0.397456	0.217218	0.365936	0.866922	1
NM_001285472	chr16	18581704	18590671	-	1847	1	Tbx1|-|-|16 A3|16 11.51 cM|protein-coding	0.153	0.113	0.08	0.051	0	0	0	0.043	0	0	0	0	0	0	0.011	0.008	0	0	0	0	0	0	0	0	0	0.012	0.009	0.008	0	0	3.18699	3.19407	0.556298	0.557361	1	1
NM_001278570	chr17	31677931	31681730	+	1122	1	Cryaa|Acry-1|Crya-1|Crya1|DAcry-1|lop18|-|17 17.09 cM|17 A3-B|protein-coding	0	0	0	0	0	0	0	0	0	0	0	0	0	0	0	0	0	0	0	0	0	0	0	0	0	0	0	0	0	0	-5.12548e-15	0	1	1	1	1
NR_030771	chr4	146067524	146068718	+	1194	1	Gm13034|OTTMUSG00000010105|-|4 E1|4|pseudo	0.568	0.407	0.845	0.491	1.128	0.857	0.139	0.512	2.256	0.232	2.126	3.669	1.56	1.621	1.738	1.25	1.418	0.812	0.536	0.431	1.603	0.844	0.206	0.972	1.827	2.737	0.804	1.142	1.437	0.443	0.452257	-0.208058	0.35406	0.753247	1	1
NM_011012	chr2	181715016	181720985	+	2993	1	Oprl1|KOR-3|KOR3|LC132|MOR-C|ORGC|ORL1|Oprl|XOR1|morc|-|2 103.74 cM|2 H2-4|protein-coding	0.066	0.031	0.049	0.063	0.023	0.01	0	0.04	0	0.334	0.137	0	0.057	0	0.014	0.03	0.027	0	0.092	0	0	0	0	0.071	0	0	0	0	0	0	0.414334	-3.61899	1	0.380904	1	1
NM_175507	chr19	38395980	38405607	+	3466	1	Slc35g1|AA590464|D330039I19Rik|Tmem20|-|19|19 C3|protein-coding	3.28	2.59	2.783	2.098	2.143	1.821	2.137	1.866	4.968	3.377	4.111	4.202	3.103	3.369	4.432	1.967	1.841	1.972	1.494	1.635	1.945	1.666	1.704	3.349	3.288	3.17	2.188	1.63	0.866	0.915	0.513322	-0.0570123	0.137445	0.85704	0.691472	1
NM_019812	chr10	63319005	63339035	-	3899	1	Sirt1|AA673258|SIR2L1|Sir2|Sir2a|Sir2alpha|-|10|10 B4|protein-coding	6.977	7.932	6.897	6.117	10.017	7.735	6.617	4.91	13.654	12.334	10.397	10.947	12.827	15.771	11.425	9.231	10.728	9.11	6.319	7.032	9.818	10.263	10.266	12.911	14.982	14.256	11.458	7.5	12.227	12.413	0.101585	-0.135463	0.589677	0.51973	1	1
NM_178655	chr3	126921607	126998452	-	5743	1	Ank2|AI835472|AW491075|Ank-2|-|3 G2|3 56.07 cM|protein-coding	0.054	0.113	0.009	0.016	0.006	0.005	0	0.024	0	0	0	0.021	0	0	0	0	0	0	0	0	0	0.058	0	0	0	0	0	0	0.065	0.035	-3.15363	0	0.559691	1	1	1
NM_001037502	chr2	152518255	152521447	+	392	1	Defb28|Gm1635|OTTMUSG00000015852|-|2 H1|2|protein-coding	0	0	0	0	0	0	0	0	0	0	0	0	0	0	0	0	0	0	0	0	0	0	0	0	0	0	0	0	0	0	-5.12548e-15	0	1	1	1	1
NM_144891	chr2	163438467	163455324	+	2572	1	Gdap1l1|Gdap1l|-|2|2 H3|protein-coding	0	0.018	0.038	0.036	0.06	0.112	0.119	0.092	0.615	0	0.191	0.046	0.049	0.012	0.065	0	0.021	0.063	0.024	0.022	0.194	0	0	0.082	0.03	0.1	0	0.012	0	0.026	-1.79227	-2.51066	0.132247	0.162607	0.677385	0.809823
NM_153145	chr11	110025634	110095937	-	5575	1	Abca8a|-|-|11|11 E1|protein-coding	0	0	0	0	0	0	0	0	0	0	0	0	0	0	0	0	0	0	0	0.01	0	0	0	0	0	0.015	0	0	0	0	-5.12548e-15	0	1	1	1	1
NM_017395	chr3	94955015	94961561	+	4178	1	Rfx5|-|-|3 40.74 cM|3 F2|protein-coding	15.674	14.252	13.503	13.067	10.138	7.791	10.584	11.189	10.723	7.249	12.682	10.485	9.877	9.45	10.081	9.468	6.948	6.974	9.49	11.329	10.557	5.753	6.341	10.761	9.133	9.583	8.997	6.655	9.398	9.014	0.0236371	0.109482	0.906232	0.585413	1	1
NM_183135	chr2	177903064	177925650	-	878	1	C330013J21Rik|-|-|2|2 H4|protein-coding	0.064	0	0.168	0.053	0.098	0	0.253	0.09	0	0	0	0	0	0.036	0	0	0.031	0.129	0	0.261	0	0	0	0.601	0	0	0.094	0.102	0.13	0.075	-3.67699	0.268495	0.391244	1	1	1
NM_008363	chrX	74013918	74023921	-	3815	1	Irak1|AA408924|IRAK|IRAK-1|IRAK1-S|IRAK1b|Il1rak|Plpk|mPLK|-|X A7.3|X 37.61 cM|protein-coding	31.997	28.36	45.098	28.978	26.565	23.126	33.536	25.747	54.236	33.614	56.627	44.084	36.868	35.819	32.847	23.304	20.167	20.643	28.378	28.805	50.542	32.366	36.852	49.185	35.755	42.768	22.323	17.856	9.738	11.457	0.0395293	-0.0755473	0.808353	0.682196	1	1
NR_037989	chr1	101155768	101175202	+	883	1	Gm20268|-|-|1|1 49.26 cM|ncRNA	0	0	0	0	0	0	0	0	0	0	0	0	0	0	0	0	0	0	0	0	0	0	0	0	0	0	0	0	0	0	-5.12548e-15	0	1	1	1	1
NM_001159638	chr2	105224342	105379860	+	1508	1	Them7|0610012H03Rik|-|2|2 E3|protein-coding	1.163	1.028	3.557	3.841	4.25	3.564	6.475	3.059	9.515	6.952	5.593	6.477	10.586	10.194	5.533	3.661	3.404	3.976	3.171	3.188	5.298	3.428	6.364	6.298	9.377	14.359	6.567	4.87	0	0.044	0.0944339	0.578483	0.776357	0.0502509	1	0.428297
NM_021921	chr15	89453911	89462447	+	3525	1	Mapk8ip2|3230402N03Rik|AI847694|AW049958|IB2|Jip2|R75148|-|15|15 E3|protein-coding	0.016	0	0	0	0	0	0	0.011	0	0	0.046	0	0.024	0	0	0	0	0	0	0	0	0	0	0	0	0	0	0	0	0.019	-5.12548e-15	0	1	1	1	1
NM_018887	chr17	43667372	43751431	+	3092	1	Cyp39a1|mCYP39A1|-|17|17 B3|protein-coding	0.549	0.397	0.255	0.417	0.201	0.117	0.036	0.153	0.871	0	0.556	0.555	0.082	0.072	0.081	0.072	0.101	0.12	0.02	0.037	0	0.109	0	0	0	0.181	0.032	0.136	0.934	1.197	-1.09763	-0.401891	0.124938	0.68325	0.655874	1
NM_027342	chr16	36043844	36071515	-	628	1	Fam162a|2310056P07Rik|HGTD-P|-|16|16 B3|protein-coding	6.259	8.877	9.246	6.834	3.026	2.294	40.992	18.366	28.536	24.2	11.084	14.14	5.192	4.993	4.297	3.374	3.084	1.93	24.876	32.537	12.721	14.113	5.486	11.427	5.831	2.431	4.008	1.623	20.038	20.989	0.409288	0.0440175	0.363952	0.958806	1	1
NM_133237	chr18	62922327	62953195	+	2792	1	Apcdd1|AB023957|AU041258|Drapc1|EIG180|-|18|18 E1|protein-coding	0.435	0.646	2.591	2.663	8.154	6.874	4.898	3.051	16.697	9.218	10.061	13.167	8.175	8.617	7.286	4.554	5.759	6.448	4.69	3.003	12.012	9.691	18.097	10.47	9.055	13.131	7.17	3.613	0.502	0.272	-0.49114	-0.267466	0.0390377	0.325229	0.342269	1
NM_207272	chr3	93796398	93797510	+	1111	1	Tdpoz4|-|-|3|3 F2.1|protein-coding	0	0	0	0	0	0	0	0	0	0	0	0	0	0	0	0	0	0	0	0	0	0	0	0	0	0	0	0	0	0	-5.12548e-15	0	1	1	1	1
NM_008377	chr6	94604529	94700145	-	4945	1	Lrig1|D6Bwg0781e|Img|LIG-1|-|6 D2|6 43.15 cM|protein-coding	0.2	0.065	0.308	0.076	0.594	0.425	0.168	0.255	0.876	0.179	0.166	0.048	0.561	0.553	0.55	0.121	0.348	0.621	0.283	0.503	0.791	1.005	0.232	0.47	0.398	1.009	0.301	0.055	0	0.027	-0.814743	-1.58849	0.192559	0.0206742	0.818469	0.244108
NM_027002	chr18	31789159	31796642	+	950	1	Polr2d|2310002G05Rik|2610028L19Rik|HSRBP4|RBP4|-|18|18 B2|protein-coding	3.453	5.26	6.19	4.468	4.382	3.018	33.96	13.013	17.631	30.01	9.396	26.483	11.3	10.743	7.079	6.361	4.491	4.695	21.381	26.961	13.315	17.387	24.262	13.22	8.017	15.21	5.456	4.449	20.441	22.256	0.773255	0.0837652	0.0341426	0.80215	0.315355	1
NM_001081218	chr10	82699007	82741392	+	2369	1	Hcfc2|1700129L13Rik|AU019838|-|10|10 C1|protein-coding	6.541	6.855	4.123	3.791	3.113	3.564	2.4	2.913	5.093	5.221	4.183	4.698	6.399	5.611	4.574	3.918	3.614	4.796	2.725	3.781	2.775	5.895	3.774	6.059	6.191	5.491	4.236	3.461	7.424	6.694	0.206779	-0.176028	0.514745	0.536766	1	1
NM_146017	chr11	33550781	33578957	-	3268	1	Gabrp|-|-|11|11 A4|protein-coding	0	0	0	0.007	0	0	0	0	0	0	0	0	0	0	0	0	0	0	0.009	0	0.025	0	0	0	0	0	0	0	0	0.02	-5.12548e-15	0	1	1	1	1
NM_012002	chr5	138161102	138163984	+	1082	1	Cops6|Sgn3|VIP/MOV34|-|5|5 G1|protein-coding	18.136	18.686	21.897	15.41	12.468	9.002	37.611	19.753	35.236	53.365	37.389	32.717	18.727	17.564	11.913	10.66	9.214	8.648	25.696	33.008	27.919	38.598	32.446	41.16	16.868	22.198	12.611	6.4	22.969	37.188	-0.0282875	-0.00126987	0.923091	1	1	1
NM_001011534	chr2	85352995	85353924	-	928	1	Olfr988|MOR203-5P|-|2|2 D|protein-coding	0	0	0	0	0	0	0	0	0	0	0	0	0	0	0	0	0	0	0	0	0	0	0	0	0	0	0	0	0	0	-5.12548e-15	0	1	1	1	1
NM_026718	chr5	114775140	114805820	+	3235	1	Ankrd13a|1100001D10Rik|ANKRD13|AU046136|-|5|5 F|protein-coding	109.258	89.678	119.858	94.046	81.931	70.271	92.619	69.534	174.736	122.661	195.427	150.053	91.996	82.785	83.222	56.482	59.872	62.924	85.937	82.103	164.379	130.695	137.07	189.636	85.138	106.189	66.503	49.518	50.4	58.27	-0.263974	-0.140366	0.0840156	0.422905	0.529493	1
NM_001004155	chr14	70154405	70159502	-	1977	1	9930012K11Rik|-|-|14|14 D2|protein-coding	1.645	1.381	1.568	1.459	1.057	0.896	2.975	1.955	1.659	2.581	1.823	2.306	1.349	0.931	1.113	0.589	0.528	0.924	1.802	2.331	1.684	1.46	2.157	2.722	1.222	2.208	0.863	0.622	1.953	0.852	-0.374287	-0.0278275	0.450156	0.9751	1	1
NM_033270	chr12	16810965	16826752	+	2421	1	E2f6|AI462434|E2F6b|EMA|-|12 A1.1|12 8.04 cM|protein-coding	14.401	13.845	16.819	11.169	10.952	8.612	16.099	11.662	19.401	19.543	23.272	22.814	15.209	14.028	13.941	8.845	9.204	8.564	12.201	15.473	14.54	12.036	20.633	18.483	15.053	15.916	8.823	6.445	6.84	5.595	0.0876878	-0.281245	0.686724	0.203968	1	0.892083
NM_007754	chr11	76777208	76847008	-	9129	1	Cpd|AA960140|AW322530|D830034L15Rik|-|11 B5|11 46.05 cM|protein-coding	4.82	4.336	4.536	3.658	6.846	6.055	3.479	2.644	7.814	4.581	7.087	8.125	8.793	9.336	7.729	6.172	6.247	5.334	3.359	2.737	6.563	6.391	7.17	8.647	10.003	9.803	6.777	5.597	2.375	2.758	-0.0191411	0.0450454	0.912011	0.819548	1	1
NR_106090	chr6	122831377	122831437	+	60	1	Mir7231|mmu-mir-7231|-|-|ncRNA	3.299	2.699	2.87	1.954	3.167	2.161	0.462	1.314	8.785	5.547	2.73	3.947	1.059	4.799	0.692	1.741	2.258	1.885	3.553	2.385	9.709	0	0	7.036	2.922	8.601	3.588	2.248	1.43	0	-1.07262	0.449131	0.363126	0.749465	1	1
NM_001093757	chr8	94037198	94067922	+	5168	1	Ogfod1|4930415J21Rik|AA387199|AA939912|AW061076|mKIAA1612|-|8|8 C5|protein-coding	4.508	3.921	5.013	3.571	4.726	4.444	4.133	2.915	10.89	5.216	8.478	6.873	6.596	6.924	5.836	4.06	3.669	3.74	3.129	3.937	8.389	4.482	5.222	5.697	6.943	7.751	4.842	3.695	2.734	3.279	-0.00512213	0.160106	0.984692	0.461741	1	1
NM_025750	chr13	34924409	34953196	+	1037	1	4933417A18Rik|-|-|13|13 A4|protein-coding	0	0	0	0	0	0	0	0	0	0	0	0	0	0	0	0	0	0	0	0	0	0	0	0	0	0	0	0	0	0	-5.12548e-15	0	1	1	1	1
NM_001166506	chr11	117115172	117159268	+	4702	1	Sec14l1|1200017E04Rik|2810012L19Rik|Naa-35|-|11|11 E2|protein-coding	9.183	7.094	5.583	3.855	5.525	5.041	4.826	3.443	14.598	7.337	11.112	9.329	10.136	10.887	9.297	6.928	3.78	4.523	4.922	3.804	16.495	9.139	12.054	11.671	13.467	15.667	8.575	6.394	2.968	4.202	0.482639	0.793486	0.0128901	0.000173638	0.170104	0.00601411
NM_019735	chr2	103073675	103092649	+	915	1	Apip|APIP2|CGI-29|Mmrp19|-|2|2 E3|protein-coding	3.585	5.284	3.469	3.639	2.53	1.905	13.431	5.538	10.049	14.609	8.771	8.022	3.355	2.133	3.857	2.87	3.301	3.815	7.522	11.478	7.731	11.227	9.323	5.536	6.259	5.17	3.909	1.982	18.097	15.958	0.471835	-0.356784	0.26182	0.375649	0.93879	1
NM_146328	chr17	37492468	37499674	+	1102	1	Olfr110|MOR249-2|-|17|17 B1|protein-coding	0	0	0	0	0	0	0	0	0	0	0	0	0	0	0	0	0	0	0	0	0	0	0	0	0	0	0	0	0	0	-5.12548e-15	0	1	1	1	1
NM_153413	chr9	106892825	107231909	-	9008	1	Dock3|MOCA|PBP|mKIAA0299|-|9|9 F1|protein-coding	0.314	0.37	0.128	0.146	0.008	0.024	0.031	0.039	0	0	0.036	0	0.047	0	0.014	0.01	0	0	0.061	0.019	0	0	0	0	0	0.005	0.002	0	0	0.007	-0.681234	2.31353	0.606782	1	1	1
NM_148931	chr7	49911700	49959493	+	2450	1	Slc6a5|Glyt2|prestin|-|7|7 B5|protein-coding	0	0	0	0	0	0	0	0	0	0	0	0	0.035	0	0	0	0	0	0	0	0	0	0	0	0	0	0	0	0	0	-5.12548e-15	0	1	1	1	1
NM_023140	chr7	137437648	137468594	+	1638	1	Glrx3|PICOT|Txnl2|-|7|7 F5|protein-coding	4.178	3.686	5.467	2.949	3.628	2.569	12.414	8.016	7.616	11.005	8.799	9.36	5.015	5.713	4.03	2.605	2.671	2.575	11.359	15.252	8.18	7.993	9.064	10.76	6.112	6.984	3.326	2.48	10.65	7.967	-0.0330643	0.0873034	0.936984	0.801245	1	1
NM_183146	chr13	67617001	67637753	-	5173	1	Zfp729a|A530054K11Rik|Rslcan3|-|13|13 B3|protein-coding	3.449	2.209	2.987	2.788	7.73	5.966	2.494	3.586	4.823	4.868	4.559	3.147	6.262	6.701	6.882	4.532	7.675	6.304	2.991	3.651	3.378	3.946	3.568	3.427	6.661	7.17	6.783	4.995	4.456	3.532	-0.398395	-0.30766	0.0435337	0.139738	0.367459	0.754859
NM_009618	chr14	66027329	66077733	-	2528	1	Adam2|AI323749|Ftnb|Ph30-beta|-|14 D1|14 34.36 cM|protein-coding	0	0.055	0.117	0.241	1.462	1.339	1.536	0.99	2.479	2.238	0.907	2.529	0.997	1.164	1.913	1.647	1.763	1.509	2.048	1.97	0.527	1.594	2.92	1.545	1.387	1.948	2.515	2.425	0	0.026	0.225659	0.554751	0.55502	0.0953713	1	0.617451
NM_010078	chrX	134404780	134456573	+	6958	1	Drp2|AW495265|DRP-2|-|X|X E3|protein-coding	0.053	0.133	0.042	0.064	0.042	0.062	0.076	0.048	0	0.08	0.024	0.017	0.076	0.023	0.137	0.257	0.086	0.053	0.105	0.041	0	0.019	0	0	0.16	0	0.152	0.256	0.049	0.199	1.79719	1.52866	0.0100784	0.0148808	0.143617	0.194796
NM_001177874	chr11	120784272	120789102	+	1844	1	Gps1|Cops1|Csn1|R75577|Sgn1|-|11|11 E2|protein-coding	2.469	1.919	2.935	1.755	2.464	1.977	4.784	4.822	3.938	4.903	3.908	6.581	4.593	3.739	4.84	2.767	1.227	1.28	4.624	5.758	1.895	3.605	3.203	2.919	2.789	2.554	2.532	1.813	2.078	5.482	0.648679	0.694347	0.0735136	0.0613058	0.492231	0.483428
NM_148927	chr7	45526330	45554229	+	2638	1	Plekha4|2410005C22Rik|C88169|Pepp1|-|7|7 B4|protein-coding	0.247	0.184	0.224	0.231	0.138	0.229	0.358	0.291	0.266	0	0	0	0.032	0.049	0.126	0.034	0.103	0.184	0.416	0.152	0	0.051	0.497	0.12	0.177	0.196	0.132	0.216	0.347	0.263	-1.47409	0.310574	0.0721149	0.707584	0.488754	1
NM_198411	chr12	112588784	112615557	+	4577	1	Inf2|2610204M08Rik|AA589465|AW125550|EG629699|-|12|12 F1|protein-coding	23.309	17.174	12.406	6.84	5.657	6.013	3.879	4.687	11.068	3.708	9.501	6.131	7.989	9.038	9.143	8.936	5.034	6.659	3.753	3.201	16.636	7.335	7.867	10.238	10.886	11.247	7.529	8.272	4.899	5.594	0.510623	0.410559	0.0195348	0.0847368	0.221972	0.581063
NM_013837	chr5	130073326	130135733	+	1863	1	Tpst1|R75054|Tango13a|-|5|5 F-G1|protein-coding	2.003	1.763	2.43	2.442	2.846	1.245	4.646	2.805	4.621	3.215	5.187	5.021	1.546	3.392	3.086	1.602	1.68	1.692	3.711	4.286	3.663	2.991	2.73	2.153	1.014	2.689	1.049	1.134	10.393	10.498	0.0848534	-0.686392	0.851005	0.0853961	1	0.581892
NM_001313907	chr14	54507182	54517470	-	2504	1	Prmt5|Jbp1|Skb1|-|14|14 C1|protein-coding	23.093	21.83	29.339	20.595	21.709	16.774	26.765	22	51.432	37.037	52.262	51.538	42.245	39.035	31.832	18.849	15.79	13.96	21.015	23.098	38.419	30.595	37.114	41.177	38.303	42.636	21.142	12.408	16.401	19.46	0.252235	0.0933832	0.191247	0.670386	0.817011	1
NM_024180	chr10	128817457	128821631	-	2049	1	Ormdl2|0610012C09Rik|-|10|10 D3|protein-coding	2.498	2.122	3.266	2.655	3.591	2.215	9.734	4.522	7.574	13.102	6.035	7.829	6.407	4.809	3.718	2.658	2.558	2.855	6.198	10.866	5.239	7.275	5.124	6.953	5.799	8.5	3.823	2.048	6.602	6.304	0.0243592	0.0332689	0.954325	0.935464	1	1
NM_001031808	chr2	24972470	24975098	-	2419	1	Mrpl41|MRP-L27|Rpml27|-|2|2 A3|protein-coding	1.625	2.725	2.716	2.026	1.221	1.025	7.397	2.967	9.636	13.116	6.398	9.471	4.114	3.326	2.514	2.054	1.103	0.815	5.363	6.992	4.575	7.244	7.155	5.584	3.382	3.404	1.759	1.846	7.886	6.965	0.902978	0.873288	0.0167955	0.0265377	0.201341	0.290277
NM_001010835	chr10	24037614	24038690	+	1075	1	Taar7e|Gm697|taR-7e|-|10|10 A4|protein-coding	0	0	0	0	0	0	0	0	0	0	0	0	0	0	0	0	0	0	0	0	0	0	0	0	0	0	0	0	0	0	-5.12548e-15	0	1	1	1	1
NM_001081302	chr15	27730649	28025848	-	11438	1	Trio|6720464I07Rik|AA408740|Solo|-|15|15 B1|protein-coding	7.278	5.004	11.734	7.225	14.733	13.251	9.046	9.451	16.077	8.462	12.859	11.158	9.137	9.273	10.517	8.73	12.779	12.894	11.03	10.994	17.665	14.135	10.477	11.229	11.655	12.39	9.184	8.855	3.088	2.856	-0.664529	-0.54533	2.73628e-05	0.00379237	0.00152415	0.0719634
NM_010922	chr16	18872018	18876637	-	1049	1	Mrpl40|Nlvcf|-|16 A3|16 11.69 cM|protein-coding	8.329	8.975	11.023	8.316	5.862	4.698	24.488	10.507	23.839	28.077	23.654	25.282	20.951	15.555	12.882	10.071	4.984	5.084	15.328	19.915	15.549	23.618	32.45	19.115	17.324	20.498	12.313	8.33	24.891	25.32	0.998546	0.970232	0.000866439	0.000828315	0.0242971	0.0219683
NR_036572	chr4	132219893	132220589	-	696	1	Rps15a-ps4|Gm13253|Lethe|OTTMUSG00000011114|-|4|4 D2.3|pseudo	0.163	0.465	0.742	0.674	0.273	0.373	5.7	1.643	1.935	4.543	3.412	3.912	0.243	0.322	0.268	0.386	0.234	0.209	3.5	5.674	0	2.219	4.596	4.852	0.056	0.618	0.309	0.646	4.109	2.516	-0.0691242	1.06142	1	0.230022	1	0.947562
NM_027472	chr11	80360492	80378015	-	4524	1	5730455P16Rik|-|-|11|11 B5|protein-coding	2.625	2.782	2.6	2.525	3.845	2.857	2.606	2.21	6.201	2.55	5.557	3.991	3.81	3.943	3.753	2.764	2.305	2.315	2.807	2.138	3.348	3.265	4.496	4.082	3.432	4.235	2.244	1.918	1.738	2.205	-0.164349	-0.195251	0.513415	0.465207	1	1
NM_001190401	chr11	23306895	23490560	+	12118	1	Usp34|A530081C03Rik|Murr2|-|11 A3.2|11 14.29 cM|protein-coding	19.15	15.858	19.243	15.467	24.121	20.832	16.077	17.412	22.217	15.595	24.281	21.133	22.779	23.169	24.963	22.634	21.827	19.289	16.43	19.353	21.46	17.658	19.521	22.504	23.926	22.959	22.784	20.882	21.085	17.663	-0.0307994	0.0457954	0.843944	0.803715	1	1
NM_146817	chr2	87949190	87950265	-	1073	1	Olfr1156|MOR174-3|-|2|2 E1|protein-coding	0	0	0	0	0	0	0	0	0	0	0	0	0	0	0	0	0	0	0	0	0	0	0	0	0	0	0	0	0	0	-5.12548e-15	0	1	1	1	1
NM_030165	chr6	118107452	118139140	-	3651	1	Csgalnact2|4632415D10Rik|Galnact2|-|6|6 F1|protein-coding	7.915	7.141	5.384	5.839	6.78	5.269	5.812	3.408	6.063	9.328	5.72	8.82	4.407	10.008	6.965	7.945	5.769	4.072	2.661	2.649	3.875	5.627	3.482	4.885	4.722	6.726	4.812	4.889	3.541	3.882	0.223091	-0.0543173	0.359941	0.842548	1	1
NM_024458	chr1	150319417	150333906	+	1229	1	Pdc|Rpr-1|Rpr1|-|1 G1|1 63.84 cM|protein-coding	0	0	0	0	0	0	0	0	0	0	0	0	0	0	0	0	0	0	0	0	0	0	0	0	0	0	0	0	0	0	-5.12548e-15	0	1	1	1	1
NM_001309795	chr7	19671579	19673920	-	568	1	Apoc2|apo-CII|apoC-II|-|7 A3|7 9.94 cM|protein-coding	0	0	0	0	0	0	0	0	0	0	0	0	0	0	0	0	0	0	0	0	0	0	0	0	0	0	0	0	0	0	-5.12548e-15	0	1	1	1	1
NM_007559	chr4	123105161	123126094	+	2938	1	Bmp8b|Op3|-|4 D2.2|4 57.38 cM|protein-coding	0	0.047	0	0	0.024	0.083	0.076	0.013	0	0	0	0	0	0	0.021	0	0.055	0.066	0	0	0	0	0	0	0	0	0	0	0	0	-2.27897	-5.59693	0.129277	0.00492627	0.66805	0.0867882
NM_133715	chr11	103331484	103344702	-	3510	1	Arhgap27|2310069I04Rik|5730442P18Rik|Gm21552|Sh3d20|-|11|11 E1|protein-coding	8.249	7.454	18.217	9.982	14.301	11.428	12.021	14.666	25.595	12.041	20.811	19.446	12.68	14.101	15.66	11.551	8.529	10.198	14.289	12.988	28.712	19.263	14.185	24.474	13.474	18.439	11.105	12.183	8.8	15.859	-0.018372	0.32693	0.919215	0.151129	1	0.781828
NM_001013577	chr4	59769647	59783855	-	3209	1	Inip|1110054O05Rik|2610312O17Rik|AA399876|Ssbip1|-|4|4 B3|protein-coding	8.732	7.245	11.14	7.608	11.659	9.335	12.69	9.64	22.119	16.835	21.181	22.34	15.453	13.953	12.141	9.616	9.455	9.09	11.35	15.74	15.56	19.438	14.288	20.686	14.343	17.964	9.882	7.73	10.775	14.166	-0.0692472	-0.128715	0.716923	0.525714	1	1
NM_146431	chr14	52409889	52410927	-	1036	1	Olfr1510|MOR223-6|-|14|14 C1-C2|protein-coding	0	0	0	0	0	0	0	0	0	0	0	0	0	0	0	0	0	0	0	0	0	0	0	0	0	0	0	0	0	0	-5.12548e-15	0	1	1	1	1
NR_015609	chr7	46967747	46975911	-	2018	1	C86187|-|-|7|7 B4|ncRNA	0	0	0	0	0	0	0	0	0	0	0	0	0	0	0	0	0	0	0	0	0	0	0	0	0	0	0	0	0	0	-5.12548e-15	0	1	1	1	1
NM_010146	chr10	11343445	11457477	+	1073	1	Epm2a|TG-B|Tg(TcraK,TcrbK)TG-BFlv|-|10|10 A|protein-coding	1.555	1.552	1.811	1.639	1.964	1.141	0.801	0.992	4.203	1.241	1.526	2.152	1.421	1.864	1.683	0.348	1.363	0.768	0.823	0.667	1.551	3.504	1.452	2.852	1.325	1.323	0.201	0.768	0.053	0	-0.803495	-1.05508	0.23489	0.170082	0.899281	0.830119
NM_017406	chr17	34647146	34655074	+	2546	1	Atf6b|AA617266|ATF6beta|Creb-rp|Crebl1|-|17 B1|17 18.22 cM|protein-coding	10.828	7.569	17.085	8.41	19.689	14.918	15.515	12.421	38.461	20.958	43.423	31.994	27.418	21.935	21.516	17.178	12.79	14.345	16.136	13.612	50.859	38.978	28.995	45.555	30.702	26.35	16.351	14.97	9.863	14.247	0.0453966	0.167031	0.800121	0.413506	1	1
NR_029790	chr9	41531425	41531504	+	79	1	Mir100|Mirn100|mir-100|mmu-mir-100|-|9|9|ncRNA	0	0.293	0	0	0	0	0	0	0	0	0	0	0	0	0	0	0	0	0	0	0	0	0	0	0	0	0	0	0	0	-5.12548e-15	0	1	1	1	1
NM_009390	chr8	64014770	64205993	-	4905	1	Tll1|Tll|Tll-1|-|8 B3.1|8 32.19 cM|protein-coding	0	0	0.01	0	0	0	0	0	0	0	0	0	0	0	0	0	0	0	0	0.006	0	0	0	0	0	0	0	0	0	0	-5.12548e-15	0	1	1	1	1
NM_027975	chr2	158768099	158786637	+	2254	1	Fam83d|2310007D09Rik|BB104611|-|2|2 H1|protein-coding	1.405	0.677	1.932	0.926	2.399	2.065	3.015	2.694	5.274	4.872	3.706	4.78	4.622	1.852	2.79	4.793	1.863	2.832	2.81	3.428	7.199	6.822	7.314	2.856	5.833	3.415	4.033	4.455	4.961	5.394	0.707512	0.831438	0.0890663	0.0138472	0.548461	0.185334
NM_010467	chr2	74762980	74765142	+	1858	1	Hoxd1|Hox-4.9|-|2 C3|2 44.13 cM|protein-coding	0	0	0	0	0	0	0	0	0	0	0	0	0	0	0	0	0	0	0	0	0	0	0	0	0	0	0	0	0	0	-5.12548e-15	0	1	1	1	1
NM_001004174	chr2	122637887	122641076	+	633	1	AA467197|Nmes1|mir-147|-|2|2 E5|protein-coding	0	0	0.389	1.927	6.167	6.442	37.557	8.472	14.341	20.417	2.07	8.043	5.954	4.953	0.853	0.636	4.708	8.91	34.109	11.574	5.653	3.394	10.366	8.003	2.031	4.484	2.145	0.805	1.446	2.349	-3.19217	-2.30545	2.00302e-10	1.30131e-05	3.57517e-08	0.000615492
NM_010725	chr2	33564536	33640511	-	1210	1	Lmx1b|LMX1.1|LMX1.2|-|2 B|2 22.48 cM|protein-coding	0	0	0	0	0	0	0	0	0	0	0.135	0	0	0	0	0	0	0	0	0	0	0	0	0	0	0	0	0	0	0	-5.12548e-15	0	1	1	1	1
NM_126165	chr8	107031326	107045756	+	2062	1	Vps4a|4930589C15Rik|AI325971|AW553189|-|8|8 D|protein-coding	5.663	4.431	7.505	5.061	8.93	7.84	12.969	8.73	14.144	16.624	15.687	12.431	9.252	10.109	9.251	6.773	6.221	6.92	9.703	12.866	12.188	13.676	16.309	12.539	10.41	11.711	8.858	5.11	8.974	14.964	-0.199677	0.00932351	0.405936	0.978663	1	1
NR_039548	chr2	22654283	22654350	+	67	1	Mir3967|mmu-mir-3967|mu-mir-3967|-|2|2 15.15 cM|ncRNA	0	0	0	0	0	0	0	0	0	0	0	0	0	0	0	0	0	0	0	0	0	0	0	0	0	0	0	0	0	0.986	-5.12548e-15	0	1	1	1	1
NM_011765	chr17	17121383	17146878	+	2757	1	Zfp97|NGD16-4|-|17|17 A3.1|protein-coding	0.308	0.176	0.446	0.417	0.908	0.706	0.402	0.687	0.467	1.006	0.624	0.429	0.576	0.644	0.241	0.628	0.909	0.78	0.464	0.291	0.302	0.341	0.417	0.306	0.643	0.975	0.595	0.56	0.716	0.24	-0.912141	-0.584563	0.142508	0.168378	0.706989	0.826612
NM_025800	chr16	31251541	31275277	-	4066	1	Ppp1r2|0610025N14Rik|2310007G06Rik|4930440J04Rik|5430408E15Rik|D16Ertd248e|IPP-2|-|16 B2|16 21.41 cM|protein-coding	2.726	2.85	3.552	3.161	4.159	3.157	5.383	3.404	3.068	8.021	5.639	6.916	4.187	5.477	3.436	3.527	4.288	3.43	4.134	4.082	4.052	4.574	4.62	4.386	5.193	5.659	4.398	3.351	5.592	5.289	-0.163227	-0.0529069	0.542309	0.835093	1	1
NM_011377	chr16	94085260	94127032	+	3657	1	Sim2|bHLHe15|-|16 55.05 cM|16 C3.3-C4|protein-coding	0	0	0.013	0	0	0	0	0.011	0	0	0	0	0	0	0	0	0	0	0	0	0	0	0	0	0	0.047	0	0	0	0	-5.12548e-15	0	1	1	1	1
NM_199027	chr2	164891892	164911750	-	4540	1	Zfp335|1810045J01Rik|NIF-1|Nif1|Znf335|-|2|2 H3|protein-coding	12.693	10.328	13.244	9.846	16.079	14.234	12.44	13.02	21.246	11.203	13.817	12.987	17.699	15.948	17.982	15.132	12.197	15.997	15.656	11.901	23.389	16.105	18.573	16.272	18.02	19.404	18.273	14.258	15.402	20.833	0.00538058	0.153332	0.976129	0.449503	1	1
NM_146345	chr19	13704829	13705788	+	958	1	Olfr1491|MOR266-8|-|19|19 C1|protein-coding	0	0	0	0	0	0	0	0	0	0	0	0	0	0	0	0	0	0	0	0	0	0	0	0	0	0	0	0	0	0	-5.12548e-15	0	1	1	1	1
NM_001099918	chr6	128706508	128723046	-	638	1	Klrb1|4930431A04Rik|Gm4696|Klrb1g|Klrb6|Ly-55|Ly55|NKR-P1G|Nkrp-1e|Nkrp1g|-|6 F3|6 63.08 cM|protein-coding	0	0	0	0	0	0	0.043	0	0	0	0	0	0	0	0	0	0	0	0	0	0	0	0	0	0	0	0	0	1.031	0.932	-5.12548e-15	0	1	1	1	1
NR_045834	chr5	111734284	111761728	-	660	1	E130006D01Rik|Gm16018|Gm681|OTTMUSG00000029083|-|5|5 F|ncRNA	0	0	0	0	0	0	0.168	0	0	0	0	0	0	0	0	0	0	0	0	0	0	0	0	0	0	0	0	0	0	0	-5.12548e-15	0	1	1	1	1
NM_008175	chr11	102430322	102436809	+	2318	1	Grn|Pgrn|epithelin|-|11 D|11 66.29 cM|protein-coding	18.578	16.786	16.696	14.194	31.253	27.176	20.333	15.412	55.179	35.343	43.631	49.698	36.765	42.608	31.351	33.803	29.189	38.833	18.984	16.852	94.922	80.12	51.769	73.528	58.073	66.121	40.334	42.707	11.03	25.254	0.0602637	0.260952	0.757587	0.238544	1	0.962559
NM_028855	chr11	69820871	69822165	-	1026	1	Spem1|1700095G12Rik|-|11|11 B4|protein-coding	0.028	0.045	0.216	0.046	0.017	0.028	0.27	0.154	0	0	0	0	0	0	0.162	0	0	0	0	0.028	0	0	0	0	0	0	0	0	0	0	0.97596	0	0.771305	1	1	1
NM_134207	chr7	11880343	11881260	+	916	1	Vmn1r75|V1rg6|-|7|7 A1|protein-coding	0	0	0	0	0	0	0	0	0	0	0	0	0	0	0	0	0	0	0	0	0	0	0	0	0	0	0	0	0	0	-5.12548e-15	0	1	1	1	1
NM_146504	chr9	39646728	39647672	+	943	1	Olfr961|MOR224-5|-|9|9 A5|protein-coding	0	0	0	0	0	0	0	0	0	0	0	0	0	0	0	0	0	0	0	0	0	0	0	0	0	0	0	0	0	0	-5.12548e-15	0	1	1	1	1
NM_019873	chr17	34644883	34646327	+	1150	1	Fkbpl|DIR1|NG7|Ppiase-X|Wisp39|-|17|17 B1|protein-coding	1.918	2.152	2.032	1.55	1.036	0.965	2.557	1.869	5.551	2.99	2.421	2.883	2.67	1.53	1.913	1.012	0.636	1.012	1.827	3.16	6.296	3.62	1.569	3.854	1.338	0.467	0.446	1.056	0.298	0.862	0.356533	-0.0751286	0.481927	0.942771	1	1
NM_173431	chr8	91217030	91313222	-	6941	1	Rpgrip1l|1700047E16Rik|4931437C01|Ftm|Nphp8|-|8 C5|8 44.29 cM|protein-coding	2.159	2.076	2.162	2.267	3.86	3.683	2.634	2.355	4.193	2.813	4.472	4.222	5.305	4.586	5.293	4.119	3.335	2.403	2.523	2.206	2.961	2.728	2.742	3.254	5.175	4.907	4.655	3.77	2.06	1.328	0.184116	0.500257	0.361958	0.0305524	1	0.317591
NM_019998	chr4	47469833	47474367	-	3051	1	Alg2|1110018A23Rik|1300013N08Rik|ALPG2|CDGIi|MNCb-5081|-|4|4 B2|protein-coding	16.775	15.596	15.458	15.681	17.353	13.587	12.838	9.913	34.417	22.943	23.137	22.507	18.397	21.592	19.009	11.146	13.941	12.877	13.235	13.047	26.485	16.615	25.137	24.109	20.934	25.132	16.847	12.458	7.386	4.894	-0.184961	0.0680743	0.343144	0.730187	1	1
NM_025766	chr11	102885169	102886731	+	1560	1	Fam187a|4933439F11Rik|-|11|11|protein-coding	0	0	0	0	0	0.018	0	0.051	0	0	0	0.076	0	0	0	0	0	0	0	0	0	0.086	0	0	0	0.055	0	0	0	0	-2.31088	0	1	1	1	1
NM_146151	chr4	116720955	116804248	+	3019	1	Tesk2|-|-|4|4 D1|protein-coding	1.03	1.019	1.247	1.592	1.716	1.68	1.939	1.339	3.938	1.672	1.817	1.471	1.129	1.468	1.788	1.458	1.692	1.718	2.512	1.621	3.225	2.202	2.011	2.622	2.336	1.332	1.273	1.658	4.187	4.935	-0.194878	-0.235182	0.587373	0.532404	1	1
NM_001029912	chr4	116877402	116989105	+	5381	1	Zswim5|4933426E21Rik|AI503093|mKIAA1511|-|4|4 D1|protein-coding	0.405	0.142	0.201	0.061	0.109	0.075	0.041	0.066	0	0	0.274	0.11	0.197	0.25	0.251	0.214	0.171	0.054	0	0.048	0.34	0.25	0.366	0.275	0.156	0.096	0.166	0.103	0.021	0	1.24471	0.183964	0.0274068	0.84466	0.277492	1
NM_001099779	chr3	89136623	89146594	+	2648	1	Pklr|Pk-1|Pk1|R-PK|-|3 F1|3 39.01 cM|protein-coding	0.94	1.241	0.13	0.124	0.052	0.033	0.063	0.03	0	0	0	0	0	0.012	0	0	0.01	0.024	0	0.086	0	0.152	0	0	0.015	0.341	0.013	0.011	0	0.025	-4.83943	-0.501265	0.0468208	1	0.382795	1
NM_026429	chr13	60901295	60904847	-	703	1	Tpbpb|1600012N09Rik|-|13|13 B2|protein-coding	0	0	0	0	0	0	0	0	0	0	0	0	0	0	0	0	0	0	0	0	0	0	0	0	0	0	0	0	0	0	-5.12548e-15	0	1	1	1	1
NM_007501	chr10	130268152	130280240	-	3341	1	Neurod4|AI846749|ATH-3|Atoh3|MATH-3|Math3|bHLHa4|-|10 D3|10 77.81 cM|protein-coding	0.017	0	0.052	0	0	0.009	0.017	0	0	0	0	0	0	0	0	0	0	0	0	0	0	0	0	0	0.058	0	0	0	0	0	-2.31088	0	1	1	1	1
NM_153105	chr4	119255441	119262438	+	4230	1	Cldn19|-|-|4|4 D2.1|protein-coding	0	0.011	0	0	0	0	0	0	0	0	0	0	0	0	0.059	0	0	0	0	0	0	0	0	0	0	0	0	0	0	0	4.69545	0	0.143974	1	0.708154	1
NM_001100182	chr4	96099318	96141152	-	1933	1	Cyp2j12|BB197342|Cyp2j12-ps|OTTMUSG00000007939|-|4|4 C5|protein-coding	0	0	0	0	0	0	0	0	0	0	0	0	0	0	0	0	0	0	0	0.015	0	0	0	0	0	0	0	0	0	0	-5.12548e-15	0	1	1	1	1
NM_013795	chr9	44913248	44920742	-	508	1	Atp5l|4933437C06Rik|-|9|9 A5.2|protein-coding	0.223	0.911	0.291	0.508	0.782	0.482	1.747	1.32	0	0	0.484	0.816	0.542	0.252	0.654	1.204	0.507	0.732	1.679	2.084	0	0.529	0.323	0	0.997	0	1.108	0.502	2.421	1.171	0.484756	0.258786	0.575886	0.788272	1	1
NM_025870	chr9	21955753	21958270	+	1842	1	Swsap1|2310047B19Rik|-|9|9 A4|protein-coding	1.735	1.746	2.217	1.642	1.725	1.353	2.108	1.038	5.596	4.758	4.001	6.17	2.483	2.823	2.073	1.563	0.846	1.597	1.901	1.74	3.388	3.135	4.498	5.042	3.088	3.222	1.969	1.172	1.491	2.134	0.11573	0.29228	0.794491	0.538192	1	1
NM_001033525	chr7	29221928	29232522	-	4084	1	Kcnk6|D7Ertd764e|Toss|Twik2|-|7 B1|7 16.94 cM|protein-coding	0.464	0.442	0.47	0.741	0.601	0.582	0.808	0.222	1.076	0.788	1.023	1.174	0.41	1.101	0.808	1.019	0.395	0.582	0.656	0.575	1.61	0.477	0.924	1.473	1.154	2.232	0.624	0.51	0.7	0.582	0.539749	0.165109	0.223599	0.714695	0.878883	1
NM_001083916	chr4	133518963	133530790	+	1790	1	Kdf1|1810019J16Rik|-|4|4 D2.3|protein-coding	0.19	0.078	0	0.052	0.039	0.016	0	0.022	0	0	0	0	0.166	0.054	0	0	0	0	0.17	0	0	0	0	0	0.065	0	0	0	0	0	-3.68193	0	0.329928	1	1	1
NM_145490	chr17	55892093	55898930	+	2051	1	Zfp959|-|-|17|17 D|protein-coding	2.578	2.166	2.027	2.47	4.135	2.67	4.896	3.528	3.569	4.868	3.434	4.329	2.808	2.855	2.611	2.663	4.148	4.105	4.217	5.316	0.893	2.815	3.319	2.881	3.191	3.376	3.254	2.616	7.251	6.314	-0.450094	-0.543093	0.203984	0.0631853	0.841007	0.490089
NM_031394	chr7	90302355	90410719	+	4638	1	Sytl2|AI266830|Slp2|mKIAA1597|-|7|7 E1|protein-coding	0.067	0.04	0.011	0.086	0.235	0.242	0.251	0.157	0.581	0.347	0.283	0.6	1.141	1.197	0.98	0.138	0.4	0.279	1.372	0.518	0.502	0.753	0.531	2.116	1.999	1.966	0.739	0.259	0.623	0.527	0.902521	0.444993	0.223935	0.390516	0.879245	1
NM_001160253	chr19	4082488	4087339	+	1025	1	Cabp2|-|-|19|19 A|protein-coding	0	0	0.024	0	0	0	0	0	0	0	0	0	0	0	0	0	0	0	0	0	0	0	0	0	0	0	0	0	0	0	-5.12548e-15	0	1	1	1	1
NM_001033785	chrX	37150698	37168842	-	1784	1	Akap14|-|-|X|X A3.3|protein-coding	0	0	0	0	0	0.081	0	0	0	0	0	0	0	0	0	0	0	0	0	0	0	0	0	0	0	0	0.093	0.017	0.305	0	-4.38255	4.63327	0.189931	0.0878989	0.81509	0.589921
NR_046061	chr13	56362900	56368857	+	1476	1	Gm10782|ENSMUSG00000074885|-|-|ncRNA	0	0	0	0	0	0	0	0	0	0	0	0	0	0	0	0	0	0	0	0	0	0	0	0	0	0	0	0	0	0	-5.12548e-15	0	1	1	1	1
NM_053199	chr1	173334254	173367695	-	4148	1	Cadm3|BIgR|Igsf4b|Necl-1|Necl1|SynCAM3|Tsll1|-|1|1 H3|protein-coding	0.055	0.056	0.024	0.011	0.083	0.031	0	0	0.367	0	0	0	0.194	0.517	0.185	1.079	0.013	0.039	0.015	0.028	0.08	0	0.158	0	0.16	0.098	0.431	1.286	0.041	0	3.47744	5.08344	0.000303911	4.5681e-09	0.0107703	4.36292e-07
NM_023377	chr7	83632017	83642328	+	2417	1	Stard5|2310058G22Rik|AI607880|D7Ertd152e|-|7 D3|7 47.43 cM|protein-coding	2.843	1.684	3.39	2.435	3.881	2.611	2.927	2.847	7.1	5.439	7.149	4.335	4.774	5.831	4.646	3.519	3.615	3.617	2.91	3.528	4.51	5.667	3.122	4.061	7.253	4.368	4.207	3.714	1.881	2.857	0.217662	0.0857115	0.47527	0.757223	1	1
NM_009336	chr3	95111042	95123051	+	1428	1	Vps72|Tcfl1|YL-1|-|3|3 F2|protein-coding	23.445	21.173	25.55	15.946	21.907	15.347	24.496	18.888	33.794	33.443	39.226	32.874	31.834	29.451	24.537	17.513	13.783	17.009	22.797	24.189	40.502	34.418	30.845	38.947	34.237	37.629	24.966	14.369	18.045	22.926	0.0524185	0.274365	0.803034	0.246025	1	0.977928
NM_178685	chr14	88464747	88471396	-	5232	1	Pcdh20|C630015B17Rik|Pcdh13|-|14|14 E1|protein-coding	0	0	0	0	0	0	0	0	0	0	0	0	0	0	0	0	0	0	0	0	0	0	0	0	0	0	0	0	0	0.013	-5.12548e-15	0	1	1	1	1
NM_134007	chr10	71330494	71344849	-	960	1	Cisd1|AU043990|AW743335|D10Ertd214e|Zcd1|mitoNEET|-|10 B5.3|10 36.88 cM|protein-coding	2.504	3.157	3.665	2.858	2.069	1.831	23.984	10.947	6.101	11.902	9.725	13.628	4.301	7.015	3.308	3.031	1.58	1.296	15.226	18.154	8.669	11.89	14.696	7.365	5.62	6.294	4.295	2.139	24.965	26.532	0.588502	1.06552	0.164067	0.0163693	0.756399	0.207909
NM_001033340	chr17	67630965	67632723	-	1756	1	Lrrc30|Gm326|-|17|17 E1.1|protein-coding	0.032	0	0	0	0	0	0	0	0	0	0	0	0	0	0	0	0	0	0	0	0	0	0	0	0	0	0	0	0	0	-5.12548e-15	0	1	1	1	1
NM_026186	chr11	97745470	97766613	-	3295	1	Cwc25|1300013D05Rik|AA473636|Ccdc49|R75228|-|11|11 D|protein-coding	3.956	3.005	4.01	3.125	4.807	3.581	5.447	4.434	7.163	6.834	10.712	5.677	7.19	5.569	4.328	3.655	3.441	4.292	4.612	5.863	8.84	7.54	7.742	9.801	5.35	6.304	4.086	3.575	4.696	5.845	-0.180786	-0.057511	0.488064	0.830074	1	1
NM_011753	chr9	20428318	20460160	-	11395	1	Zfp26|5033428C05Rik|KRAB15|Zfp-26|Zfp70|Zfp81-rs1|mKIAA4196|mkr-3|mszf14|mszf52|-|9 A3|9 7.55 cM|protein-coding	5.874	4.6	5.808	4.873	10.232	8.169	4.674	5.933	9.195	8.246	10.011	7.003	9.465	12.076	9.396	8.407	10.179	8.265	4.883	6.788	8.435	6.152	4.88	9.604	10.634	11.322	10.296	7.927	6.495	5.648	-0.156589	-0.0738969	0.345393	0.703245	1	1
NM_023500	chrX	9272784	9313245	+	5038	1	Xk|1810038K19Rik|XRG1|Xkh|-|X A1.1|X 4.22 cM|protein-coding	9.205	8.371	4.332	3.729	5.757	4.37	3.463	2.657	7.742	5.791	5.836	6.58	8.086	10.313	8.265	5.026	4.098	2.627	2.956	2.136	2.973	1.986	4.087	3.875	9.975	9.394	5.551	3.46	5.404	5.18	0.250018	0.346245	0.238903	0.197552	0.90544	0.878635
NM_001103365	chr10	130446199	130455894	-	2540	1	Vmn2r86|EG625109|-|10|10 D3|protein-coding	0	0	0	0	0	0.011	0	0	0	0	0	0	0	0	0	0	0	0	0	0	0	0	0	0	0	0	0	0	0	0	-2.31089	0	1	1	1	1
NM_026791	chr8	85060119	85067120	+	1830	1	Fbxw9|1110017H11Rik|Fbw9|-|8|8 C3|protein-coding	1.622	1.1	1.64	1.576	1.888	1.756	5.199	3.739	5.184	4.061	1.835	1.941	1.539	1.399	2.121	1.378	1.036	1.651	4.41	4.207	1.455	1.798	1.972	2.364	2.054	1.939	1.511	1.22	1.703	3.159	-0.204156	-0.0185155	0.626726	0.966096	1	1
NM_011809	chr16	95702407	95721049	+	3544	1	Ets2|AU022856|Ets-2|-|16 56.64 cM|16 C3-qter|protein-coding	5.649	4.491	5.366	3.077	3.08	2.106	3.757	2.481	8.097	3.052	7.672	6.247	5.084	5.272	5.037	2.173	2.049	1.432	2.389	2.108	4.015	4.471	4.953	3.693	4.358	5.582	2.518	1.569	5.253	7.168	0.30934	0.158812	0.358657	0.633927	1	1
NM_027933	chr17	56673225	56711769	+	2493	1	Ranbp3|2610024N24Rik|AA408221|-|17|17 D|protein-coding	9.868	7.841	13.787	7.544	14.045	11.253	18.571	17.154	26.663	17.332	25.162	26.571	16.519	16.395	16.736	13.348	7.819	9.626	19.044	18.792	29.776	28.656	24.611	28.363	19.463	20.381	13.092	10.058	12.837	26.887	0.140023	0.331725	0.457314	0.11563	1	0.68297
NR_045860	chr12	11047813	11078741	+	733	1	7420701I03Rik|-|-|12|12|ncRNA	0	0	0	0	0	0	0	0	0	0	0	0	0	0	0	0	0	0	0	0	0	0	0	0	0	0	0	0	0	0	-5.12548e-15	0	1	1	1	1
NM_025325	chr17	83831354	83846790	-	1212	1	Haao|0610007K21Rik|0610012J07Rik|3-HAO|3-HAOxase|3HAO|-|17|17 E4|protein-coding	3.196	3.187	7.47	9.365	9.463	8.512	19.386	16.202	30.974	28.923	20.068	21.247	8.647	12.315	8.957	9.443	7.276	11.361	18.669	24.438	24.032	25.317	29.169	22.117	10.093	11.904	8.17	8.088	1.392	3.871	-0.0653681	-0.229327	0.829017	0.452113	1	1
NM_001289658	chr6	34780432	34785710	+	1322	1	Agbl3|2900053G10Rik|4930431N21Rik|6530406M24Rik|CCP3|-|6|6 B1|protein-coding	1.241	1.732	1.061	1.49	1.019	1.046	1.7	1.491	1.551	2.056	0.929	0.851	0.881	0.363	0.707	0.734	1.076	1.455	1.313	1.97	0.252	0.914	0.62	1.118	0.53	0.927	0.864	0.533	1.817	1.15	-0.8786	-0.672776	0.097423	0.13507	0.572984	0.742905
NM_008841	chr8	70768181	70776712	-	3141	1	Pik3r2|p85beta|-|8 B3.3|8 34.15 cM|protein-coding	5.833	3.903	6.564	3.263	7.771	7.684	6.933	5.587	16.52	5.315	16.556	17.226	15.989	16.343	16.059	10.119	4.17	5.521	7.175	5.822	15.181	9.598	11.203	17.64	15.813	20.017	9.505	5.168	4.134	6.247	0.601786	0.515223	0.0039283	0.0509142	0.073104	0.432068
NR_105026	chr9	61103012	61105386	-	1844	1	4933433G08Rik|-|-|9|9|ncRNA	0	0	0	0	0	0	0	0	0	0	0	0	0	0	0	0	0	0	0	0	0	0	0	0	0	0	0	0	0	0	-5.12548e-15	0	1	1	1	1
NM_001159941	chr5	114363572	114380505	-	3089	1	Kctd10|AW536343|C87062|mBACURD3|-|5|5 F|protein-coding	9.831	8.133	12.919	8.549	16.099	12.594	15.087	14.955	21.329	18.71	23.674	21.502	14.147	12.921	13.124	10.647	11.116	13.2	15.547	20.178	27.398	26.301	21.562	25.76	12.599	17.326	9.531	8.384	15.147	12.994	-0.388274	-0.484635	0.0345789	0.0193969	0.31776	0.233452
NM_147074	chr7	104579624	104580669	+	1043	1	Olfr653|MOR33-1|Ors19|-|7|7 E3|protein-coding	0	0	0	0	0	0	0	0	0	0	0	0	0	0	0	0	0	0	0	0	0	0	0	0	0	0	0	0	0	0	-5.12548e-15	0	1	1	1	1
NM_008140	chr9	107674474	107679592	-	2197	1	Gnat1|Gnat-1|Ird1|Ird2|Tralpha|irdc|irdr|transducin|-|9 F1|9 58.86 cM|protein-coding	0	0	0	0	0.008	0.013	0	0	0.027	0.076	0	0	0	0	0.009	0.007	0	0	0	0.013	0	0	0	0	0	0	0	0	0	0	0.0332635	0	1	1	1	1
NM_028000	chr8	25720048	25724887	+	1463	1	Plpp5|1810019D05Rik|2310022A04Rik|AW045471|Ppapdc1|Ppapdc1b|-|8|8 A3|protein-coding	7.48	7.779	6.374	7.438	5.514	3.654	9.575	4.717	10.248	8.53	6.493	8.214	9.711	8.769	8.853	5.793	4.787	5.888	7.556	5.184	14.277	5.048	7.849	8.512	12.342	7.466	6.429	5.87	3.714	2.936	0.559357	0.165004	0.0695926	0.573749	0.479676	1
NM_001100466	chr4	111919555	111950356	+	1269	1	Skint8|OTTMUSG00000009475|-|4|4 D1|protein-coding	0	0	0	0	0	0	0	0	0	0	0	0	0	0	0	0	0	0	0	0	0	0	0	0	0	0	0	0	0	0	-5.12548e-15	0	1	1	1	1
NM_008528	chr19	40928927	40994535	-	2078	1	Blnk|BASH|Bca|Ly-57|Ly57|Lyw-57|SLP-65|-|19 C3|19 34.26 cM|protein-coding	0.231	0.178	1.433	2.404	36.135	30.981	41.21	20.323	72.459	56.481	34.838	60.736	15.345	11.64	8.131	6.276	54.892	60.793	100.474	76.998	137.843	109.794	105.274	66.48	32.92	30.37	22.408	17.844	116.764	122.669	-2.34782	-1.57556	3.67022e-35	1.02876e-16	8.1589e-32	2.62046e-14
NM_033371	chr15	76671680	76694915	+	2610	1	Ppp1r16a|2900084E10Rik|Mypt3|R75527|-|15 D3|15 36.25 cM|protein-coding	3.532	2.712	5.354	2.363	4.414	4.494	5.601	4.328	12.072	5.525	6.84	9.73	4.721	4.793	6.315	4.151	2.252	2.656	4.854	4.715	8.067	8.386	9.774	8.33	5.508	6.459	4.536	3.049	3.375	6.721	0.0757413	0.562937	0.789652	0.0543214	1	0.447849
NM_032400	chr3	60081869	60087566	+	1567	1	Sucnr1|Gpr91|-|3|3 D|protein-coding	0	0	0	0	0	0	0	0	0	0	0	0	0	0	0	0	0	0	0	0	0	0	0	0	0	0	0	0	0	0	-5.12548e-15	0	1	1	1	1
NM_146087	chr18	61555582	61588299	+	2001	1	Csnk1a1|2610208K14Rik|4632404G05Rik|5430427P18Rik|CK1a|Csnk1a|-|18|18 D3|protein-coding	43.537	32.647	47.349	37.152	65.141	55.151	59.21	44.536	100.301	102.784	120.199	102.805	63.403	63.413	65.747	48.099	55.136	55.856	56.386	65.602	84.092	92.175	90.264	116.979	64.46	73.34	56.19	42.635	47.151	46.574	-0.211909	-0.22453	0.179296	0.216024	0.795561	0.916388
NR_030429	chr16	93369720	93369816	+	96	1	Mir802|Mirn802|mir-802|mmu-mir-802|-|16|16|ncRNA	0	0	0	0	0	0	0	0	0	0	0	0	0	0	0	0	0	0	0	0	0	0	0	0	0	0	0	0	0	0	-5.12548e-15	0	1	1	1	1
NM_022019	chr1	184034461	184075636	+	2706	1	Dusp10|2610306G15Rik|AI158871|MKP-5|MKP5|-|1|1 H5|protein-coding	1.484	1.761	2.1	1.534	2.828	2.38	2.686	1.632	5.562	3.464	2.996	5.447	3.044	2.725	3.667	1.649	3.013	2.801	3.05	2.358	5.997	4.69	4.88	5.031	4.895	3.52	2.601	2.542	4.608	5.164	-0.14899	-0.21184	0.688281	0.484492	1	1
NR_040315	chr15	63817188	63819540	+	810	1	1700065I16Rik|1700084L08Rik|-|15|15|pseudo	0	0	0	0	0	0	0	0	0	0	0	0	0	0	0	0	0	0	0	0	0	0	0	0	0	0	0	0	0	0	-5.12548e-15	0	1	1	1	1
NM_001163288	chr4	59314683	59438633	-	3276	1	Susd1|A530080P10|Gm12528|OTTMUSG00000007332|-|4|4 B3|protein-coding	32.143	26.113	24.595	18.004	25.003	18.921	15.31	16.027	30.963	18.167	31.722	27.611	24.56	21.276	22.626	15.61	21.116	21.015	18.173	19.48	26.393	25.435	21.883	32.472	21.75	22.579	16.397	14.357	27.77	27.318	-0.329697	-0.498948	0.0517684	0.00928958	0.405475	0.13868
NM_007733	chr1	24257683	24587437	-	10489	1	Col19a1|-|-|1|1 A3|protein-coding	0.005	0.004	0.138	0.089	3.057	1.441	0.741	2.289	1.558	1.861	1.585	0.689	0.41	1.205	0.716	0.903	3.352	1.568	0.976	2.172	0.936	2.029	0.446	1.539	0.266	0.998	0.426	1.199	0	0.006	-1.51198	-1.55338	7.82552e-06	0.00178212	0.000504901	0.0404625
NR_105793	chr6	83400996	83401102	-	106	1	Mir6374|Gm27292|mmu-mir-6374|-|-|ncRNA	1.601	3.71	3.714	4.204	3.096	2.175	0.262	0.744	0	0.523	0	0	3.196	1.207	0.196	1.971	5.75	4.269	1.149	0.54	0	3.801	0	0	2.021	3.448	4.218	2.969	3.238	1.87	-1.12444	-0.50299	0.261669	0.432627	0.93879	1
NM_198010	chr5	90227166	90366185	-	9278	1	Ankrd17|4933425K22Rik|A130069E23Rik|A930008M01|AA407558|AA516750|AU040470|Foe|Gtar|Mask|mKIAA0697|-|5|5 E2|protein-coding	34.082	25.157	35.931	23.611	29.699	25.497	24.96	22.024	39.325	17.218	45.289	32.604	42.985	38.886	35.324	24.959	24.165	23.492	24.663	23.479	45.493	25.799	30.209	43.815	43.348	45.902	27.266	22.028	24.262	23.073	-0.00580739	-0.00102569	0.969648	0.995825	1	1
NM_178255	chr7	79117027	79131018	-	1426	1	Hapln3|4930554N11Rik|Lpr3|-|7|7 D3|protein-coding	0.02	0.032	0	0	0	0	0	0.041	0	0	0	0	0	0	0.102	0	0	0	0	0.06	0	0	0	0	0	0	0	0	0	0	4.13382	0	0.257113	1	0.934705	1
NM_023623	chr15	82759833	82764122	-	1094	1	Cyp2d40|1300013D18Rik|CYPIID3|P450-DB3|-|15|15 E1|protein-coding	0	0	0	0	0	0	0	0	0	0	0	0	0	0	0	0	0	0	0	0	0	0	0	0	0	0	0	0	0	0	-5.12548e-15	0	1	1	1	1
NM_138596	chr13	69809882	69816094	+	856	1	Med10|AA959813|AI385605|C78613|D13Wsu50e|-|13 C1|13 35.55 cM|protein-coding	1.685	2.216	2.615	3.041	3.229	1.565	19.93	10.641	7.526	20.865	3.827	13.485	3.018	3.532	2.376	4.149	2.975	3.379	19.994	26.679	9.819	16.707	9.391	4.069	2.116	4.195	2.167	2.784	27.396	25.24	0.425875	-0.372215	0.442304	0.39615	1	1
NM_206823	chr2	87532035	87532958	+	922	1	Olfr153|GA_x6K02T2Q125-49033418-49034341|MOR177-5|Olfr4-2|V5|-|2|2|protein-coding	0	0.05	0	0	0	0	0	0	0	0	0	0	0	0	0	0	0	0	0	0	0	0	0	0	0	0	0	0	0	0	-5.12548e-15	0	1	1	1	1
NM_029792	chr9	26751562	26761338	+	3419	1	B3gat1|0710007K08Rik|AI846286|GlcAT-P|Glcatp|Hnk1|-|9|9 A4|protein-coding	0	0	0	0	0	0	0	0	0	0	0	0	0	0	0	0	0	0	0	0.017	0	0	0	0	0	0	0	0	0	0	-5.12548e-15	0	1	1	1	1
NM_001081185	chr6	29433153	29461888	+	9116	1	Flnc|1110055E19Rik|ABP-280|ABPL|Fln2|-|6 A3.3|6 12.36 cM|protein-coding	0.025	0	0.011	0	0	0	0	0.002	0	0	0	0	0	0	0	0	0	0	0	0	0	0	0	0	0	0	0.011	0	0	0	-5.12548e-15	3.6717	1	0.378986	1	1
NR_110487	chr12	10446388	10531303	+	2379	1	Gm38407|4931412M21|-|12|12 A1.1|ncRNA	0	0	0	0	0	0	0	0	0	0	0	0	0	0	0	0	0	0	0	0	0	0	0	0	0	0	0	0	0	0	-5.12548e-15	0	1	1	1	1
NM_020283	chr2	68104672	68122882	+	5218	1	B3galt1|beta3Gal-T1|-|2|2 C3|protein-coding	0.249	0.177	0	0.018	0	0	0.032	0	0	0	0	0	0.081	0.006	0.072	0.011	0	0	0	0	0	0	0	0	0.045	0	0	0	0	0.013	5.53146	0	0.0163477	1	0.198278	1
NM_198655	chr2	151470542	151476151	-	2676	1	4921509C19Rik|Gm1005|-|2|2 G3|protein-coding	0	0	0	0	0	0	0	0	0	0	0	0	0	0	0	0	0	0	0	0	0	0	0	0	0	0	0	0	0	0	-5.12548e-15	0	1	1	1	1
NM_001312884	chr5	112246492	112252518	-	752	1	Cryba4|-|-|5|5 F|protein-coding	0	0	0	0	0	0	0.221	0.105	0	0	0	0	0	0	0	0	0	0	0	0	0	0	0	0	0	0	0	0	0	0	-5.12548e-15	0	1	1	1	1
NM_174851	chr4	135686457	135708180	+	4002	1	Ifnlr1|CRF2-12|Il28ra|-|4|4 D3|protein-coding	0.014	0.012	0	0.012	0	0	0	0	0	0	0	0	0	0	0	0	0.014	0	0.046	0.072	0	0	0	0	0	0	0	0	2.508	0.842	-5.12548e-15	-3.09969	1	0.590246	1	1
NM_008298	chr4	40722468	40734965	+	3378	1	Dnaja1|HSJ-2|Hsj2|Nedd7|-|4|4 A5|protein-coding	4.311	2.746	5.273	2.937	5.737	3.668	13.205	11.405	13.02	11.395	8.994	6.87	4.789	5.474	5.543	5.062	5.032	3.607	12.152	18.519	7.933	7.951	6.726	8.029	5.305	4.437	5.701	3.097	11.209	9.672	0.0817779	-0.0603458	0.753776	0.836346	1	1
NM_001310429	chr1	165295766	165326745	+	6790	1	Gpr161|Gm208|Gm208Gpr|vl|-|1 H2.3|1 72.64 cM|protein-coding	1.324	0.951	1.239	0.939	0.315	0.236	0.31	0.334	0.509	0	0.965	0.174	0.324	0.403	0.327	0.125	0.068	0.024	0.139	0.223	0.208	0.178	0.302	0.155	0.184	0.285	0.185	0.075	0.017	0.058	-0.456173	1.36997	0.400194	0.0599682	1	0.477345
NM_009056	chr17	56775897	56831008	-	3259	1	Rfx2|5430432H19Rik|-|17 D|17 29.5 cM|protein-coding	4.972	4.273	7.64	4.9	9.381	7.613	6.895	6.564	16.587	9.582	13.443	11.698	12.825	13.312	9.993	10.128	7.236	7.751	6.999	6.858	18.002	9.189	14.245	13.083	17.123	20.13	11.153	8.917	7.327	7.957	0.145025	0.367546	0.493495	0.0702089	1	0.520406
NM_007688	chr12	54858819	54862877	-	2932	1	Cfl2|-|-|12|12 C1|protein-coding	4.079	4.205	4.791	4.087	7.081	5.022	6.699	5.837	3.116	6.356	4.134	2.907	3.798	4.234	5.373	5.496	7.54	5.109	6.356	7.682	3.122	3.527	4.924	3.383	3.521	2.911	6.489	5.168	6.477	5.352	-0.241809	-0.172366	0.349277	0.506326	1	1
NM_010804	chr2	18055237	18212390	+	4895	1	Mllt10|Af10|B130021D15Rik|D630001B22Rik|mKIAA4140|-|2|2 A2|protein-coding	20.772	20.846	21.451	17.573	22.704	19.575	20.98	19.656	23.33	19.161	24.76	21.079	22.185	22.644	24.832	18.851	18.986	18.62	22.353	22.678	23.801	20.122	17.863	25.225	21.169	26.066	18.907	17.496	21.711	20.881	-0.0826416	-0.0877543	0.606135	0.643184	1	1
NM_001166552	chr1	133655879	133660885	-	5004	1	Zbed6|Gm8466|MGR|-|1|1 E4|protein-coding	14.867	15.635	14.922	17.022	21.62	19.868	12.867	17.581	15.32	10.641	13.321	18.313	15.63	17.177	23.354	24.944	21.704	22.839	17.618	16.556	12.44	13.243	17.179	16.26	15.687	13.944	21.245	24.636	20.358	18.201	0.117175	0.02274	0.536603	0.917228	1	1
NR_073205	chr17	53716509	53733843	+	3055	1	4932415M13Rik|-|-|17|17 C|ncRNA	0	0.015	0	0	0	0	0	0	0	0	0	0	0	0	0	0	0	0	0	0	0	0	0	0	0	0	0	0	0	0	-5.12548e-15	0	1	1	1	1
NM_178934	chr10	22645011	22703880	+	3755	1	Slc2a12|GLUT-12|Glut12|-|10|10 A3|protein-coding	0.045	0.025	0.013	0.062	0.055	0.023	0	0.011	0.187	0.177	0.131	0.331	0	0	0	0.008	0.029	0.017	0.032	0.061	0	0	0	0	0	0	0	0	0	0	-2.85824	-4.60609	0.0768818	0.0744265	0.505102	0.538121
NM_011770	chr1	69531210	69685960	-	9411	1	Ikzf2|A730095J18Rik|Helios|Zfpn1a2|Znfn1a2|-|1|1 C3|protein-coding	8.53	10.216	8.164	9.382	3.098	2.062	2.305	1.846	1.96	2.234	2.149	2.78	1.071	2.497	1.994	2.256	1.949	1.255	0.511	1.092	0.495	1.427	0.506	0.897	1.2	1.471	1.522	1.962	0.237	0.144	-0.353382	0.106132	0.167403	0.732431	0.765283	1
NM_146739	chr7	108523004	108523948	-	943	1	Olfr502|MOR204-8|-|7|7 E3|protein-coding	0	0	0	0	0	0	0	0	0	0	0	0	0	0	0	0	0	0	0	0	0	0	0	0	0	0	0	0	0	0	-5.12548e-15	0	1	1	1	1
NM_001166384	chrY	2830680	2841858	+	1569	5	Rbmy|RBM|Rbm1|Rbm1-rs1|Rbmy1a1|Rbmy1a1-rs1|Rbmy1b|-|Y|Y A1|protein-coding	0	0	0	0	0	0	0	0	0	0	0	0	0	0	0	0	0	0	0	0	0	0	0	0	0	0	0	0	0	0	-5.12548e-15	0	1	1	1	1
NR_033731	chrX	22461596	22463543	+	1947	1	Ppp1r2-ps7|1700023I07Rik|-|X|X A2|pseudo	0	0	0	0	0	0	0	0	0	0	0	0	0	0	0	0	0	0	0	0	0	0	0	0	0	0	0	0	0	0	-5.12548e-15	0	1	1	1	1
NM_001195672	chr10	4509872	4561111	+	2139	1	Ccdc170|Gm221|-|10|10|protein-coding	0	0	0	0	0	0.013	0	0.018	0	0	0	0	0	0.015	0.019	0	0.038	0.06	0.028	0	0	0	0	0	0	0	0	0	0	0	0.0383011	-4.8486	1	0.0460638	1	0.406608
NM_011484	chr2	14074112	14148330	+	3666	1	Stam|STAM1|-|2|2 A2-B|protein-coding	5.33	5.723	7.382	7.229	13.65	10.419	13.121	8.272	14.633	17.505	11.929	13.306	11.487	13.113	12.123	9.789	11.886	11.81	10.068	9.656	8.286	12.857	10.762	14.595	12.279	14.059	9.454	8.422	9.439	7.083	-0.250945	-0.450112	0.164608	0.0238913	0.757429	0.270043
NM_146948	chr2	36527414	36528352	+	937	1	Olfr342|MOR136-4|-|2|2 C1|protein-coding	0	0	0	0	0	0	0	0	0	0	0	0	0	0	0	0	0	0	0	0	0	0	0	0	0	0	0	0	0	0	-5.12548e-15	0	1	1	1	1
NM_001011866	chr7	86306185	86307111	-	925	1	Olfr309|MOR251-4P|-|7|7 D3|protein-coding	0	0	0	0	0	0	0	0	0	0	0	0	0	0	0	0	0	0	0	0	0	0	0	0	0	0	0	0	0	0	-5.12548e-15	0	1	1	1	1
NM_016916	chr2	157556362	157566361	-	2076	1	Blcap|AI462828|Bc10|-|2 H1|2 78.4 cM|protein-coding	6.061	5.772	6.53	4.982	3.22	2.769	7.63	4.948	11.03	6.386	6.035	7.699	4.406	3.676	2.74	2.12	2.297	2.974	5.105	6.865	8.779	6.695	8.376	5.541	4.86	4.485	2.983	1.653	2.686	3.835	-0.430393	-0.261641	0.206961	0.461254	0.844034	1
NM_009121	chrX	155213126	155216449	-	1160	1	Sat1|AA617398|SSAT|Sat|-|X 72.38 cM|X F3-F4|protein-coding	2.316	4.028	1.951	3.538	1.578	1.428	9.327	3.96	1.515	8.368	2.965	3.164	0.639	1.048	1.449	1.84	1.366	0.599	6.826	8.709	4.161	4.92	3.111	1.82	0.94	1.798	1.684	1.848	18.047	23.695	0.0270249	0.740539	0.978629	0.169815	1	0.829904
NM_031190	chr17	40207018	40208609	-	1589	1	Pgk2|Pgk-2|Tcp-2|-|17 B2|17 19.44 cM|protein-coding	0	0	0	0	0	0	0	0	0	0	0	0	0	0	0	0	0	0	0	0	0	0	0	0	0	0	0	0	0	0	-5.12548e-15	0	1	1	1	1
NR_038057	chr11	84525660	84535831	+	620	1	Lhx1os|1500016L03Rik|Lhx1as|-|11|11|ncRNA	0	0	0	0	0	0	0	0	0	0	0	0	0	0	0	0	0	0	0	0	0	0	0	0	0	0	0	0	0	0	-5.12548e-15	0	1	1	1	1
NM_178593	chr1	165648945	165708094	-	2661	1	Rcsd1|A430105K13Rik|BC025872|-|1|1 H2.3|protein-coding	14.483	12.64	33.636	25.135	32.502	25.314	37.519	43.1	72.232	49.088	57.734	49.943	31.684	31.002	29.689	21.135	28.353	27.621	47.276	62.183	67.05	71.306	46.699	66.152	34.345	39.635	23.292	19.995	64.861	65.041	-0.315138	-0.417105	0.0573226	0.0272749	0.427825	0.296029
NM_008213	chr11	57828713	57832147	-	1894	1	Hand1|Ehand1|Hxt|Th1|Thing1|bHLHa27|eHAND|-|11 B1.3|11 35.27 cM|protein-coding	0	0	0	0	0	0	0	0	0	0	0	0	0	0	0	0	0	0	0	0	0	0	0	0	0	0	0	0	0	0	-5.12548e-15	0	1	1	1	1
NM_001029977	chr1	139697919	139781239	-	2870	1	Gm4788|Cfhrc|EG214403|-|1|1 F|protein-coding	0	0	0	0	0	0	0	0	0	0	0	0	0	0	0	0	0	0	0	0	0	0	0	0	0	0	0	0	0	0	-5.12548e-15	0	1	1	1	1
NM_146201	chr7	127233443	127237860	+	2637	1	Zfp553|2600009K23Rik|AI431057|BC026401|C330013F15Rik|ENSMUSG00000054461|Znf48|-|7|7 F3|protein-coding	10.948	8.457	13.398	7.497	9.629	9.005	7.458	8.456	22.209	5.742	20.341	12.212	16.5	13.546	12.406	7.073	6.385	7.857	7.83	10.125	21.617	12.782	11.229	17.329	12.505	15.419	8.798	5.684	3.395	7.705	-0.0989549	-0.0447777	0.672089	0.852471	1	1
NR_045176	chr17	25570811	25575043	+	1347	1	2810468N07Rik|-|-|17|17|ncRNA	2.015	2.404	0.84	0.453	0.128	0.171	0.762	0.146	0.261	0.906	0.973	0	0	0.321	0.431	0.111	0.221	0.408	0.904	0.425	0	0.598	3.654	0.157	0.116	0.223	0.492	0.668	0.042	1.373	0.589519	0.877234	0.594267	0.176465	1	0.846553
NM_011738	chr5	33018816	33027966	+	1760	1	Ywhah|-|-|5|5 B1|protein-coding	30.831	28.574	33.661	23.638	30.258	23.373	39.971	27.087	73.672	54.805	60.163	61.855	44.981	38.42	41.963	31.209	24.928	21.587	30.937	38.309	83.55	55.279	56.858	61.462	43.76	49.199	34.257	28.341	40.705	40.187	0.323562	0.377658	0.063119	0.0572602	0.452094	0.46333
NR_045739	chr8	45723325	45819297	-	2468	1	Sorbs2os|D330022K07Rik|-|8|8|ncRNA	0	0	0	0	0	0	0	0	0	0	0	0	0	0	0	0	0	0	0	0	0	0	0	0	0	0	0	0	0	0	-5.12548e-15	0	1	1	1	1
NM_145523	chr2	62664327	62694109	+	3278	1	Gca|5133401E04Rik|AI573844|-|2|2 C1.3|protein-coding	2.398	2.929	1.546	2.282	1.296	1.218	1.523	0.788	3.002	2.893	1.824	1.752	4.108	8.814	3.4	5.13	0.893	0.878	0.808	0.646	1.244	0.369	1.501	1.288	4.195	6.717	4.43	2.849	0.445	0.363	1.68938	1.96937	7.88451e-06	2.96815e-10	0.000507369	3.46099e-08
NR_045143	chr14	123169186	123176176	+	2048	1	AA536875|Gm1591|-|14|14 E5|ncRNA	0	0	0	0	0	0	0	0	0	0	0	0	0	0	0	0	0	0	0	0	0	0	0	0	0	0	0	0	0	0	-5.12548e-15	0	1	1	1	1
NM_011414	chr2	164354070	164356507	-	870	1	Slpi|-|-|2|2 H|protein-coding	0.065	0	0.283	0.647	1.052	1.077	9.055	1.881	6.597	8.479	4.895	8.233	2.093	2.317	0.954	1.99	0.825	1.17	5.916	5.756	11.191	10.959	13.105	6.914	5.799	2.027	3.902	2.774	3.55	2.202	0.394527	1.667	0.539412	0.000235857	1	0.00767965
NM_153523	chr13	120316862	120318261	+	874	1	Tcstv3|-|-|13|13|protein-coding	0	0	0	0	0	0	0	0	0	0	0	0	0	0	0	0	0	0	0	0	0	0	0	0	0	0	0	0	0	0	-5.12548e-15	0	1	1	1	1
NM_178752	chr7	80232893	80241420	+	3516	1	Gdpgp1|D330012F22Rik|-|7|7 D3|protein-coding	4.528	4.987	3.772	3.282	4.112	2.451	3.203	2.265	6.729	4.717	5.124	3.148	4.384	6.966	4.227	2.86	3.429	3.075	3.794	3.248	6.296	3.915	3.336	4.082	5.152	5.272	3.429	3.38	3.953	4.566	-0.00545553	0.0302747	0.988675	0.910219	1	1
NM_025794	chr3	79603788	79628767	-	2266	1	Etfdh|0610010I20Rik|AV001013|-|3 E3|3 34.91 cM|protein-coding	7.125	5.952	7.025	5.309	6.144	5.106	10.528	8.527	11.475	8.371	12.866	10.763	8.185	6.431	6.989	4.438	4.854	5.199	8.198	10.028	13.001	7.645	7.493	11.783	6.902	8.028	4.355	3.902	10.185	8.397	-0.121885	-0.327329	0.648901	0.217657	1	0.919227
NR_035500	chr13	21896918	21897049	-	131	1	Mir1983|mmu-mir-1983|-|13|13 8.05 cM|ncRNA	0	0.706	0.376	0	0	0	0	0	0	0	0	0	0	0	0	0	0	0	0	0	0	0	0	0	0	0	0	0	0	1.513	-5.12548e-15	0	1	1	1	1
NM_054100	chr16	88758847	88759789	+	940	1	2310034C09Rik|-|-|16|16 C3.3|protein-coding	0	0	0	0	0	0	0	0	0	0	0	0	0	0	0	0	0	0	0	0	0	0	0	0	0	0	0	0	0	0	-5.12548e-15	0	1	1	1	1
NM_008249	chr1	179528056	179546267	-	2438	1	Tfb2m|Hkp1|-|1 83.56 cM|1 H3|protein-coding	2.32	1.86	2.341	1.578	2.246	1.454	3.448	2.264	2.09	2.958	2.486	3.181	3.005	3.346	3.244	2.173	1.967	1.955	2.561	2.946	4.779	2.313	2.927	2.467	3.491	2.311	1.956	1.525	2.381	2.507	0.428762	-0.229261	0.23084	0.502372	0.892015	1
NM_053011	chr2	40596773	42653598	-	14650	1	Lrp1b|9630004P12Rik|LRP-DIT|-|2|2 B|protein-coding	0	0	0	0	0	0	0	0	0	0	0	0	0	0	0	0	0	0	0	0	0	0	0	0	0	0	0	0	0	0	-5.12548e-15	0	1	1	1	1
NM_001168274	chr15	63824346	63845176	-	2296	1	Gsdmc2|9130023H10|AI987692|-|15|15 D1|protein-coding	0	0	0	0	0	0	0	0	0	0	0	0	0	0	0	0	0	0	0	0	0	0	0	0	0	0	0	0	0	0	-5.12548e-15	0	1	1	1	1
NM_001271533	chr1	69826970	69926250	+	3576	1	Spag16|4921511D23Rik|4930524F24Rik|4930585K05Rik|AV261009|Pf20|Wdr29|-|1|1 C3|protein-coding	0.111	0.026	0.041	0.066	0.019	0.04	0.07	0.055	0.737	0	0	0.248	0.036	0	0.134	0	0.053	0.018	0.034	0.08	0	0	0	0.059	0.109	0.349	0.009	0.025	0	0	0.827094	-1.02329	0.595909	0.426655	1	1
NM_029291	chr11	4637793	4683386	+	2583	1	Ascc2|1700011I11Rik|2610034L15Rik|AI482016|ASC1p100|AW046480|-|11|11 A1|protein-coding	13.344	12.574	16.678	12.611	12.726	11.19	12.093	12.869	22.492	11.274	21.971	19.366	18.943	18.889	19.238	14.801	9.775	9.673	11.79	8.365	20.748	11.801	12.67	16.833	16.681	20.295	14.014	11.077	10.408	11.6	0.378543	0.314343	0.0432567	0.119642	0.365752	0.692825
NM_001081203	chr5	124368702	124425914	-	10038	1	Sbno1|9330180L10Rik|AI849128|AW557836|BC021875|Sbno|mSno1|sno|-|5|5 F|protein-coding	17.101	14.873	19.752	14.438	13.655	11.824	13.621	13.777	19.796	12.781	25.666	14.49	15.33	16.249	15.488	13.169	11.933	11.178	12.93	16.307	18.239	11.706	12.502	18.409	14.421	15.331	11.797	11.431	14.547	14.237	0.0499438	-0.0288385	0.752613	0.883229	1	1
NM_198622	chr6	87980421	87981482	-	1059	1	H1fx|Gm461|H1.10|H1X|-|6|6 D1|protein-coding	21.12	21.604	12.638	9.035	5.252	5.551	14.643	4.729	20.019	12.727	19.564	12.298	22.373	10.423	7.997	4.72	4.541	6.898	7.62	3.513	30.647	10.715	16.42	15.347	24.021	21.645	5.801	5.619	1.566	6.738	0.0685783	-0.0333301	0.857945	0.923656	1	1
NM_019477	chrX	142317993	142390535	-	4972	1	Acsl4|9430020A05Rik|ACS4|AU018108|Facl4|Lacs4|-|X|X F2|protein-coding	6.011	6.095	6.898	6.717	15.516	12.105	9.223	5.679	17.939	19.11	17.937	16.181	12.273	14.318	11.485	11.329	18.182	15.026	8.924	7.857	17.641	17.015	13.066	17.787	17.739	15.733	13.036	11.838	13.345	11.714	-0.355633	-0.440039	0.0542036	0.0287901	0.415258	0.305558
NM_207011	chr6	131684836	131685744	-	907	1	Tas2r104|T2R04|Tas2r4|mGR04|mt2r45|-|6 F3|6 63.53 cM|protein-coding	0	0	0	0	0	0	0	0	0	0	0	0	0	0	0	0	0	0	0	0	0	0	0	0	0	0	0	0	0	0	-5.12548e-15	0	1	1	1	1
NM_001177631	chr2	20519513	20810535	+	7384	1	Etl4|6620402G01Rik|9430077C05Rik|BC026657|E330027G05Rik|Etl-4|Skt|-|2 A3|2 14.27 cM|protein-coding	0.532	0.464	0.153	0.232	0.037	0.043	0.116	0.056	0.167	0.18	0.177	0	0.158	0.119	0.09	0.103	0.007	0.048	0.074	0.008	0.147	0.036	0	0	0.018	0.061	0.052	0.065	0.209	0.188	1.16265	1.1003	0.0950501	0.217904	0.565651	0.919802
NM_001290634	chr11	21321126	21371267	-	2645	1	Ugp2|UDPGP|UGPase|-|11 A3.1|11 13.89 cM|protein-coding	4.298	3.149	4.8	3.538	9.182	6.254	8.537	5.777	9.499	15.371	7.059	10.81	7.212	8.207	6.694	5.45	7.487	5.908	6.079	9.716	6.576	9.951	7.536	10.494	8.079	8.585	7.5	4.89	9.331	11.016	-0.436514	-0.172387	0.0687114	0.480299	0.476168	1
NM_020280	chrX	72222017	72222964	+	946	1	Magea4|Mage-a4|-|X A7.3|X 37.2 cM|protein-coding	0	0	0	0	0	0	0	0	0	0	0	0	0	0	0	0	0	0	0	0	0	0	0	0	0	0	0	0	0	0	-5.12548e-15	0	1	1	1	1
NR_033473	chr2	109902396	109913319	-	1344	1	Platr8|Gm13939|OTTMUSG00000015136|-|2|2|ncRNA	0	0	0	0	0	0	0	0	0	0	0	0	0	0	0	0	0	0	0	0	0	0	0	0	0	0	0	0	0	0	-5.12548e-15	0	1	1	1	1
NR_030612	chr6	3721301	3721385	-	84	1	Mir653|Mirn653|mir-653|mmu-mir-653|-|6|6|ncRNA	0	0	0	0	0	0	0	0	0	0	0	0	0	0	0	0	0	0	0	0	0	0	0	0	0	0	0	0	0	0	-5.12548e-15	0	1	1	1	1
NM_146919	chr2	88559451	88560418	+	965	1	Olfr1188|MOR238-2|-|2|2 D|protein-coding	0	0	0	0	0	0	0	0	0	0	0	0	0	0	0	0	0	0	0	0	0	0	0	0	0	0	0	0	0	0	-5.12548e-15	0	1	1	1	1
NR_029734	chr14	61631880	61631972	-	92	1	Mir16-1|Mirn16|Mirn16-1|miR-16|mir-16-1|-|14|14|ncRNA	0.922	0	0	1.02	0	1.253	0	0	0	0	0	0	0	0	0	0	0.294	0	0	0.622	0	0	0	0	0	0	0	0	0	1.795	-4.07726	-2.26908	0.260661	1	0.93879	1
NM_001077698	chr11	103171138	103198900	+	3746	1	Fmnl1|8030453N10Rik|AI553564|Fmnl|Fnrl|Frls|-|11|11 D|protein-coding	56.696	41.906	76.817	51.292	64.234	54.273	52.237	48.548	133.28	65.876	118.728	100.949	74.976	66.329	66.018	51.294	45.554	51.092	43.826	47.281	156.174	100.177	84.542	119.621	77.32	93.213	54.195	47.745	37.096	63.444	-0.141055	0.0333714	0.34129	0.854088	1	1
NR_105938	chr17	34857569	34857632	-	63	1	Mir6972|Gm27810|mmu-mir-6972|-|-|ncRNA	0	0	0	0	0	0	0	0	0	0	7.799	0	0	0	0	0	0	0	0	0	0	0	0	0	0	0	0	0	0	0	-5.12548e-15	0	1	1	1	1
NR_045855	chr7	82937938	82971391	-	1436	1	4933430H16Rik|-|-|7|7|ncRNA	0	0	0	0	0	0	0	0	0	0	0	0	0	0	0	0	0.019	0	0	0	0	0	0	0	0	0	0	0	0	0	-5.12548e-15	-2.2691	1	1	1	1
NM_146522	chr9	19566435	19567382	-	946	1	Olfr854|MOR147-3|-|9|9 A2-A5|protein-coding	0	0	0	0	0	0.015	0	0	0	0	0	0	0	0	0	0	0	0	0	0	0	0	0	0	0	0	0	0	0	0	-2.31085	0	1	1	1	1
NM_001304956	chr17	45555700	45563168	+	2361	1	Nfkbie|I-kappa-B-epsilon|IKBE|IkB-E|NF-kappa-BIE|ikB-epsilon|-|17|17 C|protein-coding	4.982	3.694	5.752	5.86	8.567	6.286	18.435	9.052	16.024	15.905	15.296	10.23	8.008	9.194	6.532	6.44	5.118	6.852	18.135	10.885	16.143	15.67	15.251	14.438	9.842	9.936	6.431	6.945	22.24	27.411	-0.295091	0.13107	0.244489	0.632574	0.915379	1
NM_029199	chrX	154482002	154484682	+	958	1	Samt4|4930542N07Rik|-|X|X F3|protein-coding	0	0	0	0	0	0	0	0	0	0	0	0	0	0	0	0	0	0	0	0	0	0	0	0	0	0	0	0	0	0	-5.12548e-15	0	1	1	1	1
NM_172523	chr19	59260878	59296012	+	3785	1	Slc18a2|1110037L13Rik|9330105E13|Vmat2|-|19 D3|19 54.64 cM|protein-coding	25.086	32.178	0.41	1.456	0.151	0.175	0.227	0.068	0.015	0.176	0.043	0	0.145	0.085	0.066	0.296	0.129	0.235	0.233	0.484	0	0.142	0.498	0.056	0.072	0.006	0.179	0.107	0.174	0.567	0.143809	-0.379288	0.899957	0.55141	1	1
NR_030574	chrX	59097658	59097736	-	78	1	Mir504|Mirn504|mir-504|mmu-mir-504|-|X|X|ncRNA	0	0	0	0	0	0	0	0	0	0	0	0	0	0	0	0	0	0	0	0	0	0	0	0	0	0	0	0	0	0.424	-5.12548e-15	0	1	1	1	1
NM_145387	chr7	140941581	140947658	+	2959	1	Athl1|5730511L01Rik|BC023151|-|7|7 F5|protein-coding	8.849	9.647	9.886	7.609	5.032	4.178	8.334	6.463	8.313	3.787	9.078	6.682	7.377	4.833	5.963	3.414	2.248	3.785	7.338	6.18	5.4	5.65	5.489	9.059	5.76	7.121	2.938	2.999	5.007	9.222	-0.127427	-0.0526361	0.641092	0.879934	1	1
NM_146456	chr17	37111042	37111980	-	937	1	Olfr92|MOR256-29|bM573K1.4|-|17|17 B1|protein-coding	0	0	0	0	0	0	0	0	0	0	0	0	0	0	0	0	0	0	0	0	0	0	0	0	0	0	0	0	0	0	-5.12548e-15	0	1	1	1	1
NM_001033174	chr19	11965844	11994114	+	4571	1	Osbp|1110018F06Rik|AW559088|mKIAA4220|-|19 A|19 8.58 cM|protein-coding	10.646	9.292	12.789	9.461	16.234	13.287	13.952	11.271	26.521	16.09	21.445	24.464	16.49	16.421	18.45	12.63	12.606	12.159	12.785	12.014	26.835	19.859	22.377	20.964	17.237	19.705	14.063	11.558	12.238	12.828	-0.0618191	-0.00124167	0.713822	0.996737	1	1
NM_026378	chr9	108569892	108572771	+	1723	1	Dalrd3|6330580J24Rik|C77829|mir-425|-|9|9 F2|protein-coding	20.415	17.95	28.615	16.633	22.086	15.128	39.815	40.771	17.573	24.047	21.15	21.783	17.388	16.944	20.348	16.23	13.781	17.333	41.04	49.695	23.57	28.876	19.375	25.051	16.935	20.442	19.596	16.963	22.591	30.812	-0.134352	0.18828	0.501429	0.381434	1	1
NM_027808	chr3	127670310	127780527	-	4779	1	Alpk1|8430410J10Rik|LAK|-|3|3 H1|protein-coding	2.816	3.02	1.843	1.678	2.639	2.337	1.236	1.432	1.103	1.265	1.045	2.948	0.855	2.437	1.472	1.814	2.072	2.431	1.472	1.958	2.664	1.588	1.013	1.59	1.716	1.278	1.043	1.879	2.519	1.866	-0.680953	-0.608263	0.0332027	0.106501	0.310637	0.658974
NM_001277939	chr11	82871961	82890624	-	1709	1	Rad51d|R51H3|Rad51l3|TRAD|Trad-d5|-|11 C|11 50.3 cM|protein-coding	7.528	5.238	6.881	5.393	3.972	3.566	4.318	3.83	12.851	3.116	11.021	9.041	6.777	4.708	5.842	3.964	2.758	3.489	4.686	4.957	11.297	7.425	9.551	8.46	5.015	6.379	3.73	2.587	1.138	1.952	0.149055	-0.0858306	0.521936	0.723163	1	1
NM_001135112	chr16	4684070	4707693	+	2516	1	Dnaja3|1200003J13Rik|1810053A11Rik|C81173|Tid-1|Tid1l|-|16 A1|16 2.46 cM|protein-coding	9.092	7.144	13.367	6.991	8.129	7.015	13.065	8.769	25.116	15.278	21.189	22.023	13.263	12.36	12.078	8.084	5.228	5.267	9.61	10.931	18.952	14.277	13.725	19.253	14.183	12.982	7.924	5.278	10.924	11.647	0.273449	0.259027	0.218674	0.293169	0.868339	1
NM_028523	chr16	58408535	58469745	+	6469	1	Dcbld2|1700055P21Rik|AW146002|CLCP1|Esdn|-|16|16 C1.2|protein-coding	0.817	0.848	0.259	0.203	0.256	0.227	0.27	0.119	0.353	0.309	0.354	0.229	0.475	0.185	0.327	0.215	0.358	0.232	0.249	0.19	1.415	0.426	0.076	0.408	0.903	0.1	0.366	0.285	0.34	0.5	0.0247028	0.080045	1	0.860112	1	1
NM_134168	chr6	66776222	66777130	-	907	1	Vmn1r38|V1rc13|-|6|6 C1|protein-coding	0	0	0	0	0	0	0	0	0	0	0	0	0	0	0	0	0	0	0	0	0	0	0	0	0	0	0	0	0	0	-5.12548e-15	0	1	1	1	1
NR_132435	chr8	99416674	99733438	+	2609	1	A330008L17Rik|-|-|8|8 D1|ncRNA	0	0	0	0	0	0	0	0	0	0.17	0	0	0	0.012	0	0.017	0	0	0	0.022	0	0.129	0	0.243	0	0	0	0	0.022	0	3.16554	0	0.595387	1	1	1
NM_010204	chr6	127015542	127024718	+	1227	1	Fgf6|Fgf-6|HSTF-2|-|6 61.92 cM|6 F3-G1|protein-coding	0	0	0.04	0	0	0	0	0	0	0	0	0	0	0	0	0	0	0	0	0	0	0	0	0	0	0	0	0	0	0	-5.12548e-15	0	1	1	1	1
NM_025789	chr17	7945614	7979556	+	1950	1	Rsph3a|1700012G05Rik|4930524H12Rik|R74860|Rshl2|Rshl2a|-|17|17 A1|protein-coding	3.379	2.349	1.691	1.816	1.541	1.012	1.736	1.325	2.102	4.38	2.982	3.218	2.725	3.134	2.289	1.859	1.035	1.633	1.062	1.115	3.158	2.307	3.197	2.273	3.286	4.455	1.291	1.476	1.291	1.44	0.596186	0.0254062	0.138277	0.9695	0.693883	1
NM_008273	chr2	74682323	74687016	+	3955	1	Hoxd11|E230017H14Rik|Hox-4.6|Hox-5.4|Hox-5.5|-|2 C3|2 44.13 cM|protein-coding	0	0.012	0	0	0.009	0	0	0	0	0	0	0	0	0	0	0	0	0	0	0	0	0	0	0	0	0	0	0	0	0	-2.30317	0	1	1	1	1
NM_001122950	chr6	52231197	52240854	-	2157	1	Hoxa10|Hox-1.8|Hoxa-10|-|6 B3|6 25.4 cM|protein-coding	2.674	2.96	2.11	2.946	0.529	0.882	3.048	0.877	2.145	1.466	1.67	2.36	1.463	0.942	0.876	0.284	0.163	0.135	0.664	0.159	0	0.249	0.684	0.391	1.409	0.578	0.867	0.069	0	0.184	-0.638367	1.11034	0.317231	0.247165	1	0.980202
NM_027302	chrX	65047644	65049017	+	852	1	Ctag2|1700030B21Rik|-|X|X A7.1|protein-coding	0	0	0	0	0	0	0	0	0	0	0	0	0	0	0	0	0	0	0	0	0	0	0	0	0	0	0	0	0	0	-5.12548e-15	0	1	1	1	1
NM_021793	chr17	26113316	26123253	+	3448	1	Tmem8|AW490096|M83|Tmem8a|-|17|17 B1|protein-coding	5.699	5.421	4.567	4.265	3.878	4.074	3.934	2.762	3.958	1.657	5.486	4.292	3.021	2.668	2.799	2.605	3.701	5.039	3.259	3.262	10.668	5.121	3.64	4.652	5.209	4.546	2.339	3.682	2.331	2.577	-0.680611	-0.530631	0.0175222	0.119181	0.207191	0.692825
NM_001081260	chr2	85050460	85073048	+	5733	1	Tnks1bp1|Tab182|mKIAA1741|-|2|2 D|protein-coding	3.201	1.796	2.922	1.415	1.865	1.309	0.958	1.204	2.421	1.006	2.614	1.291	1.414	1.512	1.046	0.981	0.945	1.074	1.19	0.834	2.642	2.132	1.374	3.074	0.775	2.659	0.537	0.685	1.222	1.671	-0.739493	-0.739768	0.0226805	0.0463842	0.245184	0.408012
NM_153101	chr7	47463807	47489582	-	1256	1	Mrgpra2b|MrgA2|Mrgpra2|OTTMUSG00000028717|-|7|7 B4|protein-coding	0.045	0.037	0	0	0	0	0	0	0	0	0	0	0	0	0	0	0	0	0	0	0	0	0	0	0	0	0	0	0	0.053	-5.12548e-15	0	1	1	1	1
NM_013751	chr16	29209695	29230530	+	2909	1	Hrasls|2810012B06Rik|A-C1|HRSL1|Hrasrs|-|16|16 B2|protein-coding	0	0	0	0	0	0.02	0	0	0	0	0	0	0	0	0	0	0	0	0	0	0	0	0	0	0	0	0	0	0	0	-3.15874	0	0.587247	1	1	1
NM_001163751	chr17	24886674	24892147	+	1599	1	Spsb3|2310012N15Rik|3300001M01Rik|SSB3|Tce1|mKIAA4204|-|17|17 A3.3|protein-coding	3.696	3.081	5.493	3.608	6.676	4.785	10.132	8.335	13.332	10.476	11.626	11.032	8.925	9.014	8.282	6.038	3.77	4.215	10.856	13.477	15.301	14.991	13.953	13.53	9.002	9.023	6.038	4.987	8.889	14.4	0.220694	0.48116	0.423893	0.0950117	1	0.615856
NM_011453	chr13	33149275	33158351	-	1876	1	Serpinb9c|3830421J05Rik|Nk9|Spi11|-|13 A3.3|13 13.82 cM|protein-coding	0	0	0	0	0	0.061	0	0	0	0	0	0	0	0	0	0	0	0	0	0	0	0	0	0	0	0	0	0	0	0	-4.07726	0	0.260586	1	0.93879	1
NM_199063	chrX	8748430	8754587	+	595	1	Ssx9|Ssxb4|-|X|X A1.1|protein-coding	0	0	0	0	0	0	0	0	0	0	0	0	0	0	0	0	0	0	0	0	0	0	0	0	0	0	0	0	0	0	-5.12548e-15	0	1	1	1	1
NM_198119	chr15	76715276	76722173	-	1896	1	Lrrc24|6430402H13Rik|-|15|15 D3|protein-coding	0.418	0.451	0.195	0.272	0.355	0.213	0.746	0.343	1.359	0.263	0.475	0.25	0.201	0.329	0.635	0.449	0.129	0.205	0.402	0.483	1.536	0.39	0.087	0.891	0.39	0.227	0.201	0.095	0.06	0.174	0.805357	-0.203264	0.151646	0.837614	0.725392	1
NM_010231	chr1	162829561	162866548	-	2315	1	Fmo1|-|-|1 70.34 cM|1 H1|protein-coding	0	0	0	0	0	0	0	0	0	0	0	0	0	0	0	0	0	0	0	0.025	0	0	0	0	0.05	0.009	0.007	0	0	0	-5.12548e-15	2.31364	1	1	1	1
NM_175646	chr8	109565986	109574051	+	1790	1	Txnl4b|AI595343|D530025J19Rik|DLP|Dim2|-|8|8 D3|protein-coding	2.133	1.951	2.048	2.005	2.866	2.334	3.595	2.533	6.249	4.431	5.215	5.986	5.595	3.262	5.01	2.859	2.058	2.067	2.416	3.229	6.555	6.039	4.72	5.483	5.952	5.814	2.451	2.746	1.31	2.953	0.443265	0.30712	0.2078	0.394495	0.845903	1
NM_001190871	chr7	100178683	100184869	+	1091	1	Kcne3|2210017H05Rik|MiRP2|-|7|7 F1|protein-coding	0.052	0.042	0.045	0.043	0.19	0.092	0.203	0.488	0	0.305	0.3	0	0	0	0	0	0	0	0.223	0	0	0	0	0	0	0	0	0	0	0.061	-5.33834	0	0.0130928	1	0.171483	1
NM_146003	chr9	80066903	80144780	+	4913	1	Senp6|2810017C20Rik|E130319N12Rik|Susp1|mKIAA0797|-|9|9 E1|protein-coding	20.823	16.706	23.596	19.242	27.987	22.808	24.449	22.104	30.91	25.425	33.337	33.376	23.617	25.007	30.103	22.816	26.076	22.249	22.779	26.509	23.765	24.859	27.497	33.961	21.171	25.087	23.105	20.787	21.748	16.763	-0.0671883	-0.181617	0.667856	0.349036	1	1
NM_026660	chr5	34633647	34637114	-	1812	1	Mfsd10|0610009O03Rik|Tetran|-|5|5 B2|protein-coding	31.6	26.503	35.058	24.552	25.882	20.055	36.191	22.056	55.204	42.549	54.233	60.668	49.871	47.488	38.433	27.908	19.189	22.279	37.108	29.123	54.698	44.947	42.959	53.874	50.695	60.698	30.889	21.2	11.901	15.533	0.403573	0.264279	0.0224788	0.193292	0.244191	0.872255
NM_175749	chr13	46679902	46727849	-	5997	1	Nup153|B130015D15Rik|C88147|-|13|13 A5|protein-coding	25.838	19.032	33.969	21.176	33.657	27.458	22.171	21.294	42.549	28.765	50.812	44.223	44.288	45.82	42.47	34.367	28.058	25.347	23.232	24.161	38.73	35.604	34.536	44.998	45.297	49.753	32.337	29.849	21.303	20.096	0.210097	0.179364	0.158079	0.33373	0.74155	1
NM_011648	chr12	91400993	91540509	+	4300	1	Tshr|AI481368|hypothroid|hyt|pet|-|12 D3|12 44.51 cM|protein-coding	0	0	0	0.011	0	0	0	0	0	0	0	0	0	0	0	0	0	0.008	0	0	0	0	0	0	0	0	0	0	0	0	-5.12548e-15	-2.33973	1	1	1	1
NM_001101467	chr7	26931631	26939386	-	2215	1	Cyp2a22|EG233005|-|7|7 A3|protein-coding	0	0	0	0	0	0	0	0	0	0	0	0	0	0	0	0	0	0	0	0	0	0	0	0	0	0	0	0	0	0	-5.12548e-15	0	1	1	1	1
NM_018816	chr17	35128997	35131752	-	707	1	Apom|1190010O19Rik|G3a|NG20|-|17|17 B2|protein-coding	0	0.065	0	0.133	0.073	0.082	0.196	0.418	0	0	0	0	0	0	0.088	0.127	0.249	0	0.172	0.445	0	0	0	0	0	0.213	0	0.064	1.133	0.748	0.336891	-1.51621	1	0.522733	1	1
NM_001002267	chr9	123259057	123260789	-	1730	1	Tmem158|2310037P21Rik|Ris1|-|9|9 F4|protein-coding	1.569	1.016	2.162	1.328	0.399	0.283	4.394	1.14	3.182	1.122	1.609	0.89	0.832	0.259	0.384	0.311	0.063	0.075	1.127	0.463	0.577	0.31	1.422	0.244	0.315	0.174	0.134	0	0.165	0.057	-0.0846091	-0.201791	0.889261	1	1	1
NM_024406	chr3	10204343	10208576	-	635	1	Fabp4|422/aP2|ALBP/Ap2|Ap2|Lbpl|-|3 A1|3 2.56 cM|protein-coding	0.089	0.146	0.077	0.222	0	0	0.087	0	0	0	0	0	0	0	0	0	0	0	0.192	0.541	0	0	0	0	0	0	0	0	0.18	0.104	-5.12548e-15	0	1	1	1	1
NM_011437	chr15	79154913	79164490	-	2707	1	Sox10|Dom|Sox21|-|15 E1|15 37.7 cM|protein-coding	0	0	0	0.017	0	0.005	0	0	0	0	0	0	0	0	0	0	0	0	0	0	0	0	0	0	0	0	0	0	0	0	-2.31084	0	1	1	1	1
NM_025917	chr8	71367217	71369732	+	844	1	Use1|2010315L10Rik|5730403H22Rik|AV002165|D12|Ed2|Q-snare|p31|-|8|8 C1|protein-coding	9.515	11.895	13.03	11.226	8.289	5.258	66.984	26.935	33.793	44.689	22.608	25.881	9.407	8.984	8.51	8.345	4.734	6.089	46.906	53.37	25.044	33.572	39.652	22.007	10.178	13.503	6.965	5.612	38.765	50.885	0.2994	0.189142	0.369697	0.567771	1	1
NM_011294	chr15	11981339	11996007	-	3314	1	Sub1|AI842364|P15|P9|Pc4|Rpo2tc1|-|15|15 A2|protein-coding	6.749	8.586	8.552	10.678	9.309	8.109	26.853	12.184	24.175	36.504	33.385	33.904	12.484	13.849	11.318	8.208	8.011	6.7	20.179	19.257	17.277	22.043	33.933	29.234	15.182	16.429	11.388	8.086	19.719	16.687	0.0300084	0.34112	0.879917	0.108239	1	0.662685
NR_130319	chr2	10474219	10474300	+	81	6	Mir466b-1|Mir466b-1a|Mirn466b-1|Mirn466b-1a|mmu-mir-466b-1|-|-|ncRNA	0	0	0	0	0	0	0	0	0	0	0	0	0	0	0	0	0	0	0	0	0	0	0	0	0	0	0	0	0	0	-5.12548e-15	0	1	1	1	1
NM_013790	chr16	20331304	20426394	-	5778	1	Abcc5|2900011L11Rik|AI132311|Abcc5a|Abcc5b|Mrp5|-|16 A3|16 12.41 cM|protein-coding	4.037	4.288	3.121	2.821	3.812	3.539	4.042	4.409	5.169	2.227	4.904	2.992	2.287	1.935	2.813	1.539	2.558	2.872	4.728	4.492	2.722	3.416	3.634	3.89	2.228	2.214	2.006	1.349	2.227	2.922	-0.922303	-0.761683	0.000479896	0.00300436	0.0154814	0.0597768
NM_029236	chr15	99470084	99474730	-	1267	1	Bcdin3d|4930556P03Rik|AV138748|-|15|15 F3|protein-coding	1.585	1.497	1.981	1.444	1.527	0.785	4.664	3.937	4.53	4.597	2.068	1.402	0.936	0.909	0.623	0.895	1.294	1.403	6.153	7.86	2.233	4.981	1.813	2.249	0.738	2.325	1.255	0.473	2.822	4.407	-0.644478	-0.750913	0.257975	0.147562	0.935144	0.771669
NM_029457	chr16	22009484	22049269	+	4480	1	Senp2|2310007L05Rik|4930538C18Rik|AI646780|AW554757|Smt3ip2|SuPr-1|mKIAA1331|-|16|16 B1|protein-coding	8.956	9.238	10.368	8.119	10.904	8.79	14.217	11.676	14.38	12.876	15.245	15.051	10.275	9.573	10.647	8.853	9.249	8.517	13.398	15.018	13.467	11.39	10.747	15.053	9.439	11.097	10.046	8.712	14.957	17.359	-0.130702	0.0266898	0.46711	0.89429	1	1
NM_001166413	chr10	127182521	127189823	-	2181	1	Arhgef25|2410008H17Rik|D10Ertd610e|GEFT|-|10 D3|10 74.5 cM|protein-coding	1.219	0.732	1.117	1.043	0.333	0.238	0.941	0.976	0	0.102	0.075	0.163	0.184	0.044	0.19	0.109	0.118	0.148	0.182	1.076	0.229	0.092	1.73	0.29	0.027	0.335	0	0	0	0.091	-1.02239	-6.39597	0.125793	0.000162264	0.658392	0.00566833
NM_001163532	chr5	108629810	108647770	+	2953	1	Tmem175|3010001K23Rik|AI504381|mTMEM175|-|5|5 F|protein-coding	6.684	7.685	7.607	7.616	8.417	7.592	8.943	6.116	13.347	11.401	10.427	13.431	12.11	11.815	8.976	7.575	7.426	8.357	7.312	8.557	10.737	10.846	8.666	8.792	14.551	15.568	9.623	6.979	4.716	7.115	-0.0745753	0.0125782	0.730738	0.957524	1	1
NR_003622	chr7	5350542	5360682	+	1434	1	Gm5065|EG272350|-|7 A1|7|pseudo	0	0	0	0	0	0	0	0	0	0	0	0	0	0	0	0	0.019	0	0	0	0	0	0	0	0	0	0	0	0	0	-5.12548e-15	-2.26913	1	1	1	1
NM_001039039	chr7	97332323	97350216	+	2969	1	Kctd21|EG622320|-|7|7 E1|protein-coding	1.39	1.247	1.293	1.058	1.35	1.077	0.523	0.584	2.032	0.785	1.324	1.914	0.677	1.482	1.182	0.694	0.748	0.871	0.39	0.829	1.345	1.108	1.851	1.066	1.128	1.543	0.535	0.793	0.27	0.289	-0.516518	-0.282203	0.20925	0.560411	0.849683	1
NM_001162934	chr2	125136692	125147841	+	1026	1	Ctxn2|BB181834|Gm1638|-|2|2 F1|protein-coding	0	0	0	0	0	0	0	0	0	0	0	0	0	0	0	0	0	0	0	0	0	0	0	0	0	0	0	0	0	0	-5.12548e-15	0	1	1	1	1
NM_178650	chr19	4184357	4191047	-	1747	1	Tbc1d10c|1810062O14Rik|AI428527|-|19|19 A|protein-coding	20.717	19.928	41.178	33.614	46.027	37.139	57.307	57.32	43.379	46.926	43.97	42.729	24.421	26.454	40.124	28.562	38.892	43.061	69.203	82.823	54.209	68.373	38.782	53.643	29.435	35.62	36.995	24.7	49.226	48.788	-0.407617	-0.476719	0.0143289	0.0150428	0.181699	0.196127
NM_146925	chr7	108080796	108081734	+	937	1	Olfr481|MOR204-2|MOR204-39|-|7|7 E3|protein-coding	0	0	0	0	0	0	0	0	0	0	0	0	0	0	0	0	0	0	0	0	0	0	0	0	0	0	0	0	0	0	-5.12548e-15	0	1	1	1	1
NM_001085518	chr2	122484941	122528040	+	3720	1	Gm14085|OTTMUSG00000015615|-|2|2 E5|protein-coding	0	0.062	0.013	0.013	0.009	0.008	0	0	0	0	0	0	0	0	0	0	0.018	0.009	0	0.054	0	0	0	0	0	0	0	0	0	0	-3.15363	-4.04182	0.559681	0.203689	1	0.892083
NR_038077	chr14	66295329	66297129	-	766	1	1700001G11Rik|-|-|14|14|ncRNA	0.074	0	0.193	0.153	0.271	0.075	0.145	0.154	0	0	0.107	0.309	0	0	0	0.058	0.088	0	0	0.336	0.217	0.175	0	0.276	0.559	0	0.303	0	0	0.259	-1.84854	1.19105	0.249056	0.598629	0.924572	1
NM_009843	chr1	60909025	60915832	+	1927	1	Ctla4|Cd152|Ctla-4|Ly-56|-|1 30.58 cM|1 C|protein-coding	0	0.024	0.026	0.122	0.645	0.12	0.576	0.338	0	1.036	0	0.184	0	0	0	0	0.724	0.025	1.217	3.95	0.518	2.125	0	0	0.061	0	0	0	0	0	-7.44289	-7.63938	2.33304e-05	0.00037559	0.0013206	0.0112829
NM_010638	chr19	23141226	23166911	+	3259	1	Klf9|2310051E17Rik|AA589643|BTEB-1|Bteb1|ENSMUSG00000055440|Gm9971|-|19|19 C1|protein-coding	11.427	11.045	2.771	3.332	0.737	0.783	2.358	1.313	0.863	0.408	4.624	2.943	3.287	1.59	1.981	0.842	0.619	0.878	2.289	3.047	0.919	0.886	3.675	2.72	1.261	1.042	0.711	0.336	0.913	1.885	0.68868	-0.604555	0.132106	0.193767	0.677229	0.872589
NM_001110140	chr5	122456324	122502225	-	4480	1	Atp2a2|9530097L16Rik|D5Wsu150e|SERCA2|SERCA2B|Serca2a|mKIAA4195|-|5 62.38 cM|5 F|protein-coding	20.494	17.226	27.783	17.95	27.098	23.276	26.873	20.566	49.388	19.661	60.158	44.583	32.998	34.065	34.921	25.64	20.905	20.439	25.586	23.527	49.857	34.561	31.711	50.93	32.248	35.815	21.771	20.461	21.015	22.705	0.134709	0.00319559	0.391105	0.987111	1	1
NM_009250	chr3	75557533	75642523	+	3122	1	Serpini1|AI837402|Ns|PI-12|PI12|Spi17|-|3|3 E3|protein-coding	0.942	0.771	1.324	1.375	1.439	1.505	3.972	1.503	2.045	3.553	0.813	1.801	1.072	0.63	0.871	0.445	0.837	1.216	1.629	1.448	0.64	1.721	1.419	0.338	1.067	1.074	0.536	0.941	0.678	1.153	-1.32933	-0.464819	0.00198342	0.341357	0.0451168	1
NM_018828	chr2	90745370	90781020	+	4671	1	Fnbp4|FBP30|Fnbp30|mKIAA1014|-|2|2 E1|protein-coding	22.126	26.233	27.779	25.927	24.94	20.995	32.171	28.496	22.844	16.85	22.441	23.877	19.691	19.665	26.192	24.077	20.911	21.049	32.983	32.165	19.99	19.736	19.896	20.357	19.165	19.818	20.813	21.441	31.55	31.303	0.0200897	-0.0204062	0.905039	0.920208	1	1
NM_009128	chr19	44293676	44306862	+	5443	1	Scd2|Mir5114|Scd-2|mir-5114|swty|-|19 C3|19 37.98 cM|protein-coding	36.718	32.542	50.955	41.681	41.288	27.674	35.62	28.837	68.184	55.263	76.009	55.881	56.155	48.838	50.766	37.18	27.315	24.091	27.56	26.552	67.134	47.32	48.359	82.559	58.213	59.364	40.666	32.818	14.05	16.551	0.235035	0.463357	0.1443	0.0104897	0.708213	0.15167
NM_023268	chr1	155778155	155812899	-	2480	1	Qsox1|1300003H02Rik|QSOX|Qscn6|SOx|-|1|1 G3|protein-coding	16.84	15.465	11.032	10.657	10.629	7.907	8.535	6.408	15.751	12.502	17.996	15.587	11.287	10.108	10.32	5.752	7.619	8.53	8.645	7.051	15.134	15.919	19.613	17.532	11.459	14.107	8.066	5.028	3.367	5.049	-0.36321	-0.399011	0.130409	0.0941849	0.671628	0.613016
NM_001018087	chrX	61709616	61710950	+	1332	1	Ldoc1|Gm366|Mar7|Mart7|-|X|X A6|protein-coding	0	0	0	0	0	0	0	0	0	0	0	0	0	0	0	0	0	0	0	0	0	0	0	0	0	0	0	0	0	0	-5.12548e-15	0	1	1	1	1
NM_009226	chr18	10617796	10628230	+	831	1	Snrpd1|AA407109|AL023031|SMD1|-|18|18 A1|protein-coding	11.399	7.934	10.599	7.874	7.483	5.375	32.714	21.258	29.388	31.438	24.144	13.606	12.918	9.49	12.964	12.067	7.188	6.632	21.181	32.303	8.712	21.169	16.583	20.066	10.665	9.496	11.518	7.287	31.662	26.993	0.864189	0.367813	0.00678616	0.233754	0.110554	0.954524
NM_146993	chr16	58872215	58873148	-	924	1	Olfr176|GA_x54KRFPKG5P-55043245-55042289|MOR184-8|-|16|16 C2|protein-coding	0	0	0	0	0	0	0	0	0	0	0	0	0	0	0	0	0	0	0	0	0	0	0	0	0	0	0	0	0	0	-5.12548e-15	0	1	1	1	1
NM_001204913	chr1	25276404	25277954	-	1548	1	Gm20172|-|-|1|1 10.48 cM|protein-coding	0	0	0	0	0	0	0	0	0	0	0	0	0	0	0	0	0	0	0	0	0	0	0	0	0	0	0	0	0	0	-5.12548e-15	0	1	1	1	1
NM_007841	chr9	44604892	44640731	+	5992	1	Ddx6|1110001P04Rik|E230023J21Rik|HLR2|mRCK/P54|p54|rck|-|9 26.0 cM|9 B|protein-coding	21.972	19.894	28.298	24.121	33.783	29.25	32.838	23.454	52.329	38.693	53.41	47.491	30.657	30.697	28.417	22.35	29.053	28.937	38.869	31.039	45.526	46.189	47.049	57.012	29.412	36.194	24.261	20.176	26.657	27.743	-0.43917	-0.433089	0.0036952	0.014537	0.0699912	0.191941
NR_037999	chr1	57359222	57377544	-	2048	1	4930558J18Rik|-|-|1|1|ncRNA	0.083	0.215	0.048	0	0.067	0.204	0.163	0.096	0.715	0.65	0.16	0.578	0.589	0.367	0.182	0.321	0.165	0.174	0.074	0.126	0.61	0.164	0.24	0.412	0.371	0.105	0.34	0.812	0.684	0.581	0.716516	1.76667	0.438213	0.0124979	1	0.172175
NR_040410	chrX	4515589	4517543	+	1954	1	Gm5925|EG546185|-|X|X A1.1|pseudo	0	0	0	0	0	0	0	0	0	0	0	0	0	0	0	0	0	0	0	0	0	0	0	0	0	0	0	0	0	0	-5.12548e-15	0	1	1	1	1
NM_028042	chr13	108158738	108194981	+	2093	1	Ercc8|2410022P04Rik|2810431L23Rik|4631412O06Rik|B130065P18Rik|Ckn1|Csa|-|13|13 D|protein-coding	2.013	1.89	1.904	1.546	2.831	2.292	4.917	3.014	3.498	6.095	3.756	5.459	2.924	4.066	4.532	3.415	1.566	1.537	3.812	4.731	4.612	5.614	4.585	3.832	2.773	2.651	2.872	1.525	4.072	5.051	0.505462	0.418702	0.118027	0.263467	0.639503	0.99978
NM_144877	chr1	162533672	162548345	-	2780	1	Mettl13|5630401D24Rik|-|1|1 H1|protein-coding	5.431	3.42	4.23	2.699	3.964	3.385	4.44	3.908	8.995	1.836	11.989	8.22	4.356	5.68	4.622	2.405	2.392	2.558	4.546	4.437	5.747	5.579	7.435	9.756	4.856	6.482	3.312	1.008	1.677	2.579	-0.229409	-0.321341	0.46197	0.44784	1	1
NM_175391	chr15	77524867	77533315	-	2037	1	Apol7c|2210421G13Rik|-|15|15 E1|protein-coding	0	0	0.012	0	0	0.014	0	0	0	0	0	0	0	0	0	0	0	0	0	0	0	0	0	0	0	0	0	0	0	0	-2.31081	0	1	1	1	1
NM_001007572	chr6	41652770	41680723	-	2583	1	Trpv5|CAT2|D630033B11|ECAC1|-|6|6 B2.1|protein-coding	0	0	0	0	0	0	0	0	0	0	0	0	0.016	0	0	0	0.005	0	0	0	0	0	0	0	0	0	0	0	0	0	-5.12548e-15	-2.26921	1	1	1	1
NR_131115	chr16	72226383	72234327	-	1918	1	8030451O07Rik|-|-|16|16|ncRNA	0	0	0	0	0	0	0	0	0	0	0	0	0	0	0	0	0	0	0	0	0	0	0	0	0	0	0	0	0	0	-5.12548e-15	0	1	1	1	1
NM_026273	chr16	64766105	64770939	-	1326	1	4930453N24Rik|AI649104|-|16|16 C1.3|protein-coding	8.914	6.333	9.166	6.774	12.649	8.617	12.113	10.364	20.714	29.156	29.644	23.617	12.024	12.969	9.893	10.814	9.47	8.909	9.232	14.784	24.037	15.95	27.341	23.399	14.263	17.465	11.089	7.573	16.931	13.08	-0.117486	-0.0457312	0.6819	0.86579	1	1
NM_054050	chr2	29619720	29740363	+	5811	1	Rapgef1|4932418O06Rik|C3G|Grf2|-|2 B|2 20.32 cM|protein-coding	22.505	15.728	27.85	15.534	28.947	25.701	17.964	18.807	51.157	19.892	43.997	35.676	29.4	29.093	30.373	22.882	20.79	24.654	17.839	16.813	51.412	37.24	27.553	39.827	32.608	36.814	25.205	21.911	12.397	20.506	-0.169925	0.00863896	0.266822	0.963807	0.943365	1
NM_172834	chr18	77281958	77442257	+	6554	1	Loxhd1|1700096C21Rik|4932417K07|sba|-|18|18 E3|protein-coding	0	0.007	0	0	0	0	0.004	0	0	0	0	0	0	0	0	0	0	0	0	0	0	0	0	0	0	0	0	0	0.013	0.091	-5.12548e-15	0	1	1	1	1
NR_039536	chr2	32712900	32712972	-	72	1	Mir3960|mmu-mir-3960|-|2|2 22.09 cM|ncRNA	1.571	0.643	0	0	0.24	0.4	1.541	0	0	0	0	0	0	0	0	0	0	0.449	0.423	0	0	0	0	0	0	0	0	0	0	0	-3.15363	-2.33967	0.559641	1	1	1
NR_131144	chr7	70272502	70337852	-	1898	1	Gm29683|-|-|7|7 C|ncRNA	0	0	0	0	0	0	0	0	0	0	0	0	0	0	0	0	0	0	0	0	0	0	0	0	0	0	0	0	0	0	-5.12548e-15	0	1	1	1	1
NM_001044750	chr2	144033102	144073979	+	404	1	Banf2|4930517K23Rik|Baf-L|Baf-like|Gm115|-|2|2 G1|protein-coding	0	0	0	0	0	0	0	0	0	0	0	0	0	0	0	0	0	0	0	0	0	0	0	0	0	0	0	0	0	0	-5.12548e-15	0	1	1	1	1
NM_001301256	chr18	36967631	37841872	+	4619	1	Gm38666|Pcdha6-g|-|18|18|protein-coding	3.9	2.8	2.599	2.569	1.758	1.688	2.396	1.118	3.132	1.933	2.039	1.82	2.292	2.075	1.771	1.46	1.537	1.84	1.582	1.617	1.567	2.021	2.113	2.468	1.999	2.979	0.789	0.863	3.114	5.049	-0.223729	-1.05709	0.478879	0.00163863	1	0.0380889
NM_001270423	chr2	90322222	90325126	+	1080.5	2	Gm13769|Gm13766|OTTMUSG00000014164|OTTMUSG00000014278|-|2 E1|2|protein-coding	0	0	0	0	0	0	0	0	0	0	0	0	0	0	0	0	0	0	0	0	0	0	0	0	0	0	0	0	0	0	-5.12548e-15	0	1	1	1	1
NM_146462	chr2	88817173	88818102	+	928	1	Olfr1202|MOR232-7|-|2|2 E1|protein-coding	0	0	0	0	0	0	0	0	0	0	0	0	0	0	0	0	0	0	0	0	0	0	0	0	0	0	0	0	0	0	-5.12548e-15	0	1	1	1	1
NM_009047	chr2	152627008	152635191	+	1596	1	Rem1|E030011C07Rik|Ras|Rem|-|2|2 H2|protein-coding	0	0	0	0	0	0	0.07	0.025	0	0	0	0	0	0	0	0.019	0	0.122	0	0	0	0	0	0	0.037	0	0	0	0.143	0	2.32164	-4.71063	1	0.145253	1	0.765479
NM_197982	chr8	83715177	83723351	+	1646	1	Ddx39|2610307C23Rik|BAT1|DDXL|Ddx39a|URH49|-|8|8 C2|protein-coding	8.263	8.292	11.554	7.224	11.323	9.489	34.027	23.214	25.582	30.766	20.946	29.383	22.369	20.74	20.102	15.176	8.122	8.444	30.897	32.182	20.577	24.149	28.903	17.247	18.011	20.941	13.601	11.309	37.356	48.009	0.631858	0.538772	0.00336652	0.0193994	0.0657519	0.233452
NM_172745	chr7	126487355	126490731	+	1677	1	Tufm|2300002G02Rik|C76308|C76389|EF-TuMT|EFTU|-|7|7 F3|protein-coding	1.686	0.993	2.01	1.287	1.658	1.074	4.301	3.962	6.565	4.134	4.59	4.942	2.235	2.633	1.733	2.18	0.8	0.925	3.995	4.983	5.558	4.124	3.571	3.084	2.753	3.09	1.679	1.314	3.53	5.378	0.458536	0.737186	0.310041	0.0814316	1	0.566178
NM_001024458	chr5	34573714	34632305	+	3900	1	Add1|AI256389|-|5 B2|5 17.9 cM|protein-coding	27.392	20.903	25.865	18.244	25.742	22.178	22.313	19.777	44.9	27.932	48.442	39.344	27.286	27.047	25.718	20.324	18.422	20.379	20.552	21.867	50.401	41.422	36.049	45.759	29.667	36.675	17.459	17.248	21.024	29.317	-0.177615	-0.199465	0.272307	0.32002	0.95247	1
NR_028279	chr17	33638095	33645706	+	2264	1	Pram1|AY665714|-|17|17 B1|protein-coding	0.787	0.552	0.576	0.684	0.893	0.573	0.76	0.836	1.086	0.245	0.579	0.837	1.384	2.056	1.247	1.536	0.862	1.099	0.619	0.91	0.956	0.534	0.217	0.653	0.74	1.387	0.585	1.231	0.707	0.7	0.857792	-0.0850522	0.0715025	0.894845	0.486627	1
NM_001193668	chr4	42255695	42256825	+	861	7	Gm10591|ENSMUSG00000073869|-|4|4 A5|protein-coding	0	0	0	0	0	0	0	0	0	0	0	0	0	0	0	0	0	0	0	0	0	0	0	0	0	0	0	0	0	0	-5.12548e-15	0	1	1	1	1
NR_130342	chr3	28419943	28420018	+	75	1	Mir466q|Mir446q|mmu-mir-466q|mu-mir-446q|-|3 12.19 cM|ncRNA	0.377	1.234	0.984	0.313	0	0	0	0.526	0	2.219	0	0	1.976	0	0	0	0	0.431	0	0	0	0	0	0	0	0	0	0	0	0	-5.12548e-15	-2.33964	1	1	1	1
NM_181546	chr1	192891234	193035775	-	7871	1	Syt14|B230320I09Rik|sytXIV|-|1|1 H6|protein-coding	0.129	0.082	0.038	0.03	0.009	0.049	0.085	0.005	0	0.056	0.042	0	0.1	0	0.016	0	0.003	0	0.031	0.025	0	0	0	0.027	0.025	0.044	0	0.006	0.004	0	-2.27358	0.959066	0.112572	1	0.622225	1
NM_001145935	chr4	119169518	119173856	-	1715	1	Zfp691|6430544H17Rik|Znf691|-|4|4 D2.1|protein-coding	3.182	3.696	2.711	2.53	1.289	0.857	1.391	1.529	3.995	5.11	2.149	3.659	2.012	1.297	0.956	1.001	1.453	1.159	1.882	2.269	3.106	2.78	4.257	4.184	1.976	0.978	1.091	0.699	1.601	3.91	-0.128074	-0.606126	0.790198	0.132605	1	0.733949
NM_001163420	chr13	77708690	78166240	+	3694	1	Fam172a|1110033M05Rik|2610318O14Rik|53-E6|9430037D06Rik|AF064782|pEN87|-|13|13 C1|protein-coding	8.206	7.596	9.631	7.072	13.098	10.887	11.392	8.139	19.469	16.111	17.735	16.234	16.96	17.534	15.419	11.912	10.737	10.027	11.352	12.024	15.544	12.941	13.745	16.827	18.276	20.687	12.484	10.273	7.641	8.541	0.0781144	0.113649	0.656696	0.565026	1	1
NM_009511	chr12	116077726	116146261	+	3370	1	Vipr2|VPAC2|VPAC2R|Vip2|-|12 62.59 cM|12 F2|protein-coding	7.216	7.166	4.599	5.24	1.225	0.509	2.807	1.872	0.991	1.35	2.114	0.984	2.664	2.364	2.957	0.5	0.812	0.537	1.121	1.605	0.494	1.176	0.341	0.689	0.948	1.71	1.395	0.365	1.129	0.422	0.791604	0.244905	0.225032	0.670568	0.88114	1
NM_021354	chr11	60454617	60468705	+	1698	1	Drg2|AI255295|AI461605|-|11 B2|11 37.81 cM|protein-coding	9.692	8.106	13.519	8.328	11.282	9.275	14.491	11.553	32.732	14.275	23.053	20.848	17.894	18.71	16.723	10.387	7.451	8.176	12.608	15.034	31.905	16.687	20.434	20.821	17.092	19.527	13.126	6.956	8.775	15.195	0.252014	0.275162	0.283535	0.308386	0.973434	1
NM_010121	chr6	70844515	70905241	+	4490	1	Eif2ak3|Pek|Perk|-|6|6 C1|protein-coding	3.967	2.669	3.518	2.794	6.075	5.138	4.319	2.889	7.356	3.237	4.76	7.541	4.56	4.183	5.566	4.789	4.884	6.054	4.232	3.99	10.694	5.757	6.193	7.921	7.076	7.294	5.281	4.239	20.312	22.029	-0.231761	-0.251423	0.27859	0.254923	0.963876	0.995224
NM_025579	chr4	132274375	132293330	+	1343	1	Taf12|20kDa|2810422D08Rik|AW557038|Taf2J|-|4|4 D2.3|protein-coding	6.969	6.218	7.071	5.186	5.119	3.476	13.302	7.707	13.213	18.916	12.195	18.205	9.507	9.434	8.995	5.911	3.56	2.78	7.642	12.359	18.465	12.799	13.681	12.73	10.617	9.815	6.325	5.926	19.378	19.089	0.666695	0.905315	0.0382181	0.00503393	0.336774	0.0882399
NM_207668	chr9	104288240	104337722	-	4475	1	Acpp|5'-NT|A030005E02Rik|FRAP|Lap|PAP|Ppal|-|9|9 F1|protein-coding	0.562	0.419	0.198	0.341	0.058	0.155	0.074	0.013	0.157	0.149	0.073	0.847	0.099	0.014	0.037	0.007	0.397	0.347	0.606	0.87	0.725	0.615	0.238	0.401	0.061	0.187	0.03	0.087	1.317	0.591	-2.57621	-2.63886	0.0106811	6.54177e-05	0.149601	0.0025718
NM_001177585	chr17	38554192	38560621	+	1408	1	Esp34|Gm20410|-|17|17 19.16 cM|protein-coding	0	0	0	0	0	0	0	0	0	0	0	0	0	0	0	0	0	0	0	0	0	0	0	0	0	0	0	0	0	0	-5.12548e-15	0	1	1	1	1
NR_038186	chr15	32240568	32244662	-	1481	1	Snhg18|0610007N19Rik|Snord123|-|15 B3.1|15 13.02 cM|ncRNA	0.191	0.281	0.033	0.127	0.023	0	0.037	0	0.237	0	0.111	0	0.057	0	0	0	0	0	0.021	0	0.674	0	0	0	0.053	0	0	0	0	0.535	-2.30318	0	1	1	1	1
NM_025532	chr13	27383345	27390846	-	857	1	Prl2b1|2310047B08Rik|Ghd12|PLP-K|Plpk|Prlpk|mPLP-K|-|13 A3.1|13 12.43 cM|protein-coding	0	0	0	0	0	0	0	0	0	0	0	0	0	0	0	0	0	0	0	0	0	0	0	0	0	0	0	0	0	0	-5.12548e-15	0	1	1	1	1
NM_010262	chr1	89927962	89931176	-	2122	1	Gbx2|D130058E05Rik|Gbx-2|MMoxA|Stra7|-|1 45.06 cM|1 C5-E1|protein-coding	1.412	1.265	0.557	0.354	0.065	0.122	0.471	0.195	0.055	0	0.463	0.279	0.519	0.377	0.509	0.281	0.013	0	0.144	0.054	0	0	0	0.099	0.294	0.263	0.328	0.106	0	0	1.8437	4.57255	0.0110403	0.000215319	0.15287	0.00712477
NM_001113354	chrX	151520672	151633857	+	6335	1	Phf8|9830141C09Rik|mKIAA1111|-|X|X F3|protein-coding	7.82	7.329	8.765	7.515	11.869	10.235	7.357	6.822	15.836	8.773	13.108	11.232	12.44	14.578	11.311	9.323	9.487	10.349	6.797	7.345	21.714	10.684	9.076	15.709	14.82	16.53	10.477	9.374	11.395	11.509	-0.221728	-0.0417136	0.182558	0.830306	0.803326	1
NM_001291336	chr7	100643896	100658456	-	1762	1	Plekhb1|AI315628|PHR1|Phret1|evt-1|-|7|7 E3|protein-coding	0.193	0.131	0.056	0.027	0.02	0.016	0	0.011	0	0	0	0	0.204	0	0	0	0.015	0	0.069	0	0	0	0.279	0	0	0.024	0	0	0	0	-3.15363	-2.27014	0.559255	1	1	1
NM_172887	chr5	150259930	150497753	+	10667	1	Fry|13CDNA73|9330186A19Rik|AF346502|AI462658|C87180|D930046M03|cg003|mKIAA4143|-|5 G3|5 89.36 cM|protein-coding	7.12	6.588	2.904	2.788	2.065	2.415	1.108	0.765	2.454	1.388	3.125	3.829	5.161	5.772	5.233	6.187	1.97	2.641	0.871	0.663	5.773	2.518	3.499	3.849	9.05	7.348	4.822	5.748	3.74	3.401	1.24032	1.17992	5.9118e-07	2.40974e-06	5.10822e-05	0.000131824
NM_001289916	chr9	69289841	69388246	+	10857	1	Rora|9530021D13Rik|Nr1f1|ROR1|ROR2|ROR3|nmf267|sg|staggerer|tmgc26|-|9 C|9 37.45 cM|protein-coding	1.511	1.44	0.936	0.899	0.248	0.284	0.301	0.129	0.383	0.148	0.128	0.011	0.08	0.052	0.084	0.169	0.136	0.194	0.045	0.105	0.153	0.062	0.128	0.117	0.152	0.147	0.128	0.105	0	0.037	-1.11929	-0.550022	0.0462174	0.235254	0.380267	0.957344
NM_011724	chr9	120013755	120023598	-	5834	1	Xirp1|AI415219|Cmya1|-|9|9 F4|protein-coding	0	0.008	0	0.008	0	0	0	0	0	0	0	0	0	0	0	0	0	0	0	0.01	0	0	0	0	0	0	0	0	0	0	-5.12548e-15	0	1	1	1	1
NM_053178	chr9	54604997	54661885	-	2759	1	Acsbg1|BG1|Bgm|E230019G03Rik|Lpd|R75185|mKIAA0631|-|9|9 A5.3|protein-coding	0.102	0.067	0	0	0	0	0	0.021	0	0	0.297	0	0	0	0.03	0	0	0	0	0.083	0	0	0	0	0.071	0	0	0	0	0.024	3.20696	0	0.582569	1	1	1
NM_001100394	chr11	30426006	30471829	-	918	1	4930505A04Rik|-|-|11|11 A4|protein-coding	0	0	0	0	0	0	0	0	0	0	0	0	0	0	0	0	0	0	0	0	0	0	0	0	0	0	0	0	0	0	-5.12548e-15	0	1	1	1	1
NR_106105	chr5	123522637	123522695	-	58	1	Mir7647|Gm27347|mmu-mir-7647|-|-|ncRNA	0	0.399	0	1.213	0.893	0.248	0	0.34	0	0	0	0	2.555	0	0	0	0	0.279	0.525	0	11.478	0	0	0	0	0	0	0	0	0	-3.68193	-2.3396	0.329784	1	1	1
NM_027315	chr3	89773609	89783997	+	3066	1	Ube2q1|1110002C01Rik|2310012M18Rik|AI854014|Gtap|NICE-5|PRO3094|Ube2q|-|3|3 F2|protein-coding	15.881	16.403	19.523	15	14.575	12.28	29.414	19.652	30.448	25.743	33.04	32.341	18.376	16.514	16.418	12.109	11.292	11.907	28.705	28.478	33.439	25.118	22.847	30.738	17.725	20.205	13.329	10.393	23.329	32.422	-0.0444004	-0.0224986	0.806239	0.910791	1	1
NM_011822	chr17	25926420	25941989	-	3102	1	Pigq|Gpi1|Gpi1h|Gpi1p|Gpih|-|17|17 B|protein-coding	23.199	20.142	26.038	17.963	23.928	19.607	20.971	18.82	47.086	22.602	41.263	28.931	36.476	31.814	31.544	22.522	19.475	21.36	20.155	22.04	40.375	28.139	32.154	37.73	39.515	44.169	27.054	15.539	16.337	19.958	0.173336	-0.0200919	0.291778	0.924381	0.988071	1
NM_019756	chr11	86544991	86567360	+	1860	1	Tubd1|4930550G19Rik|Tubd|-|11|11 C|protein-coding	2.204	2.724	2.606	1.853	2.498	1.681	3.699	2.385	7.21	5.368	2.333	4.392	4.235	3.191	3.069	4.477	1.522	2.129	2.341	3.293	7.248	4.657	4.189	3.745	5.32	3.653	3.312	3.562	1.876	2.593	0.796936	0.884489	0.0536	0.0133566	0.412683	0.180846
NM_010213	chr4	124700699	124708611	+	1677	1	Fhl3|SLIM2|-|4|4 D1|protein-coding	13.135	10.208	13.732	10.446	8.652	5.525	11.745	8.112	24.306	13.098	18.947	15.179	17.726	13.937	14.668	7.056	6.09	6.023	10.914	11.433	29.03	12.292	9.978	20.641	17.109	19.015	11.602	5.782	2.899	3.349	0.464618	0.430194	0.122083	0.139964	0.647096	0.754859
NR_106040	chr8	94505046	94505105	+	59	1	Mir7072|Gm27665|mmu-mir-7072|-|-|ncRNA	3.355	2.745	4.587	4.77	1.757	3.907	3.291	4.344	4.963	0	0	2.007	6.46	3.254	14.776	5.564	2.985	3.835	6.194	5.336	1.41	1.138	8.341	0	0.66	2.187	13.472	11.177	2.424	7.839	1.56528	1.74415	0.0638372	0.00810643	0.454707	0.124671
NM_144534	chr8	72572103	72587284	+	2088	1	Tmem38a|1110001E17Rik|AI413399|TRIC-A|mg33a|-|8|8 B3.3|protein-coding	0.826	0.831	0.589	1	0.554	0.676	1.966	1.114	1.515	1.647	2.039	1.389	0.548	0.529	0.149	0.2	0.493	0.426	1.108	1.7	0.478	1.19	1.571	1.921	1.073	1.102	0.476	0.301	0.274	0.744	-1.87502	-0.323571	0.00200435	0.551327	0.0453823	1
NM_029634	chr9	108795994	108806333	+	1834	1	Ip6k2|1500005N04Rik|AW050208|Ihpk2|-|9|9 F2|protein-coding	5.89	6.13	8.264	5.844	4.643	4.981	10.981	10.761	14.146	16.059	13.842	9.231	5.599	4.448	5.376	3.621	3.508	4.441	10.013	13.685	18.967	13.875	9.616	12.142	4.354	6.108	3.557	3.727	9.263	12.609	-0.252433	-0.155678	0.425851	0.624942	1	1
NM_001290779	chr11	50832031	50841552	-	2279	1	Zfp879|Znf879|-|11|11 B1.3|protein-coding	0.732	0.284	0.173	0.175	0.136	0.392	0.073	0.225	0.771	0.852	0.216	0.883	0	0.154	0.073	0.098	0.262	0.298	0.281	0.352	0.584	0.589	0.468	0.648	0.239	0.142	0.218	0.191	0.125	0.116	-1.68013	-0.419214	0.038144	0.535308	0.336363	1
NM_207677	chr7	25202840	25219859	-	1821	1	Dedd2|2410050E11Rik|FLAME-3|-|7|7 A3|protein-coding	9.456	6.453	14.186	7.753	11.184	8.838	13.299	11.477	14.44	11.27	16.055	14.401	9.151	6.764	7.523	5.105	5.958	9.558	15.369	17.114	23.809	22.823	11.396	18.024	8.386	9.175	4.392	3.696	5.198	10.722	-0.799699	-0.983412	0.00145563	0.0010917	0.0360775	0.0276746
NM_001033543	chr9	100457719	100486473	-	2469	1	Il20rb|AV228068|Fndc6|Gm186|Il20R2|-|9|9 E3.3|protein-coding	0.126	0.187	0.199	0.152	0.126	0.193	0.247	0.279	0.19	0	0.332	0.36	0.746	0.285	0.555	0.278	0.115	0.137	0.481	0.023	0	0.517	0	0.427	0.126	0.305	0.208	0.085	0.151	0.896	1.14178	0.0850227	0.0830017	1	0.526108	1
NR_106183	chr10	128458680	128458768	+	88	1	Mir8105|Gm27346|mmu-mir-8105|-|-|ncRNA	0.643	0	0	0	0	0	0	0	0	0	0	0	0	0	0	0	0	0	0	0	0	0	0	0	0	0	0.188	0	0	0	-5.12548e-15	2.31367	1	1	1	1
NR_102704	chr5	29537949	29538624	+	675	1	Gm6083|ENSMUSG00000078182|-|5 B1|5|pseudo	0	0	0	0	0	0	0	0	0	0	0	0	0	0	0	0	0	0	0	0	0	0	0	0	0	0	0	0	0	0	-5.12548e-15	0	1	1	1	1
NM_001243048	chr7	113207465	113314126	+	2596	1	Arntl|Arnt3|BMAL1b|Bmal1|MOP3|bHLHe5|bmal1b'|-|7 59.17 cM|7 F2-F3|protein-coding	3.159	4.108	2.293	4.237	4.465	4.685	8.559	2.559	7.084	7.457	6.751	6.522	5.13	1.725	2.055	1.914	7.206	6.835	14.839	8.18	10.482	6.699	6.888	5.976	3.511	4.05	1.914	1.132	46.843	61.02	-1.32148	-2.24543	2.56671e-05	4.29831e-15	0.00143954	9.73208e-13
NM_172928	chr9	111439081	111489611	+	3491	1	Dclk3|BC056929|C730036H08|Dcamkl3|-|9|9 F3|protein-coding	0	0	0	0	0	0	0	0	0	0	0	0	0	0	0	0	0	0	0	0	0	0	0	0	0	0	0	0	0	0	-5.12548e-15	0	1	1	1	1
NR_015540	chr1	89676507	89683892	-	3607	1	4933400F21Rik|1700091C04Rik|4930565K10Rik|-|1|1|ncRNA	0	0	0	0	0	0	0	0	0	0	0	0	0	0	0	0	0	0	0	0.016	0	0.074	0	0	0	0	0.009	0	0	0	-5.12548e-15	2.31366	1	1	1	1
NM_001099643	chrX	3441736	3443690	-	1949	4	Gm3750|-|-|X A1.1|X|protein-coding	0	0	0	0	0	0	0	0	0	0	0	0	0	0	0	0	0	0	0	0	0	0	0	0	0	0	0	0	0	0	-5.12548e-15	0	1	1	1	1
NM_008480	chr17	67697265	67822645	+	9453	1	Lama1|AA408497|Lama|-|17 E1.1|17 38.8 cM|protein-coding	0	0.005	0.005	0	0	0	0	0	0	0	0	0	0	0	0	0	0	0	0	0.006	0	0	0	0	0	0	0	0	0	0	-5.12548e-15	0	1	1	1	1
NM_027087	chr11	99809078	99809896	-	816	1	Krtap4-13|2300006N05Rik|-|11|11 D|protein-coding	0	0	0	0	0	0	0	0.048	0	0	0	0	0	0	0	0	0	0	0	0	0	0	0	0	0	0	0	0	0	0	-5.12548e-15	0	1	1	1	1
NM_146783	chr9	38855060	38855990	+	929	1	Olfr26|MOR171-9|MTPCR09|-|9|9 A5.1|protein-coding	0	0	0	0	0	0	0	0	0	0	0	0	0	0	0	0	0	0	0	0	0	0	0	0	0	0	0	0	0	0	-5.12548e-15	0	1	1	1	1
NM_153168	chr9	123366940	123462664	+	3858	1	Lars2|AI035546|Kiaa0028|LEURS|-|9 73.92 cM|9 F|protein-coding	63.28	44.227	56.393	50.271	85.065	71.577	50.548	59.532	145.031	152.397	168.475	155.636	96.409	71.228	91.874	72.876	51.952	70.792	57.157	50.708	181.299	219.146	164.601	195.121	82.79	88.997	74.349	62.349	75.286	51.446	-0.0514861	0.108191	0.726651	0.583925	1	1
NM_178707	chr7	80993684	81045162	+	7280	1	Zfp592|8430405N24|A730014M16Rik|Znf592|mKIAA0211|-|7|7 D3|protein-coding	20.64	17.385	23.69	16.142	29.173	25.787	21.259	20.193	40.923	19.36	36.143	24.354	33.496	28.648	27.392	23.703	22.867	25.438	22.986	20.418	44.753	27.318	24.99	35.342	36.008	37.691	23.651	22.731	18.625	24.214	-0.224658	-0.0945982	0.147699	0.616469	0.715753	1
NR_128569	chr17	33886676	33886733	-	57	2	Gm27740|Mir6967-2|mmu-mir-6967-2|-|-|ncRNA	0	0	0	0	0.303	1.011	0.487	0.346	0	0	1.437	0	0	0.561	1.457	1.571	0	0.284	0.534	0	0	1.178	0	0	0.683	0	0	1.578	0	0	0.722307	1.44291	0.781217	0.717753	1	1
NM_010866	chr7	46376474	46379092	+	1849	1	Myod1|AI503393|MYF3|MyoD|Myod-1|bHLHc1|-|7 B4|7 30.03 cM|protein-coding	0	0	0	0	0	0	0	0	0	0	0	0	0	0	0	0	0	0	0	0	0	0	0	0	0	0	0	0	0	0	-5.12548e-15	0	1	1	1	1
NR_045981	chr5	97392417	97588126	+	2987	1	4930467D21Rik|4930448L09Rik|BB013444|-|-|ncRNA	0	0	0	0	0	0	0	0	0	0	0	0	0	0	0	0	0	0	0	0	0	0	0	0	0	0	0	0	0	0	-5.12548e-15	0	1	1	1	1
NM_172994	chr5	36868570	36955078	+	4020	1	Ppp2r2c|6330548O06Rik|IMYPNO|IMYPNO1|PR52|-|5|5 B3|protein-coding	0.014	0	0	0	0	0	0	0	0	0	0	0	0.021	0	0	0	0	0	0	0	0	0	0.122	0	0	0	0	0.004	0	0	-5.12548e-15	2.37145	1	1	1	1
NM_023900	chr10	80796099	80798626	-	1252	1	Plekhj1|9530063M10Rik|-|10|10 C1|protein-coding	14.296	17.257	21.714	15.378	7.781	5.064	29.203	16.519	30.218	27.025	24.463	25.674	12.903	9.417	11.539	8.248	5.258	4.995	20.432	26.195	33.301	18.287	24.24	21.41	11.762	15.217	7.949	5.207	12.883	27.152	0.506835	0.291104	0.0845763	0.326551	0.53152	1
NM_020267	chr2	102300119	102400900	-	5605	1	Trim44|Dipb|Mc7|-|2|2 E2|protein-coding	25.733	20.768	32.333	20.079	17.81	15.807	21.188	19.934	34.805	19.475	38.031	27.935	22.318	21.123	17.75	11.376	15.293	13.854	20.179	22.823	24.245	24.198	19.683	36.772	20.58	24.123	14.258	10.699	12.955	13.816	-0.355037	-0.282266	0.0387964	0.132216	0.340764	0.732792
NR_029587	chr4	156055681	156055750	-	69	1	Mir200b|Mirn200b|mir-200b|-|4|4|ncRNA	0	0	0	0	0	0	0	0	0	0	0	0	0	0	0	0	0	0	0	0	0	0	0	0	0	0	0	0	0	0	-5.12548e-15	0	1	1	1	1
NM_001099217	chr15	75108161	75111949	-	795	1	Ly6c2|Ly-6C.2|Ly-6C2|-|15|15 D3|protein-coding	1.138	1.659	0.309	1.976	2.781	1.794	2.652	0.744	4.199	2.372	4.635	10.35	6.339	18.593	3.916	14.941	7.463	6.546	4.75	4.248	32.869	18.243	18.365	18.85	13.696	19.825	8.519	14.309	0.576	0.831	2.05828	0.71442	0.00135889	0.0600073	0.0341977	0.477345
NM_001037764	chr11	60140082	60199195	+	7118	1	Rai1|Gt1|-|11|11 B2|protein-coding	37.512	30.12	42.365	30.7	28.796	26.216	27.639	23.746	41.863	17.26	33.744	28.135	34.115	29.99	33.122	23.659	26.138	28.684	39.472	26.129	46.987	34.336	27.841	37.511	31.338	35.371	23.006	20.132	24.935	44.848	-0.0960088	-0.392597	0.533381	0.0296278	1	0.311838
NM_031404	chr5	137553555	137569573	+	1532	1	Actl6b|Actl6|ArpNa|Baf53b|-|5|5 G2|protein-coding	0	0	0.032	0	0	0.009	0	0	0	0	0	0	0.097	0	0	0	0	0	0	0	0	0	0	0	0	0	0	0	0	0	-2.31078	0	1	1	1	1
NR_045467	chr8	77624172	77628956	+	355	1	1700092C02Rik|-|-|8|8|ncRNA	0	0	0	0	0	0	0	0	0	0	0	0	0	0	0	0	0	0	0	0	0	0	0	0	0	0	0	0	0	0	-5.12548e-15	0	1	1	1	1
NM_025611	chr17	46650338	46664364	+	5501	1	Cul7|2510004L20Rik|AA409809|C230011P08Rik|p185|p193|-|17|17 C|protein-coding	14.218	10.913	14.289	9.063	11.006	9.597	9.768	8.516	18.844	9.337	16.465	15.593	14.133	12.217	13.237	6.985	5.794	7.574	8.586	7.84	20.332	11.595	12.57	17.132	14.776	16.792	9.569	5.337	2.059	3.171	-0.191778	0.0761131	0.35719	0.748064	1	1
NM_172709	chr5	38277404	38304217	+	3141	1	Otop1|A530025J20Rik|Otp1|tlt|-|5 B3|5 20.35 cM|protein-coding	0.018	0	0	0	0	0.009	0	0	0	0	0	0	0	0	0	0	0	0.01	0	0	0	0	0	0	0	0	0	0	0	0.042	-2.31077	-2.33957	1	1	1	1
NM_026036	chr9	114731203	114749343	+	3346	1	Cmtm6|2810051A14Rik|AA536733|Cklfsf6|-|9|9 F3|protein-coding	8.239	5.738	11.654	7.906	19.623	15.851	16.457	12.286	33.133	20.522	23.594	20.417	9.859	11.833	14.901	11.938	11.643	13.929	13.588	15.677	27.507	24.923	17.013	23.782	10.612	13.682	9.769	9.313	11.821	14.731	-0.522807	-0.458508	0.00284048	0.030099	0.058027	0.3144
NM_026077	chr7	81782187	81789453	-	850	1	3110040N11Rik|AI851475|-|7|7 D3|protein-coding	3.027	4.872	3.531	4.111	2.886	2.288	13.217	5.822	5.788	15.857	6.551	7.8	4.583	3.068	2.979	3.037	2.327	0.951	8.491	10.673	13.804	8.689	9.843	5.835	4.262	4.199	2.26	1.816	8.815	9.95	0.121709	0.258386	0.796582	0.638354	1	1
NM_011415	chr16	14705859	14709382	+	2006	1	Snai2|Slug|Slugh|Snail2|-|16 A1|16 10.07 cM|protein-coding	0	0	0	0.047	0	0	0	0	0	0	0	0	0	0	0	0	0	0	0	0	0.249	0	0	0	0.117	0	0	0	0	0	-5.12548e-15	0	1	1	1	1
NR_029728	chr16	77599657	77599750	+	93	1	Mirlet7c-1|Mirnlet7c|Mirnlet7c-1|let-7c-1|-|16|16|ncRNA	2.128	1.244	1.058	0.757	0	0	0.298	1.696	0	0	0	0	0	0	0	0	1.165	0	0	0	0	0	0	0	0	0	0	0	0	0	-5.12548e-15	-3.9977	1	0.263434	1	0.99978
NM_001033145	chr9	94517864	94538081	-	3945	1	1190002N15Rik|GoPro49|HASF|-|9|9 E3.3|protein-coding	4.766	4.175	5.713	4.292	18.311	12.813	10.112	6.697	14.281	14.327	17.292	21.488	16.3	20.859	17.211	13.265	17.226	15.559	8.545	8.698	14.429	15.08	20.127	17.067	21.799	22.009	18.125	12.313	5.945	5.401	-0.143868	-0.173977	0.416827	0.37397	1	1
NM_026684	chr17	24722067	24724388	-	629	1	Ndufb10|0610011B04Rik|22kDa|PDSW|-|17|17 A3.3|protein-coding	12.093	14.858	16.232	14.392	4.723	3.551	70.872	27.991	25.512	43.298	28.773	25.411	9.021	10.275	6.27	6.239	4.199	3.982	48.609	52.14	29.636	30.423	32.992	18.288	8.454	10.802	5.634	5.338	65.519	67.805	0.500308	0.374727	0.221386	0.322011	0.874484	1
NM_010165	chr2	165655298	165771727	+	2442	1	Eya2|Eab1|-|2 H3|2 85.83 cM|protein-coding	17.728	15.327	10.266	7.952	2.646	0.478	2.09	4.239	3.022	2.544	0.503	0.558	1.136	0.97	1.615	0.141	2.724	1.727	3.13	7.09	4.941	2.804	1.747	1.642	0.335	0.211	0.203	0.153	4.966	1.975	-1.00959	-3.66586	0.261226	7.33757e-14	0.93879	1.44698e-11
NR_046019	chr14	63055073	63058149	+	1743	1	2700070H01Rik|-|-|14|14|ncRNA	0	0	0	0	0	0	0	0.023	0	0	0	0	0	0	0	0	0	0	0	0	0	0	0	0	0.011	0	0	0	0	0	-5.12548e-15	0	1	1	1	1
NR_040512	chr16	66657118	66664626	+	373	1	1700010K23Rik|-|-|16|16|ncRNA	0	0	0	0	0	0	0	0	0	0	0	0	0	0	0	0	0	0	0	0	0	0	0	0	0	0	0	0	0	0	-5.12548e-15	0	1	1	1	1
NM_001039666	chr11	99537485	99543158	-	1312	1	Krt40|Ka36|-|11D|11|protein-coding	0	0	0	0	0	0	0	0	0	0	0	0	0	0	0	0	0	0	0	0	0	0	0	0	0	0	0	0	0	0	-5.12548e-15	0	1	1	1	1
NR_102290	chr5	110514923	110525979	+	642	1	A630023P12Rik|-|-|5|5 F|ncRNA	0	0	0	0	0	0	0.086	0	0	0	0	0	0	0	0	0	0	0	0.474	0.669	0	0	0	0	0	0	0	0	30.47	13.431	-5.12548e-15	0	1	1	1	1
NR_040702	chr8	123733958	123739941	+	1430	1	6030466F02Rik|-|-|8|8 E2|ncRNA	0	0	0	0	0	0	0	0	0	0	0	0	0	0	0	0	0	0	0	0	0	0	0	0	0	0	0	0	0	0	-5.12548e-15	0	1	1	1	1
NR_030577	chr5	64970318	64970395	+	77	1	Mir574|Mirn574|mir-574|mmu-mir-574|-|5|5|ncRNA	0	0	0	0	0	0	0	0	0	0	0	0	0	0	0	0	0	0	0.791	0	0	0	0	0	0	0	0	0	0	0	-5.12548e-15	0	1	1	1	1
NR_126064	chr16	10324105	10331285	-	4487	1	Gm1600|Gm1776|-|16|16 A1|ncRNA	0	0	0	0	0	0	0	0	0	0	0	0	0	0	0	0	0	0	0	0	0	0	0	0	0	0	0	0	0	0	-5.12548e-15	0	1	1	1	1
NM_011289	chr11	101442245	101445596	+	727	1	Rpl27|-|-|11|11 A1|protein-coding	0.933	1.877	1.252	1.194	0.689	1.189	3.396	1.953	2.417	2.899	2.253	1.466	0.815	1.144	1.142	0.759	0.745	0.822	2.513	4.488	0.801	2.863	2.144	0.726	0.804	0	0.638	0.454	3.895	1.272	-0.169451	-0.595806	0.824406	0.347963	1	1
NM_001004364	chr12	21111756	21270171	+	5506	1	Asap2|6530401G17Rik|Ddef2|Gm1523|Gm592|PAG3|PAP|-|12|12 A1.2|protein-coding	5.777	4.302	3.097	1.912	1.976	1.897	2.051	1.461	5.627	2.649	3.674	2.656	3.88	2.964	3.001	1.745	1.319	1.016	1.67	1.398	2.328	1.951	1.192	2.453	3.06	3.847	1.531	1.171	1.589	1.17	0.128882	0.153357	0.660064	0.623413	1	1
NM_007670	chr4	89306289	89311032	-	1389	1	Cdkn2b|AV083695|INK4b|MTS2|p15|p15(INK4b)|p15INK4b|-|4 42.15 cM|4 C3-C6|protein-coding	0	0	0	0	0	0	0	0	0	0	0	0	0	0	0	0	0	0	0	0	0	0	0	0	0	0	0	0	0	0.19	-5.12548e-15	0	1	1	1	1
NM_008553	chr10	87491041	87493660	-	2255	1	Ascl1|AI225900|ASH1|Mash1|bHLHa46|-|10|10 C1|protein-coding	0	0.021	0	0	0	0	0	0	0	0	0	0	0	0	0	0	0.012	0	0	0	0	0	0	0	0	0	0	0	0	0	-5.12548e-15	-2.26948	1	1	1	1
NM_146314	chr7	103358224	103359213	-	987	1	Olfr601|MOR24-3|-|7|7 E3|protein-coding	0	0	0	0	0	0	0	0	0	0	0	0	0	0	0	0	0	0	0	0.058	0	0	0	0	0	0	0	0	0	0	-5.12548e-15	0	1	1	1	1
NR_040367	chr2	170499357	170511927	-	3169	1	Gm16796|-|-|2|2 91.91 cM|ncRNA	0	0	0	0	0	0	0.035	0	0	0	0	0	0	0	0	0	0.009	0	0	0.027	0.105	0	0	0	0	0	0	0	0	0	-5.12548e-15	-2.2695	1	1	1	1
NM_001177551	chr8	65012976	65018688	-	2152	1	Trim61|2czf61|AU018704|C85201|E330039K03Rik|Rnf35|-|8|8 B3.1-3.2|protein-coding	0	0	0	0	0	0	0	0.018	0	0	0	0	0	0	0	0	0	0	0	0	0	0	0	0	0	0	0	0	0	0	-5.12548e-15	0	1	1	1	1
NM_010174	chr4	130308778	130315463	+	634	1	Fabp3|Fabph-1|Fabph-4|Fabph1|Fabph4|H-FABP|Mdgi|-|4 D2.2|4 63.43 cM|protein-coding	0	0	0	0	0.054	0	0	0.062	0	0	0	0	0	0	0	0.33	0	0	0	0	0	0	0	0	0	0	0	0	0	0	2.53882	0	0.264538	1	0.942131	1
NM_146861	chr10	128989914	128990852	+	937	1	Olfr9|MOR269-3|-|10|10 D3|protein-coding	0	0	0	0	0	0	0	0	0	0	0	0	0	0	0	0	0	0	0	0	0	0	0	0	0	0	0	0	0	0	-5.12548e-15	0	1	1	1	1
NM_178613	chr12	105685352	105703057	+	2781	1	Gskip|4933433P14Rik|-|12|12 E|protein-coding	2.725	2.57	2.831	3.011	2.503	1.948	4.219	2.928	9.182	8.995	4.476	3.917	3.822	3.451	3.083	2.812	2.484	2.069	2.749	4.569	2.753	4.732	5.81	5.009	2.76	4.956	3.192	1.929	5.286	3.92	0.299589	0.0925631	0.353638	0.775571	1	1
NM_145916	chr15	76879276	76892394	+	2747	1	Zfp7|KRAB20|KRAB7|Krox-2|Zfp-7|Zfp65|Zfp80|Zfp86-rs1|mszf73-2|-|15 D3|15 36.28 cM|protein-coding	2.79	2.922	2.893	1.554	1.736	1.453	2.696	1.88	1.343	2.443	3.577	1.918	1.256	1.898	1.602	1.934	1.706	1.5	1.619	2.688	3.938	2.664	3.046	2.151	1.198	1.276	2.001	1.364	3.498	4.462	0.0633809	0.000385922	0.873457	1	1	1
NM_207522	chr10	105763185	105841380	-	2025	1	Mettl25|-|-|10|10 D1|protein-coding	2.248	1.816	1.737	1.76	2.09	2.192	3.617	2.152	3.586	3.479	2.022	3.157	2.091	3.381	2.337	2.763	2.321	2.243	2.226	3.448	3.205	3.05	2.43	2.606	2.482	3.801	2.658	1.303	4.166	4.666	0.151107	-0.297573	0.711578	0.434832	1	1
NM_199477	chr15	100353200	100361819	+	1775	1	Mettl7a2|Gm921|UbiE2|Ubie|-|15|15 F1|protein-coding	0	0	0.028	0.013	0	0	0	0	0	0	0	0	0	0	0	0.017	0	0	0	0	0	0	0	0	0	0	0	0	0	0	2.32168	0	1	1	1	1
NM_013590	chr10	117287795	117292868	-	1259	1	Lyz1|Lyz|Lzp-s|-|10|10 D2|protein-coding	0.045	0	0	0.037	0	0	0	0	0	0	0	0	0	0	0	0	0.043	0	0	0	0	0	0	0	0	0.034	0	0	0	0	-5.12548e-15	-3.09995	1	0.589495	1	1
NM_001122641	chr7	123279149	123369915	-	3232	1	Arhgap17|5730403H17Rik|Nadrin|Nadrin2|Rich1|Wbp15|-|7|7 F3|protein-coding	17.996	16.419	22.761	23.328	32.532	31.555	38.452	26.402	41.532	30.462	40.034	36.559	30.587	33.152	30.307	30.181	27.795	34.212	31.442	26.333	63.47	39.97	35.175	45.682	39.541	44.269	34.912	32.939	37.846	64.017	-0.167716	0.0941278	0.35837	0.634944	1	1
NM_025383	chr4	141066512	141078345	-	1884	1	Necap2|1110005F07Rik|AA409105|C78898|-|4|4 D3|protein-coding	8.795	10.817	12.798	8.751	15.156	12.65	23.367	16.179	34.691	33.769	31.557	32.552	16.756	20.353	16.405	14.486	12.259	15.097	20.447	25.17	48.014	41.448	31.826	47.39	21.649	33.669	16.199	12.1	18.504	36.245	0.0390331	-0.00752073	0.853079	0.973613	1	1
NM_175331	chr10	86779005	86838389	+	5936	1	Nt5dc3|AU040402|AW540062|C630002B14Rik|TU12B1-TY|-|10|10 C1|protein-coding	4.201	3.624	3.523	2.133	2.101	1.376	1.799	1.305	2.555	1.504	4.263	3.072	2.219	2.857	3.186	2.164	1.616	1.538	2.078	1.813	2.608	2.341	1.631	3.111	2.018	2.974	2.059	1.3	3.238	3.239	0.50037	0.0186434	0.0662831	0.953307	0.466423	1
NM_019990	chr7	101321319	101346312	+	1189	1	Stard10|AV048538|CGI-52|NY-C0-28|PC-TP2|PCTP2|Pctpl|Sdccag28|SdccagG28|TISP-81|-|7|7 E3|protein-coding	26.302	24.592	18.975	18.205	11.782	8.119	21.581	14.078	36.597	24.584	28.376	20.065	14.228	18.917	11.33	9.45	6.915	4.118	10.014	17.979	18.547	14.908	18.074	25.74	16.349	21.991	6.267	5.395	3.367	6.196	-0.0418235	0.0261309	0.882613	0.939119	1	1
NM_053228	chr6	89714203	89715135	+	931	1	Vmn1r40|V1rb7|-|6|6 D1|protein-coding	0	0	0	0	0	0	0	0	0	0	0	0	0	0	0	0	0	0	0	0	0	0	0	0	0	0	0	0	0	0	-5.12548e-15	0	1	1	1	1
NR_028526	chr11	62603086	62603148	+	62	1	Snord49b|MBII-252|MBII-366|-|11|11|snoRNA	6.385	8.208	11.111	4.917	5.572	5.345	4.474	7.632	5.668	15.209	7.925	5.729	5.122	4.644	4.018	3.369	4.806	3.389	5.894	5.077	0	12.995	15.876	8.511	2.199	0.347	9.348	3.143	11.993	6.927	-0.713036	0.500806	0.362932	0.506473	1	1
NM_013675	chr12	76580488	76710547	-	10356	1	Sptb|AI842465|D330027P03Rik|Gm1301|Spnb-1|Spnb1|ja|jaundiced|mKIAA4219|-|12 C3|12 33.73 cM|protein-coding	0.082	0.074	0.029	0	0	0.003	0.021	0.048	0	0	0	0	0	0	0	0	0.01	0.009	0	0.047	0.032	0	0.079	0.02	0	0.002	0.01	0.003	0.113	0.019	-2.31075	-0.734914	1	0.642136	1	1
NM_173374	chr11	88047373	88053757	+	5358	1	Srsf1|1110054N12Rik|5730507C05Rik|6330415C05Rik|AI482334|AW491331|Asf|Sf2|Sfrs1|-|11 C|11 52.4 cM|protein-coding	26.571	19.7	28.189	20.742	38.287	29.051	28.294	31.031	37.524	42.102	48.756	41.211	35.703	39.473	36.54	29.713	36.705	30.337	28.89	38.894	31.032	36.942	37.231	45.834	38.687	44.233	36.796	24.734	29.763	30.804	-0.148719	-0.194986	0.330086	0.306372	1	1
NM_146291	chr19	13585306	13586253	+	946	1	Olfr1484|MOR202-37|-|19|19 C1|protein-coding	0	0	0	0	0	0	0	0	0	0	0	0	0	0	0	0	0	0	0	0	0	0	0	0	0	0	0	0	0	0	-5.12548e-15	0	1	1	1	1
NM_024178	chr3	121291817	121362011	+	904	1	Alg14|5430428G01Rik|AI854024|-|3|3 G1|protein-coding	6.099	7.523	10.015	9.625	6.86	4.367	12.367	6.521	18.464	19.696	12.139	13.162	10.704	14.068	4.546	3.962	5.784	5.256	7.411	8.231	13.256	14.929	10.253	9.69	10.579	9.491	5.605	3.846	7.846	8.003	-0.497302	-0.289619	0.186853	0.394478	0.810557	1
NM_001081190	chr16	59407382	59461739	+	1445	1	Gabrr3|-|-|16|16 C1.3|protein-coding	0	0	0	0	0	0	0	0	0	0	0	0	0	0	0	0	0	0	0	0.04	0	0	0	0	0	0	0	0	0	0	-5.12548e-15	0	1	1	1	1
NM_172154	chr19	41549639	41559781	+	4658	1	Lcor|3110023F06Rik|A630025C20Rik|Mlr2|mKIAA1795|-|19|19 C3|protein-coding	4.243	4.494	3.94	4.295	4.068	4.396	3.347	4.144	4.363	3.167	2.356	2.682	4.055	4.372	3.846	4.757	3.949	4.111	3.334	2.845	3.394	3.863	3.082	3.761	3.659	4.173	4.081	4.942	4.476	3.106	-0.0757917	0.145114	0.78845	0.57146	1	1
NM_177920	chrX	139079250	139085236	-	2351	1	Serpina7|C730040N12Rik|Tbg|-|X|X F1|protein-coding	0	0	0	0	0	0	0	0	0	0	0	0	0	0	0	0	0	0	0	0	0	0	0	0	0	0	0	0	0	0	-5.12548e-15	0	1	1	1	1
NM_001005508	chr1	171388960	171410239	+	4473	1	Arhgap30|6030405P05Rik|Gm102|mFLJ00267|-|1|1 H3|protein-coding	13.408	9.345	26.412	16.075	22.835	20.919	23.734	27.051	44.333	19.431	37.495	28.322	18.669	15.825	19.286	17.507	13.597	16.865	23.481	25.848	38.381	34.72	22.665	39.26	15.947	21.349	15.323	13.527	17.391	21.758	-0.367363	-0.121022	0.0328931	0.546238	0.308529	1
NM_146059	chr15	75979872	75982285	-	2297	1	Ccdc166|2410075B13Rik|-|15|15 D3|protein-coding	4.013	3.756	3.952	2.869	3.173	1.932	4.432	2.815	9.816	4.757	7.023	6.34	3.493	4.227	2.458	1.929	2.884	1.977	4.362	4.423	7.101	4.735	6.785	5.881	4.087	5.28	2.675	1.416	1.681	1.87	-0.310042	-0.368029	0.383104	0.322611	1	1
NM_001081275	chr1	171121661	171126967	+	1026	1	Cfap126|1700009P17Rik|AV282292|Flattop|Fltp|-|1|1 H3|protein-coding	0.772	0.676	0.671	1.577	1.364	0.506	3.596	0.826	4.509	2.811	1.517	1.731	1.3	2.308	1.436	0.931	2.007	1.166	3.265	2.538	2.839	2.552	4.237	5.863	4.063	5.051	1.872	0.891	0.836	2.415	0.247965	-0.28795	0.697911	0.589099	1	1
NM_028388	chr17	66078795	66101559	-	1530	1	Ndufv2|2900010C23Rik|-|17 35.26 cM|17 E1.2|protein-coding	9.85	11.234	11.739	10.147	9.834	7.468	32.636	15.464	25.799	45.207	30.884	31.263	16.869	15.37	13.811	8.622	8.242	6.433	25.915	31.274	18.058	28.788	26.537	31.798	14.399	17.047	11.505	6.985	21.664	27.379	0.218001	0.253864	0.394703	0.348986	1	1
NR_130985	chr6	48536582	48537474	-	792	1	1700026J14Rik|-|-|6|6|ncRNA	0	0	0	0	0	0.036	0	0	0	0	0	0	0	0	0	0	0	0	0	0	0	0	0	0	0	0	0	0.038	0	0	-2.31075	2.37142	1	1	1	1
NM_001164786	chr15	94351432	94404350	-	1952	1	Adamts20|Adamst20|bt|-|15 E3|15 48.2 cM|protein-coding	0.087	0.095	0	0	0.053	0	0.028	0.02	0	0	0	0.182	0.043	0	0.085	0	0	0	0	0	0	0	0.336	0	0.08	0	0.017	0.015	0	0.051	2.91448	4.7112	0.0232269	0.0945778	0.249089	0.614159
NM_145598	chr8	71560555	71566649	-	2774	1	Nxnl1|A930031O08Rik|RdCVF|Txnl6|-|8|8 B3.3|protein-coding	0	0	0	0	0.037	0.052	0.02	0	0	0	0	0.043	0	0	0.09	0	0.059	0	0.022	0	0	0.097	0	0	0	0.147	0	0.011	0	0	-0.339659	-2.17624	0.870538	0.317719	1	1
NM_001001332	chr16	36321665	36334332	-	382	1	BC117090|Gm1975|-|16|16 B3|protein-coding	0	0	0	0	0	0	0	0	0	0	0	0	0	0	0	0	0	0	0	0	0	0	0	0	0	0	0	0	0	0	-5.12548e-15	0	1	1	1	1
NM_001081062	chr13	112987802	112990778	+	1871	1	Ccno|C86987|Ccnu|E130318K11|Ung2|-|13|13 D2.2|protein-coding	0.06	0	0.026	0.075	0	0	0.059	0.042	0.063	0	0.088	0	0	0.017	0.067	0	0	0	0.016	0	0	0	0	0	0	0.023	0.018	0	0	0.141	3.74288	2.31376	0.372795	1	1	1
NR_073378	chr17	5480989	5483069	-	2080	1	Gm8363|EG666919|-|17|17 A1|pseudo	0.082	0.044	0.118	0.023	0.033	0.111	0.027	0	0	0	0	0	0.102	0.015	0	0.014	0.026	0.031	0	0	0.88	0.065	0.237	0	0.019	0.021	0	0	0.027	0	-3.01431	-4.0692	0.0711695	0.194398	0.485441	0.872589
NM_153780	chr8	129216354	129234046	-	1769	1	2610044O15Rik8|2610044O15Rik|-|8 E2|8|protein-coding	1.215	1.491	1.641	1.803	1.172	1.629	3.638	2.753	1.755	2.101	2.037	2.677	1.233	1.284	1.478	0.827	1.976	1.516	2.634	4.756	1.035	1.784	2.55	2.804	1.575	1.118	1.554	1.068	3.605	3.268	-0.473093	-0.480504	0.339314	0.220745	1	0.926516
NM_021053	chr4	59905899	59915056	-	2054	1	Slc46a2|5430429N04Rik|Ly110|TSO-1C12|Tscot|-|4 B3|4 32.81 cM|protein-coding	0	0	0	0	0	0.007	0	0	0	0	0	0	0	0	0	0	0	0	0	0	0	0	0	0	0	0	0	0	0	0	-2.31075	0	1	1	1	1
NR_131983	chr16	21331900	21333356	-	1456	1	Magef1|6430590I03Rik|-|16|16 B1|pseudo	2.797	2.876	2.399	1.836	1.685	1.148	3.372	2.248	2.293	6.248	2.25	1.667	0.931	1.582	1.098	0.82	1.377	1.11	2.343	3.499	2.058	1.476	0.451	3.189	0.856	1.492	1.183	0.854	5.146	2.995	-0.66714	-0.342303	0.152914	0.43951	0.7296	1
NM_019968	chr13	54575013	54581128	+	1042	1	Arl10|Arl10a|Arm1|-|13|13 B1|protein-coding	8.059	7.482	7.036	9.318	7.559	5.462	4.366	4.201	12.309	5.855	10.217	9.374	5.791	5.22	6.395	6.902	3.276	5.351	5.319	4.641	11.58	8.055	7.321	8.609	3.402	6.48	4.879	3.927	1.317	3.646	-0.0531186	-0.0154369	0.885299	0.968478	1	1
NM_146394	chr2	111292270	111293211	+	940	1	Olfr1278|MOR245-11|-|2|2 E3|protein-coding	0	0	0	0	0	0	0	0	0	0	0	0	0	0	0	0	0	0	0	0	0	0	0	0	0	0	0	0	0	0	-5.12548e-15	0	1	1	1	1
NM_027498	chr9	46012820	46224194	+	6260	1	Sik3|5730525O22Rik|9030204A07Rik|AI447252|AI846254|AI849445|Qsk|SIK-3|mKIAA0999|-|9|9 A5.2|protein-coding	19.68	17.771	20.256	17.754	22.13	18.289	18.869	15.76	38.404	14.017	25.47	23.433	22.888	24.387	21.046	18.152	16.365	18.063	14.468	13.385	33.872	16.121	17.925	21.36	27.27	28.661	18.636	17.71	12.066	17.378	-0.159003	0.0411565	0.321441	0.831675	1	1
NM_001003951	chr8	93499213	93535707	-	1879	1	Ces5a|1700081L16Rik|1700122C07Rik|BB081581|Ces7|Gm503|cauxin|-|8|8 C5|protein-coding	0	0	0	0	0	0	0	0	0	0	0	0	0	0	0	0	0	0	0	0	0	0	0	0	0	0	0	0	0	0	-5.12548e-15	0	1	1	1	1
NM_025840	chr12	36091835	36156825	-	1857	1	Bzw2|1110001I24Rik|Bdm2|HSPC028|-|12|12 B2|protein-coding	22.81	17.452	34.407	21.494	29.738	21.074	45.024	27.711	77.235	65.443	81.892	82.341	44.421	47.552	45.103	25.448	22.124	17.518	41.047	38.974	59.199	54.271	68.773	70.868	42.628	50.832	24.745	17.151	24.472	19.338	0.329512	0.013853	0.103282	0.94953	0.589807	1
NM_001126182	chr13	100144063	100202122	-	4764	1	Naip2|Birc1b|Naip-rs6|-|13 D1|13 53.01 cM|protein-coding	4.641	4.739	0.671	1.26	0.722	1.101	0.547	0.331	1.819	1.537	2.286	1.118	1.507	2.183	1.869	1.845	0.304	0.624	0.173	0.378	1.153	1.339	1.274	1.506	2.42	2.139	1.168	1.391	0.258	0.714	0.882489	1.44558	0.0239895	0.00110914	0.254497	0.0279895
NM_010084	chr8	24602246	24674755	-	2339	1	Adam18|Adam27|Dtgn3|Tmdc3|tMDCIII|-|8|8 A3|protein-coding	0	0	0	0	0	0	0	0	0	0	0	0	0	0	0	0	0	0	0	0	0	0	0	0	0	0	0	0	0	0	-5.12548e-15	0	1	1	1	1
NM_008786	chr10	7630236	7663584	-	1907	1	Pcmt1|C79501|PIMT|-|10 A1|10 2.26 cM|protein-coding	9.564	8.224	8.167	6.186	6.612	4.987	16.772	9.843	13.052	20.651	13.956	16.049	7.028	7.852	6.672	4.961	5.945	5.347	11.562	17.318	12.437	14.506	13.506	11.677	8.733	8.716	5.505	5.219	15.372	17.393	-0.117235	-0.115798	0.671262	0.672852	1	1
NM_027732	chr7	24870057	24877651	+	1608	1	Dmrtc2|4933432E21Rik|Dmrt7|-|7|7 A3|protein-coding	0	0	0	0	0.043	0	0	0	0	0.069	0	0	0	0	0.026	0	0	0	0.076	0	0	0	0	0.263	0.339	0.481	0.165	0	0	0	-0.80082	4.99522	1	0.0857697	1	0.581892
NM_013536	chr6	124704370	124712178	-	1037	1	Emg1|C2f|Grcc2f|-|6 F2|6 59.17 cM|protein-coding	10.225	11.355	12.432	10.041	7.029	4.724	52.993	27.854	25.753	41.453	20.848	35.507	15.477	12.881	12.27	9.008	6.858	6.202	34.388	48.46	21.828	31.079	31.006	21.27	14.163	13.208	9.341	7.386	63.872	62.249	0.741151	0.303513	0.0166083	0.291562	0.20006	1
NM_172694	chr4	70431927	70534928	-	3054	1	Megf9|4933405H16Rik|9630025C07|Egfl5|mKIAA0818|-|4|4 C2|protein-coding	2.861	3.128	2.119	1.904	3.648	3.43	1.926	1.511	9.243	3.778	5.604	4.613	6.226	6.087	4.669	6.752	3.69	3.974	1.675	1.368	12.889	4.485	4.834	4.907	9.937	7.02	5.861	6.488	3.493	3.224	0.613511	0.66324	0.056948	0.011132	0.427031	0.157438
NM_029203	chrX	37244992	37249690	+	777	1	Rhox2a|4930539I12Rik|Rhox2|Rhox2.1|-|X|X A3.3|protein-coding	0	0	0	0	0	0	0	0	0	0	0	0	0	0	0	0	0	0	0	0	0	0	0	0	0	0	0	0	0	0	-5.12548e-15	0	1	1	1	1
NM_001017983	chr15	77940522	77956722	-	4782	1	Foxred2|A430097D04Rik|D15Bwg0759e|Gm304|-|15 E1|15 36.92 cM|protein-coding	13.352	10.115	19.823	11.201	21.124	15.234	15.175	16.422	32.393	22.665	30.089	23.236	22.603	22.286	20.223	12.023	16.253	15.191	15.144	16.786	29.584	25.161	22.436	33.214	23.275	30.104	16.306	11.08	2.063	3.205	-0.315855	-0.264782	0.0859293	0.166975	0.536301	0.823026
NM_001166716	chr7	20787285	20788208	+	922	1	Vmn1r113|EG436135|Gm5748|-|7|7 A3|protein-coding	0	0	0	0	0	0	0	0	0	0	0	0	0	0	0	0	0	0	0	0	0	0	0	0	0	0	0	0	0	0	-5.12548e-15	0	1	1	1	1
NM_016779	chr5	104202617	104214102	+	2752	1	Dmp1|AV020965|Dmp|PP|-|5 E5|5 50.61 cM|protein-coding	0	0.017	0	0	0	0	0	0	0	0	0	0	0	0	0	0	0	0	0	0	0	0	0	0	0	0	0	0	0	0	-5.12548e-15	0	1	1	1	1
NM_016864	chr10	63100156	63100605	+	448	1	Atoh7|Math5|bHLHa13|-|10 B4|10 32.54 cM|protein-coding	0	0	0	0	0	0	0	0	0	0	0	0	0	0	0	0	0	0	0	0	0	0	0	0	0	0	0	0	0	0	-5.12548e-15	0	1	1	1	1
NM_001029938	chr11	75510094	75513166	+	1477	1	Rilp|AI835553|Gm857|-|11|11 B5|protein-coding	0.402	0.282	0.067	0.159	0.117	0.117	0.15	0.174	0	0	0	0	0	0	0.042	0.061	0.156	0.022	0.206	0.31	0	0.091	0.666	0.143	0.053	0.058	0.09	0.101	0.716	0.246	-1.06692	-0.0389262	0.347168	1	1	1
NM_001301859	chr6	97185575	97205647	-	1337	1	Uba3|A830034N06Rik|AI256736|AI848246|AW546539|Ube1c|-|6|6 D3|protein-coding	6.577	6.575	8.483	7.174	12.597	9.915	7.781	9.585	14.192	23.606	16.293	20.234	13.097	13.461	14.532	13.65	9.878	8.473	7.79	11.644	21.972	16.171	14.724	12.393	12.733	13.059	14.008	9.618	10.567	9.958	0.22528	0.168608	0.30652	0.457106	1	1
NM_001163625	chr17	78883938	78906992	-	2052	1	Sult6b1|2410078J06Rik|AV101767|ST6B1|-|17|17 E3|protein-coding	0	0	0.024	0	0	0.014	0.027	0	0	0	0	0	0	0	0	0.029	0	0	0	0	0	0	0	0	0	0	0	0	0	0	0.858286	0	1	1	1	1
NM_177420	chr19	15905123	15925059	-	2161	1	Psat1|D8Ertd814e|EPIP|PSA|Psat|-|19 A|19 10.86 cM|protein-coding	19.195	16.335	22.645	13.142	17.154	13.355	25.34	15.382	48.673	45.919	45.967	45.145	38.025	33.327	35.242	21.461	11.947	11.494	17.066	17.52	37.585	37.253	34.465	41.901	34.918	35.542	19.984	13.802	28.718	24.23	0.750254	0.461686	9.01491e-05	0.0234103	0.00410506	0.266133
NR_105764	chr1	118954220	118954299	+	79	1	Mir6346|Gm27829|mmu-mir-6346|-|-|ncRNA	0	0	0	0	0	0	0	0	0	0	0	0	0	0	0	0	0	0	0	0	0	0	0	0	0	0	0	0	0	0	-5.12548e-15	0	1	1	1	1
NM_001282034	chrX	33657140	33659082	+	1940	1	Gm2927|-|-|X A3.1|X|protein-coding	0	0	0	0	0	0	0	0	0	0	0	0	0	0	0	0	0	0	0	0	0	0	0	0	0	0	0	0	0	0	-5.12548e-15	0	1	1	1	1
NR_030763	chr17	13521456	13528434	+	2315	1	Smok4a|4930513D10Rik|Smok2c|-|17|17 A1|pseudo	0	0	0	0	0	0	0	0	0	0	0	0	0	0	0	0	0	0	0	0	0	0	0	0	0	0	0	0	0	0	-5.12548e-15	0	1	1	1	1
NR_037271	chr2	28733278	28733351	+	73	1	Mir3088|mir-3088|mmu-mir-3088|-|2|2 19.38 cM|ncRNA	0	0	0	0	0	0.197	0	0	0	0	0	0	0	0	0	0	0	0	0	0	0	0	0	0	0	0	0.454	0	0	0	-2.31073	2.31379	1	1	1	1
NM_009960	chr18	37010858	37187657	+	5248	1	Pcdha11|A830022B16Rik|Cnr7|Crnr7|-|18|18 B3|protein-coding	0.011	0.066	0	0.013	0	0.011	0.021	0	0	0	0.031	0	0	0	0	0	0.015	0	0.058	0.022	0	0	0	0	0	0	0	0	0	0	-3.15871	-3.61894	0.586423	0.381135	1	1
NM_175478	chr7	30355514	30362772	-	2856	1	Lrfn3|A530045B06Rik|SALM4|-|7|7 B1|protein-coding	0.079	0.032	0	0.049	0.145	0.111	0.078	0	0.082	0	0.057	0.041	0	0.134	0	0.01	0.038	0.034	0.043	0.04	0.233	0.047	0	0.222	0.082	0.03	0	0.021	0	0	-4.18747	-1.6152	0.000555124	0.29948	0.0171178	1
NM_177086	chr8	23669661	24063116	+	4181	1	Zmat4|9630048M01Rik|-|8|8 A2|protein-coding	0	0	0	0	0	0	0	0	0	0	0	0	0	0	0	0	0	0	0	0	0	0	0	0	0	0	0	0	0	0.063	-5.12548e-15	0	1	1	1	1
NM_001177420	chr9	109323238	109339659	-	1481	1	Fbxw28|Gm9337|-|9 F2|9|protein-coding	0	0	0	0	0	0	0	0	0	0	0	0	0	0	0	0	0	0	0	0	0	0	0	0	0	0	0	0	0	0	-5.12548e-15	0	1	1	1	1
NM_172630	chr18	67225530	67245830	-	1994	1	Mppe1|A530095G11|-|18|18 E1|protein-coding	2.496	2.541	3.788	3.693	4.34	3.555	8.904	7.208	9.692	7.705	6.735	7.778	3.77	4.565	3.956	4.483	2.962	3.574	6.231	9.63	8.222	7.442	5.718	5.24	3.116	5.241	3.347	3.277	4.934	4.821	0.00819101	-0.0150377	0.992847	0.974229	1	1
NM_011340	chr11	75410029	75422623	-	1484	1	Serpinf1|AI195227|EPC-1|Pedf|Pedfl|Sdf3|-|11|11 B5|protein-coding	15.681	14.949	19.347	14.001	8.183	2.845	12.3	13.963	15.194	13.717	18.1	13.643	7.99	10.435	6.532	4.595	3.332	1.492	4.74	13.403	8.299	6.56	5.306	16.143	6.064	12.403	3.772	2.727	6.629	5.855	-0.0645254	0.35604	0.882862	0.417863	1	1
NM_001039047	chr11	58640465	58652404	+	2184	1	Trim58|Gm16|Gm1783|-|11|11 B1.3|protein-coding	3.664	3.654	3.515	2.115	0.925	0.574	1.346	1.706	4.827	1.981	3.75	2.304	2.501	2.168	2.119	0.963	0.155	0.141	0.46	0.681	0.533	0.615	2.704	3.672	1.989	2.264	0.682	0.268	0.079	0.045	0.876757	1.51392	0.0695985	0.0154025	0.479676	0.199596
NM_001200004	chr4	60066469	60139858	-	880	2	Mup15|Gm2068|Mup13|-|4 B3|4|protein-coding	0	0	0	0	0	0	0	0	0	0	0	0	0	0	0	0	0	0	0	0	0	0	0	0	0	0	0	0	0	0	-5.12548e-15	0	1	1	1	1
NM_175112	chr2	173000117	173015739	+	1728	1	Rae1|3230401I12Rik|D2Ertd342e|MNRP|MNRP41|-|2 H3|2 95.66 cM|protein-coding	16.903	16.198	19.435	13.178	11.966	9.139	27.628	18.199	27.317	24.523	25.402	30.353	25.535	24.959	17.85	13.411	9.587	8.763	23.703	23.981	25.187	18.884	29.477	25.956	21.214	25.011	15.61	9.012	16.104	25.351	0.443989	0.343564	0.0422196	0.162775	0.359971	0.809997
NM_025944	chr4	49584506	49597870	-	2979	1	Tmem246|2810432L12Rik|9330170P15Rik|AI835809|-|4|4 B1|protein-coding	1.234	1.693	0.05	0.173	0.023	0.01	0.112	0	0	0.149	0.11	0	0.206	0	0.042	0.04	0	0	0.02	0.058	0.335	0	0.055	0	0.052	0	0	0	0.019	0.022	1.19113	0	0.459827	1	1	1
NR_029818	chr7	79505264	79505353	+	89	1	Mir9-3|Mirn9-3|mir-9-3|mmu-mir-9-3|-|7|7|ncRNA	0	0	0	0	0	0	0	0	0	0	0	0	0	0	0	0	0	0	0	0	0	0	0	0	0	0	0	0	0	0	-5.12548e-15	0	1	1	1	1
NM_175482	chr9	48985385	49042517	+	4194	1	Usp28|9830148O20Rik|AU022237|mKIAA1515|-|9|9 A5.3|protein-coding	3.31	3.012	4.341	3.294	5.783	4.556	5.139	3.949	5.209	4.893	6.971	7.156	4.544	5.359	7.053	4.689	4.577	4.963	5.003	4.742	6.508	7.396	4.224	7.021	5.578	7.208	4.876	4.199	4.269	3.214	0.0477975	-0.117003	0.830272	0.603178	1	1
NM_015775	chr16	97564682	97611195	-	3145	1	Tmprss2|D16Ertd61e|-|16 C2|16 57.53 cM|protein-coding	0	0.015	0	0	0	0	0	0.013	0	0	0	0	0.013	0	0.04	0	0	0	0	0	0	0	0	0	0	0	0	0	0	0	3.74286	0	0.372636	1	1	1
NM_182806	chr14	121911434	121915774	-	1306	1	Gpr18|-|-|14 E5|14 65.86 cM|protein-coding	0	0.283	1.601	1.472	7.539	4.645	4.609	3.729	8.027	9.174	3.386	5.666	1.605	3.356	0.97	3.451	12.197	8.773	7.508	14.835	17.65	21.593	5.464	5.98	3.028	4.412	2.549	3.397	12.854	15.81	-1.43432	-1.82944	0.013613	1.18317e-07	0.175569	8.68831e-06
NM_011971	chr11	97703434	97713500	+	723	1	Psmb3|AL033320|C10-II|-|11 D|11 61.07 cM|protein-coding	2.425	3.839	6.261	2.303	2.413	2.073	15.693	9.517	19.36	22.095	22.54	20.633	7.995	5.576	5.225	3.178	1.667	1.721	11.92	14.606	9.093	18.202	16.564	17.37	8.244	6.483	3.023	1.824	16.732	20.379	0.745955	0.424458	0.0912785	0.348639	0.555791	1
NM_001024626	chr10	82048127	82061586	+	2295	1	Zfp873|-|-|10|10 C1|protein-coding	1.774	2.016	2.391	2.279	3.447	2.97	3.046	3.462	2.679	6.791	2.426	2.812	0.904	1.938	1.845	1.892	3.146	2.929	2.641	4.339	1.741	6.144	2.859	2.667	1.477	1.237	2.489	1.587	3.576	2.562	-0.878524	-0.642973	0.0120455	0.0436023	0.161662	0.395769
NM_023202	chr17	33824572	33838316	+	521	1	Ndufa7|14.5kDa|2400007M02Rik|CI-B14.5a|-|17|17 B1|protein-coding	7.381	8.969	14.497	10.983	3.448	3.208	67.567	33.68	16.749	57.596	16.347	26.701	11.867	8.966	6.375	4.554	3.796	2.854	46.644	60.367	19.167	38.662	40.146	21.674	10.094	10.565	5.816	3.567	53.96	61.443	0.577212	0.422813	0.189331	0.324471	0.814802	1
NR_073361	chr9	95855418	95857517	-	390	1	1700065D16Rik|-|-|9|9 E3.3|protein-coding	0	0.593	0.252	0.12	0.089	0.074	1.067	0.354	0	0.853	0.84	2.732	0	0.615	0.213	0.038	0.208	0.414	0.312	0.66	0	0.516	1.262	0	0	0.772	0.085	0.538	0	0	0.569633	0.0722421	1	1	1	1
NM_177330	chr3	27371351	27378010	+	4428	1	Ghsr|C530020I22Rik|-|3|3 A3|protein-coding	0	0	0	0	0	0	0.013	0	0	0	0	0	0	0	0	0	0	0	0	0	0	0	0	0	0	0	0	0	0	0	-5.12548e-15	0	1	1	1	1
NM_145399	chr13	23953457	23991214	-	1398	1	Scgn|-|-|13|13 A3.1|protein-coding	0	0	0	0	0	0	0	0	0	0	0	0	0	0	0	0	0	0	0.349	0.123	0	0	0	0	0	0	0	0	0.368	0	-5.12548e-15	0	1	1	1	1
NM_146331	chr9	39461433	39462377	+	943	1	Olfr954|MOR171-42|MOR171-53|-|9|9 A5|protein-coding	0	0	0	0	0	0	0	0	0	0	0	0	0	0	0	0	0	0	0	0	0	0	0	0	0	0	0	0	0	0	-5.12548e-15	0	1	1	1	1
NM_148926	chr17	30005087	30210020	+	2610	1	Zfand3|AW539211|TEG-27|Tex27|-|17|17 A3.3|protein-coding	8.439	6.373	6.994	4.933	4.997	3.732	7.546	4.495	11.713	10.137	7.781	8.188	7.861	6.644	5.543	4.196	4.733	4.396	7.771	6.524	15.878	11.499	6.317	10.958	9.053	8.23	4.708	3.807	11.79	15.746	0.0378426	-0.151602	0.891652	0.565076	1	1
NM_173775	chr6	90403736	90428480	-	2122	1	Cfap100|AW048498|C030041G11Rik|C230069K22Rik|Ccdc37|-|6|6 D1|protein-coding	0.027	0	0	0	0	0.014	0	0	0	0	0	0	0	0	0	0	0	0	0	0	0	0	0	0	0	0	0	0.049	0	0	-2.31072	4.17644	1	0.259827	1	0.99978
NM_001163588	chr15	99055174	99058978	+	1852	1	Prph|Prph1|-|15 55.72 cM|15 E-F|protein-coding	0	0	0	0	0.019	0	0.03	0	0	0	0.088	0	0	0	0	0	0	0	0	0	0	0	0	0	0.042	0	0	0	0	0.071	-2.30323	0	1	1	1	1
NM_001168498	chr4	135369577	135385672	-	1628	1	Ncmap|A330049M08Rik|AA545175|Mp11|-|4|4 D3|protein-coding	0.087	0.142	0	0.058	0	0	0	0.073	0	0	0	0	0	0	0	0	0	0	0.037	0.035	0	0	0	0	0	0	0	0	0	0	-5.12548e-15	0	1	1	1	1
NR_131137	chr8	13986090	14003561	+	511	1	Gm5907|EG546036|Gm845|-|8|8 A1.1|ncRNA	0	0	0	0	0	0	0	0	0	0	0	0	0	0	0	0	0	0	0	0	0	0	0	0	0	0	0	0	0	0	-5.12548e-15	0	1	1	1	1
NM_007444	chr10	40287465	40302186	-	3187	1	Amd2|AdoMetDC|Amd1|Amd3|ENSMUSG00000063953|-|10|10 B1|protein-coding	2.396	2.069	4.323	3.348	5.425	4.53	8.635	5.432	6.873	7.658	8.608	8.414	6.026	6.927	6.897	3.942	3.574	3.986	5.169	7.309	2.167	5.646	4.761	7.02	4.168	5.344	4.692	2.055	2.028	2.363	-0.031941	-0.262947	0.906193	0.405786	1	1
NM_139059	chr11	120961741	120991333	-	3675	1	Csnk1d|1200006A05Rik|AA409348|D930010H05Rik|-|11|11 E2|protein-coding	19.897	14.301	22.929	14.428	25.085	20.204	21.875	19.405	45.354	22.579	37.882	33.473	23.207	20.964	21.548	15.616	15.72	19.679	21.023	21.726	35.144	32.85	30.6	40.319	20.936	23.907	16.811	13.658	16.14	17.592	-0.420897	-0.270486	0.0102907	0.173969	0.145625	0.841557
NM_145443	chr12	69690436	69724874	-	3326	1	L2hgdh|BC016226|-|12|12 C2|protein-coding	1.879	1.739	2.33	1.974	2.457	2.4	4.737	2.899	2.377	5.353	2.29	3.595	3.005	2.53	3.982	2.118	2	2.167	4.322	4.319	1.927	2.059	2.294	3.332	3.145	3.653	2.435	1.086	2.416	1.569	0.154697	-0.338428	0.638413	0.338846	1	1
NM_001083918	chr4	146270385	146468233	+	2747	2	Gm13139|OTTMUSG00000010657|-|4|4 E1|protein-coding	1.359	1.415	0.985	1.614	4.15	4.212	1.444	1.507	1.087	2.08	0.894	1.681	3.052	2.958	2.698	3.199	5.814	4.359	1.364	2.5	0.727	1.173	2.687	0.845	3.51	2.567	4.25	2.439	1.655	0.541	-0.600078	-0.685184	0.0624962	0.0184275	0.450651	0.226164
NM_018793	chr9	21104068	21131275	-	4777	1	Tyk2|JTK1|-|9|9 A3|protein-coding	7.121	5.632	8.503	5.965	9.98	9.251	7.276	8.209	15.742	6.862	13.972	9.22	9.631	8.988	10.307	8.256	6.581	9.506	8.319	7.369	17.595	11.807	10.302	15.796	10.871	11.154	9.38	7.012	3.945	5.996	-0.17676	-0.0236017	0.329752	0.916332	1	1
NM_001167534	chr4	3172083	3173003	+	919	1	Vmn1r2|Gm11776|OTTMUSG00000004179|-|4 A1|4|protein-coding	0	0	0	0	0	0	0	0	0	0	0	0	0	0	0	0	0	0	0	0	0	0	0	0	0	0	0	0	0	0	-5.12548e-15	0	1	1	1	1
NM_207231	chr11	97989580	97996173	-	1553	1	Arl5c|Arl12|BC065791|-|11|11 D|protein-coding	0.182	0	0.412	0.287	2.836	2.06	4.18	2.793	3.356	7.679	2.742	1.41	0.273	0.422	1.096	0.663	6.402	7.929	23.668	23.679	13.932	24.427	8.398	8.223	1.204	1.08	0.565	1.216	61.213	104.447	-1.60828	-2.9779	0.000218767	1.90143e-11	0.00826819	2.77726e-09
NM_146952	chr7	140162010	140162948	-	937	1	Olfr522|MOR103-5|-|7|7 F4|protein-coding	0	0	0	0	0	0	0	0	0	0	0	0	0	0	0	0	0	0	0	0	0	0	0	0	0	0	0	0	0	0	-5.12548e-15	0	1	1	1	1
NM_010493	chr9	21015960	21028796	+	2530	1	Icam1|CD54|Icam-1|Ly-47|MALA-2|-|9 A3|9 7.69 cM|protein-coding	8.874	9.582	12.583	9.826	9.401	8.548	11.765	10.24	22.778	14.382	13.271	13.173	7.833	13.158	9.616	9.053	7.913	7.276	11.074	10.678	18.124	13.747	9.856	13.39	8.423	13.989	8.096	6.842	8.241	5.158	-0.0569144	-0.0718197	0.802746	0.753829	1	1
NM_009085	chr17	46243920	46248045	-	1294	1	Polr1c|40kDa|AA409007|AA959927|AL024089|Polr1e|RPA40|Rpo1-1|-|17|17 C|protein-coding	7.604	8.045	10.742	7.902	5.006	3.819	30.163	16.516	19.19	32.148	17.91	21.044	7.641	8.641	5.983	3.713	3.235	3.959	18.592	24.748	19.358	20.236	16.354	13.457	8.851	7.295	3.993	2.189	13.614	16.85	-0.00696025	-0.300452	1	0.416277	1	1
NM_030112	chr2	119675068	119735407	+	4644	1	Rtf1|2900005O08Rik|6530416A09Rik|AI853581|AU043144|AW553985|Gtl7|cbp82|-|2|2 E5|protein-coding	15.959	13.325	17.732	13.63	17.932	16.317	15.435	13.743	32.675	19.026	28.849	21.249	20.407	23.321	19.095	13.354	14.817	14.111	14.177	14.414	24.586	22.077	18.74	27.611	21.429	27.059	16.855	13.755	14.527	17.962	-0.219966	0.0305477	0.19123	0.87088	0.817011	1
NM_009769	chr14	99298691	99313409	+	1719	1	Klf5|4930520J07Rik|Bteb2|CKLF|IKLF|-|14|14 E2.2|protein-coding	1.711	1.574	1.546	1.337	1.708	1.115	1.517	0.596	0.886	1.678	1.953	2.032	4.323	5.025	3.526	1.128	0.764	1.175	1.205	0.733	0.726	0.898	2.863	2.087	3.456	5.079	2.09	1.491	0.133	0.269	0.528682	0.822793	0.309438	0.0549095	1	0.451632
NM_025900	chr13	47084767	47106221	-	2589	1	Dek|1810019E15Rik|D13H6S231E|-|13 24.5 cM|13 B1|protein-coding	31.258	26.51	35.902	27.99	52.234	43.777	48.634	38.579	61.144	70.913	99.131	79.822	53.264	62.629	57.598	54.362	50.467	45.124	42.121	49.951	53.197	67.921	71.411	88.17	63.205	65.927	53.061	51.303	82.252	62.69	0.114288	0.0901706	0.493164	0.638	1	1
NM_001159729	chr1	33720419	33742564	+	4199	1	Rab23|AW545388|opb|opb2|-|1 B|1 12.8 cM|protein-coding	1.865	2.033	1.752	1.424	1.304	1.074	2.259	1.596	2.511	1.598	2.145	2.453	0.812	1.063	1.483	0.661	1.194	0.97	1.421	1.363	1.546	1.759	1.133	1.885	1.355	1.275	1.049	0.914	0.838	1.306	-0.348678	-0.154437	0.390116	0.655813	1	1
NM_001011831	chr19	13827459	13828394	-	934	1	Olfr1500|MOR212-4P|-|19|19 A|protein-coding	0	0	0	0	0	0	0	0	0	0	0	0	0	0	0	0	0	0	0	0	0	0	0	0	0	0	0	0	0	0	-5.12548e-15	0	1	1	1	1
NM_027405	chr12	86241878	86291368	+	3907	1	Gpatch2l|1700020O03Rik|4732487G21Rik|A630090I05Rik|Kiaa1152|-|12|12 D3|protein-coding	6.514	6.418	6.259	6.147	9.855	8.656	5.694	5.077	13.806	9.611	12.639	11.833	6.953	7.853	6.354	7.211	6.951	8.852	6.314	6.028	14.292	12.855	8.902	11.399	6.93	10.374	6.514	5.708	4.011	6.655	-0.541831	-0.413823	0.0164344	0.0574809	0.198714	0.464194
NM_181421	chr5	121220219	121368577	+	15404	1	Gm15800|A130010L24|AU042671|BC019639|EG545802|OTTMUSG00000026283|mKIAA0614|-|5|5 F|protein-coding	14.762	11.705	15.496	9.829	17.287	16.874	11.255	12.354	20.344	6.305	13.216	15.364	17.28	15.312	19.29	14.144	13.627	15.044	12.247	11.533	25.321	14.493	12.907	14.915	19.764	19.706	15.163	14.791	10.414	12.668	-0.173226	0.0284008	0.270443	0.880183	0.9488	1
NM_025833	chr5	144264525	144358112	-	3232	1	Baiap2l1|1300006M19Rik|AI585895|IRTKS|-|5|5 G2|protein-coding	0.227	0.072	0.046	0.015	0.016	0.018	0.017	0.037	0.217	0	0	0	0.02	0	0.039	0.028	0.054	0.12	0.094	0.035	0	0	0.203	0	0.096	0	0.01	0	0	0.112	0.592171	-3.93886	0.80552	0.00281931	1	0.0571172
NM_198410	chr3	88364589	88368541	+	1660	1	Paqr6|1500001B10Rik|-|3|3 F1|protein-coding	0	0	0.119	0.057	0.021	0.043	0.15	0.083	0	0	0	0.036	0.102	0.135	0.2	0	0	0	0.147	0	0	0.04	0	0	0.117	0	0.06	0.054	0	0	1.02321	4.6708	0.623316	0.0712104	1	0.524729
NM_146682	chr19	12119721	12120674	-	952	1	Olfr76|MOR215-3|V5|-|19|19 C1|protein-coding	0	0	0	0	0	0	0	0	0	0	0	0	0	0	0	0	0	0	0	0	0	0	0	0	0	0	0	0	0	0	-5.12548e-15	0	1	1	1	1
NM_001013816	chr14	51552790	51662953	+	1574	1	Gm5622|EG434459|-|14 C2|14|protein-coding	0	0	0	0	0	0	0	0	0	0	0	0	0	0	0	0	0	0	0	0	0	0	0	0	0	0	0	0	0	0	-5.12548e-15	0	1	1	1	1
NM_001303244	chr11	44400063	44414677	+	2495	1	Il12b|Il-12b|Il-12p40|Il12p40|p40|-|11 25.94 cM|11 A5-B2|protein-coding	0	0	0	0	0	0	0	0	0	0	0	0	0	0	0	0	0	0	0	0	0	0	0	0	0	0	0	0	0	0	-5.12548e-15	0	1	1	1	1
NM_008926	chr5	98929773	99037079	-	4675	1	Prkg2|AW212535|CGKII|Prkgr2|cGK-II|-|5 E3|5 48.35 cM|protein-coding	0	0	0	0	0	0	0	0	0	0	0	0	0	0	0	0	0	0	0	0	0	0	0	0	0	0	0	0	0	0	-5.12548e-15	0	1	1	1	1
NM_025285	chr3	8509527	8561604	+	1897	1	Stmn2|AI159727|SCG10|Scgn10|Stmb2|-|3 A1|3 2.15 cM|protein-coding	0	0	0	0	0	0	0.088	0	0	0	0	0	0	0	0	0	0	0	0	0	0	0	0	0	0	0	0	0	0	0	-5.12548e-15	0	1	1	1	1
NM_030750	chr12	75714248	75735729	-	3319	1	Sgpp1|AI463453|SPP|SPP1|Spph1|-|12|12 C3|protein-coding	8.741	9.235	8.836	7.864	12.22	8.952	9.361	3.956	12.052	13.202	13.423	15.678	12.465	19.361	13.377	9.846	10.982	10.839	5.735	5.829	9.578	10.034	10.577	13.641	16.051	17.233	10.662	7.69	9.496	8.938	0.0121795	-0.310532	0.951587	0.11859	1	0.691321
NM_146665	chr14	50281228	50282271	-	1041	1	Olfr732|MOR241-1|-|14|14 C3-D1|protein-coding	0	0	0.047	0	0	0	0	0	0	0	0	0	0	0	0.04	0	0	0	0	0	0	0	0	0	0	0	0	0	0	0	2.35025	0	1	1	1	1
NM_001199432	chr9	20907206	20959888	-	5210	1	Dnmt1|Cxxc9|Dnmt|Dnmt1o|MCMT|MTase|Met-1|Met1|MommeD2|m.MmuI|-|9 A3|9 7.66 cM|protein-coding	55.282	44.676	69.894	41.587	53.336	48.345	46.078	43.856	113.229	47.227	134.816	116.646	82.213	67.965	71.364	53.089	35.858	39.127	43.482	39.021	122.176	84.928	95.217	126.925	80.9	93.022	52.373	44.435	47.532	51.184	0.156621	0.323736	0.297632	0.0670597	0.996562	0.506897
NM_144543	chr9	26999677	27007334	+	953	1	Thyn1|D730042P09Rik|HSPC144|MDS012|MY105|Thy28|-|9|9 A4|protein-coding	6.706	10.438	10.688	8.662	6.779	4.112	25.179	13.282	17.453	28.636	16.757	25.033	12.064	16.87	9.954	7.453	4.534	3.68	15.338	21.681	14.496	14.795	17.558	19.712	12.161	13.132	7.002	3.869	12.094	8.874	0.57068	0.316217	0.0910581	0.379881	0.555265	1
NM_027338	chr8	22192860	22218597	+	1261	1	Vps36|1700010A24Rik|2210415M20Rik|2810408E15Rik|Eap45|-|8|8 A3|protein-coding	12.535	8.677	14.477	10.805	15.794	11.518	18.215	11.523	19.413	32.022	19.742	19.247	12.005	13.181	17.778	12.401	10.42	8.33	10.867	16.953	12.209	16.772	22.311	15.567	10.797	11.408	12.147	9.093	23.995	20.199	0.0168899	0.121704	0.9472	0.645512	1	1
NM_013570	chr11	100023634	100029868	-	1572	1	Krt33b|Ha3|Ha4|Krt1-3|mHa3|-|11 D|11 63.37 cM|protein-coding	0	0	0	0	0	0.018	0	0	0	0	0	0	0	0	0	0	0	0	0	0	0	0	0	0	0	0	0	0	0	0	-2.3107	0	1	1	1	1
NM_027198	chr11	62267224	62281395	-	745	1	Zswim7|2410012H22Rik|-|11|11 B2|protein-coding	0.949	1.397	1.651	1.605	1.507	1.006	8.676	2.726	4.717	7.669	4.947	3.973	1.535	2.276	2.285	0.381	0.545	1.02	5.273	5.455	5.473	3.154	5.065	1.7	1.726	1.097	1.489	0.986	2.61	4.257	-0.145953	0.60992	0.88676	0.322016	1	1
NM_013886	chr7	81881256	81934459	-	5860	1	Hdgfrp3|2700022B06Rik|HRP-3|-|7|7 D3|protein-coding	4.951	4.098	4.198	2.457	1.447	0.834	1.174	1.312	1.009	1.183	2.012	1.424	0.791	0.71	1.006	0.239	0.751	0.507	0.52	1.001	0.17	0.825	0.476	0.432	0.435	0.58	0.073	0.281	0.024	0.09	-1.0751	-1.77171	0.0419865	0.00714121	0.358483	0.114208
NM_146878	chr11	58454915	58455980	-	1063	1	Olfr30|MOR2811|MTPCR07|-|11|11 B1|protein-coding	0	0	0	0	0	0	0	0	0	0	0	0	0	0	0	0	0	0	0	0	0	0	0	0	0	0	0	0	0	0	-5.12548e-15	0	1	1	1	1
NM_001289677	chr2	91256165	91264680	+	1853	1	Pacsin3|4921507A02Rik|6330413E15Rik|AW413130|-|2|2 E1|protein-coding	0.122	0	0.027	0.051	0	0	0.06	0.064	0	0	0	0	0	0	0	0.016	0.029	0.192	0	0	0	0	0	0	0	0	0	0	0.062	0.143	2.32156	-5.52762	1	0.0173877	1	0.216487
NR_131018	chr6	102266100	102306804	+	504	1	4930587E11Rik|4930523E13Rik|-|6|6|ncRNA	0	0	0	0	0	0	0	0	0	0	0	0	0	0	0	0	0	0	0	0	0	0	0	0	0	0	0	0	0	0	-5.12548e-15	0	1	1	1	1
NM_019960	chr13	113662896	113663676	-	778	1	Hspb3|2310035K17Rik|AI844863|Hsbp3|spb3|-|13|13 D2.2|protein-coding	0	0	0	0	0	0.037	0	0	0	0	0	0	0	0	0	0	0	0	0	0	0	0	0	0	0.1	0	0.085	0	0	0	-2.3107	3.15023	1	0.586051	1	1
NM_001256118	chr5	139215158	139249839	+	3582	1	Sun1|4632417G13Rik|5730434D03Rik|Unc84a|mKIAA0810|-|5|5 G1|protein-coding	7.191	6.658	8.07	5.329	7.229	5.527	7.93	5.857	8.257	6.798	7.865	8.742	6.419	6.355	8.09	7.419	4.89	5.721	6.546	7.614	7.202	9.635	8.198	9.369	7.678	8.59	5.238	5.142	7.042	7.129	0.176561	-0.0811567	0.389081	0.721468	1	1
NM_020036	chr13	3837757	3838671	+	912	1	Calm4|2310037J09Rik|AI649108|DD112|Scarf|-|13|13 A1|protein-coding	0	0	0	0	0	0	0.487	0.692	0.771	0.243	0	0	0	0	0	0.065	0.149	0	0.067	0.502	0	0	0	0	0	0	0	0	0	0	3.16556	-4.29706	0.595232	0.187813	1	0.866241
NR_029643	chr7	3220343	3220422	+	79	1	Mir293|Mirn293|mir-293|mmu-mir-293|-|7|7|ncRNA	0	0	0	0	0	0	0	0	0	0	0	0	0	0	0	0	0	0	0	0	0	0	0	0	0	0	0	0	0	0	-5.12548e-15	0	1	1	1	1
NM_011870	chr7	80227156	80232805	-	1021	1	Cib1|Cibkip|Kip|Prkdcip|-|7|7 D3|protein-coding	2.631	2.923	2.843	2.756	1.861	1.073	18.285	6.141	9.235	18.036	7.379	7.769	2.426	4.575	1.565	2.411	1.592	2.279	15.331	18.051	5.216	10.653	13.979	5.788	4.808	4.191	3.341	1.028	22.521	36.692	0.415718	0.0541701	0.458377	0.93592	1	1
NR_040441	chr4	155608297	155624755	-	2490	1	Gm16023|OTTMUSG00000029160|-|4|4 86.65 cM|ncRNA	1.113	1.171	0.761	0.81	0.645	0.862	0.535	0.578	0.423	0.267	0.395	0.285	0.085	0.443	0.408	0.431	0.751	0.565	0.465	0.919	0.969	0.351	0.758	1.187	0.297	0.13	0.466	0.247	0.655	0.478	-0.967817	-0.9606	0.0659012	0.052337	0.464404	0.438737
NM_001277982	chr9	86765927	86880397	-	4103	1	Snap91|91kDa|AP180|F1-20|mKIAA0656|-|9|9 E3.2|protein-coding	0	0	0	0	0	0.007	0	0	0	0	0	0	0	0	0	0	0	0	0	0	0	0	0	0	0	0	0	0	0	0	-2.31069	0	1	1	1	1
NM_001011518	chr17	37196806	37197966	-	1159	1	Olfr94|MOR256-32P|-|17|17 B1|protein-coding	0	0	0	0	0	0	0	0	0	0	0	0	0	0	0	0	0	0	0	0	0	0	0	0	0	0	0	0	0	0	-5.12548e-15	0	1	1	1	1
NM_007685	chr1	34535648	34544311	+	1030	1	Cfc1|AV265756|b2b970Clo|cryptic|-|1|1 B|protein-coding	0.137	0.067	0.048	0.046	0.184	0	0.431	0.459	0	0	0	0.517	0	0	0	0	0	0.126	0.237	0.472	0	0	0	0	0	0	0	0	0	0	-4.618	-4.14267	0.149243	0.261109	0.718662	0.99978
NM_134028	chr11	101155884	101161787	+	1764	1	Tubg2|AI504772|Tubgl|-|11|11 D|protein-coding	0	0.026	0.139	0.08	0.049	0.229	0.425	0.123	0.664	0	0.557	0.067	0.432	0.245	0.153	0.431	0.284	0.33	0.432	0.195	0.566	0	0	0.838	0.994	0.841	0.103	0.093	0.113	0.037	0.956356	-1.55833	0.337207	0.0259836	1	0.286593
NM_023655	chr9	43310763	43336125	+	2819	1	Trim29|1110047J21Rik|2810431N19Rik|4732461M22Rik|AI119726|-|9|9 A5.1|protein-coding	0	0	0	0	0	0	0	0	0	0	0	0	0	0	0	0	0	0	0	0	0	0	0	0	0	0	0	0	0	0	-5.12548e-15	0	1	1	1	1
NM_001286502	chr2	129686549	129698658	-	2310	1	Pdyn|Dyn|-|2 F1|2 63.19 cM|protein-coding	0	0	0	0	0	0	0	0	0	0	0	0	0	0	0	0	0	0	0	0	0	0	0	0	0	0	0	0	0	0	-5.12548e-15	0	1	1	1	1
NM_001258458	chr16	16819713	16820196	-	481	1	Rpl31-ps12|EG665562|Gm7689|-|16|16 A3|protein-coding	0	0.24	0.102	0.049	0.215	0.539	0.461	0.533	0	0	0.341	0.123	0.22	0.133	0.043	0.434	0.366	0.403	0.506	0.238	0	0.14	2.217	0.878	0.081	0	0.207	0	0.238	0	-0.557199	-2.00612	0.686356	0.0944163	1	0.613869
NM_199311	chr6	122921848	122934619	+	1550	1	Clec4a1|BC049354|Dcir4|-|6|6 F2|protein-coding	0.274	0.597	0.222	0.484	0.045	0.037	0.215	0.076	0	0	0.264	0.153	0	0.31	0.054	0.241	0.105	0.104	0.039	0.48	0	0.26	1.111	0	0.151	0.375	0	0.135	0.148	0.085	1.85533	-0.52203	0.143196	0.795195	0.708154	1
NM_023554	chr13	43398376	43402858	+	1801	1	Nol7|2210008F15Rik|5730556I21Rik|NOP27|RARG-1|-|13|13 A4|protein-coding	6.123	6.191	7.636	7.266	9.14	6.56	28.572	12.513	20.616	25.347	18.961	20.412	11.039	10.57	9.543	8.907	9.349	8.982	22.912	24.677	15.988	20.355	17.352	17.228	12.665	12.679	12.045	8.297	40.922	34.925	0.135428	0.0842382	0.600477	0.719868	1	1
NM_146999	chr16	58925557	58928644	-	1387	1	Olfr181|MOR184-4|-|16|16 C2|protein-coding	0	0	0	0	0	0	0	0	0	0	0	0	0	0	0	0	0	0	0	0	0	0	0	0	0	0	0	0	0	0	-5.12548e-15	0	1	1	1	1
NR_028300	chr16	50726751	50732773	-	1813	1	Dubr|5330426P16Rik|Dum|-|16|16 B5|ncRNA	2.324	1.774	1.846	2.328	0.915	0.954	0.734	1.153	1.809	2.784	1.039	1.273	1.308	0.829	1.076	1.424	0.986	0.918	0.605	0.9	3.351	1.074	0.181	0.466	1.117	1.15	1.361	1.951	2.697	2.533	0.335398	0.787441	0.509154	0.0828597	1	0.572352
NM_147094	chr7	103451339	103452298	+	958	1	Olfr606|MOR17-2|-|7|7 E3|protein-coding	0	0	0	0	0	0	0	0	0	0	0	0	0	0	0	0	0	0	0	0	0	0	0	0	0	0	0	0	0	0	-5.12548e-15	0	1	1	1	1
NM_025602	chr10	105841479	105847510	+	1072	1	Ccdc59|2300004H16Rik|D10Ertd718e|-|10 D1|10 55.12 cM|protein-coding	12.107	13.983	11.98	11.398	10.458	8.024	20.831	12.948	28.9	31.873	24.369	24.298	18.309	20.981	12.451	12.054	14.038	8.322	15.993	20.129	28.568	21.671	25.786	25.695	19.315	22.124	13.207	8.99	21.743	18.398	0.307161	-0.0788169	0.274792	0.804111	0.95733	1
NM_001145800	chr1	172482213	172498877	+	4112	1	Igsf9|644ETD8|Dasm1|Kiaa1355-hp|NRT1|Ncaml|mKIAA1355|-|1 H3|1 79.86 cM|protein-coding	0.468	0.321	1.167	0.656	0.794	0.403	0.506	0.643	1.809	0.243	1.016	0.95	1.467	0.603	0.974	0.512	0.227	0.22	0.385	0.55	0.364	0.751	0.838	0.462	0.261	0.277	0.608	0.284	0.925	1.374	0.172396	0.894393	0.726537	0.08005	1	0.560779
NM_010237	chr10	34483400	34611230	+	4636	1	Frk|BSK|BSK/IYK|C85044|GTK|RAK|-|10|10 B1|protein-coding	0.037	0.055	0	0	0	0	0	0	0	0	0	0	0	0	0	0	0	0	0	0	0	0	0	0	0	0	0	0	0	0	-5.12548e-15	0	1	1	1	1
NR_110891	chr1	144519690	144567667	-	746	1	Rgs21|EG624910|-|1|1 F|protein-coding	0	0	0	0	0	0	0	0	0	0	0	0	0	0	0	0	0	0	0	0	0	0	0	0	0	0	0	0	0	0	-5.12548e-15	0	1	1	1	1
NR_106109	chr11	6401630	6401693	+	63	1	Mir7651|Gm27664|mmu-mir-7651|-|-|ncRNA	0	2.203	0.781	1.489	0.823	1.601	1.761	0.626	0	8.804	0	0	0	0	1.977	1.184	4.945	0	1.45	0.909	0	1.066	0	0	0	0	3.68	6.186	0	0	0.0345367	0.885263	1	0.468705	1	1
NM_026693	chr8	111940703	111952915	+	974	1	Gabarapl2|0610012F20Rik|2900019O08Rik|AI173605|GATE-16|Gef2|-|8|8 E1|protein-coding	0.929	1.33	1.137	1.806	1.773	1.42	6.266	3.239	4.029	8.143	0.673	3.16	2.065	2.086	3.069	1.838	1.683	2.439	3.752	4.848	7.092	5.308	4.716	4.551	1.96	1.965	2.363	0.816	7.487	3.426	0.470661	-0.47955	0.311457	0.373655	1	1
NM_009174	chr3	58674949	58692388	-	2484	1	Siah2|AA415433|Sinh2|-|3 D|3 28.68 cM|protein-coding	4.428	4.591	6.111	4.815	4.186	2.697	12.095	4.469	7.521	11.12	8.704	16.706	7.612	5.783	5.356	3.4	4.635	4.268	11.769	6.866	8.71	8.92	18.36	9.559	5.928	7.739	4.493	2.999	6.908	8.113	0.220086	-0.315534	0.476912	0.241539	1	0.970161
NM_001166210	chr16	49057486	49199104	+	6297	1	Myh15|EG667772|-|16|16 B5|protein-coding	0.009	0	0	0	0	0	0	0	0	0	0	0	0	0	0	0	0	0.01	0	0	0	0	0	0	0	0	0	0	0	0	-5.12548e-15	-3.20399	1	0.584024	1	1
NR_033171	chrX	15110586	15111489	-	903	1	Ppp1r2-ps9|4930403L05Rik|-|X|X A1.1|pseudo	0	0	0	0	0	0	0	0	0	0	0	0	0	0	0	0	0	0	0	0	0	0	0	0	0	0	0	0	0	0	-5.12548e-15	0	1	1	1	1
NM_021284	chr6	145216699	145250231	-	4663	1	Kras|AI929937|K-ras|Ki-ras|Kras-2|Kras2|p21B|ras|-|6 77.37 cM|6 G2|protein-coding	6.585	5.462	8.009	5.754	10.895	7.991	10.934	7.666	13.25	11.907	14.313	14.79	14.512	17.623	14.694	12.25	9.653	7.916	8.51	9.451	11.083	8.711	13.668	14.802	16.926	16.647	13.942	9.44	15.511	13.404	0.402882	0.344592	0.0246666	0.0969207	0.259095	0.622807
NR_001461	chr7	143213111	143296547	-	83436	1	Kcnq1ot1|Kvlqt1-as|Lit1|Tssc8|-|7 F5|7 88.15 cM|ncRNA	8.112	8.75	5.189	7.231	4.325	5.327	4.427	4.877	1.065	2.422	1.575	2.368	4.934	5.816	6.461	6.827	5.801	4.317	3.595	3.736	0.924	1.603	2.152	1.197	3.411	2.917	6.575	5.198	3.554	3.341	0.337278	0.164192	0.115044	0.402766	0.629061	1
NM_010489	chr9	107569163	107572778	+	1843	1	Hyal2|AI256841|AU020858|AW555733|-|9 F1|9 58.12 cM|protein-coding	4.081	2.849	6.061	3.703	6.739	3.315	6.849	4.932	10.931	10.594	9.153	6.52	11.144	11.987	8.177	4.874	3.41	2.832	4.957	6.786	10.837	7.578	12.373	9.277	9.047	12.367	5.427	2.871	1.66	1.936	0.260446	0.322193	0.433739	0.332394	1	1
NM_146784	chr9	38657458	38658390	-	931	1	Olfr916|MOR168-1|-|9|9 A5|protein-coding	0	0	0	0	0	0	0	0	0	0	0	0	0	0	0	0	0	0	0	0	0	0	0	0	0	0	0	0	0	0	-5.12548e-15	0	1	1	1	1
NM_019575	chr10	80602882	80615783	+	1793	1	Scamp4|2410022D05Rik|AI448940|AU022392|AW742369|Sc4|-|10|10 C1|protein-coding	13.468	11.031	22.696	11.693	14.383	11.411	18.86	15.922	32.369	18.932	30.327	24.531	24.94	22.412	16.428	9.446	10.033	11.726	18.241	18.802	27.755	18.948	15.828	30.783	23.661	27.055	14.601	8.376	4.913	15.477	-0.145502	-0.000562672	0.53374	0.999557	1	1
NR_028273	chr2	32777988	32778009	+	21	1	Snord14a|Rnu14|U14|-|7|7 E1|snoRNA	0	0	0	0	0	1.372	3.963	0	0	0	0	0	0	0	0	0	0	0	0	0	0	0	0	0	0	0	0	0	0	0	-2.31068	0	1	1	1	1
NM_028810	chr2	51130439	51149111	-	2820	1	Rnd3|2610017M01Rik|AI661404|Arhe|Rhoe|-|2|2 C1.1|protein-coding	0.06	0.066	0.323	0.249	0.147	0.235	0.039	0.014	1.267	0.236	0.407	0.504	0.18	0.771	0.184	0.688	0.711	0.756	0.097	0.061	2.066	2.524	0.698	0.299	0.041	0.343	0.07	1.127	0	0.258	1.15683	-0.183083	0.166649	0.849851	0.763123	1
NR_027923	chr4	72201244	72203930	+	2686	1	C630043F03Rik|AI851307|-|4|4|ncRNA	0.063	0	0.092	0.052	0.334	0.129	0.269	0.161	0.414	0.165	0.244	0.529	0.307	0.197	0.672	0.172	0.666	0.301	0.204	0.192	0.744	0.1	0	0.236	0.725	0.408	0.351	0.19	0.17	0.098	0.715766	-0.908541	0.323951	0.13272	1	0.734256
NM_001097978	chr4	73887065	73891112	-	1317	3	Gm11758|OTTMUSG00000004013|-|4|4 C3|protein-coding	0	0	0	0	0	0	0	0	0	0	0	0	0	0	0	0	0	0	0	0	0	0	0	0	0	0	0	0	0	0	-5.12548e-15	0	1	1	1	1
NM_001122647	chr4	60578261	60582155	-	873	1	Mup10|2610016E04Rik|Mup8|-|4|4 B3|protein-coding	0	0	0	0	0	0	0	0	0	0	0	0	0	0	0	0	0	0	0	0	0	0	0	0	0	0	0	0	0	0	-5.12548e-15	0	1	1	1	1
NM_020028	chr8	69822565	69831102	+	5696	1	Lpar2|Edg4|IPA2|LPA2|-|8 B3.3|8 33.91 cM|protein-coding	3.316	3.196	5.581	3.664	4.458	3.015	5.089	3.977	11.875	4.392	8.784	6.672	8.576	10.139	7.966	4.839	3.03	2.273	4.619	3.879	7.933	5.045	5.775	5.984	7.848	10.177	5.806	3.052	2.224	3.173	0.642944	0.650502	0.0037141	0.0149954	0.0702947	0.195877
NM_146099	chr19	46599106	46657389	+	3872	1	Wbp1l|D19Wsu162e|Opal1|-|19 C3|19 38.97 cM|protein-coding	25.611	20.516	22.341	13.476	12.893	12.035	15.926	13.794	26.076	15.686	24.64	17.2	15.021	16.443	13.547	10.436	8.235	12.025	13.245	13.858	28.005	20.375	17.413	24.53	14.176	19.792	9.909	9.22	7.526	15.144	-0.188363	-0.122821	0.295143	0.594066	0.992832	1
NM_029590	chrX	95732590	95733265	-	499	1	1700010D01Rik|-|-|X|X C3|protein-coding	0	0	0	0	0	0	0	0	0	0	0	0	0	0	0	0	0	0	0	0	0	0	0	0	0	0	0	0	0	0	-5.12548e-15	0	1	1	1	1
NM_133968	chr8	4253102	4256220	+	1507	1	Snapc2|0610007H10Rik|AU015675|-|8|8 A1.1|protein-coding	6.154	4.329	8.114	4.84	5.995	4.934	12.186	7.405	18.421	12.404	12.716	11.235	9.174	10.063	7.176	4.634	4.377	4.257	8.467	10.881	16.622	14.703	11.757	18.138	13.61	16.109	5.956	3.68	7.686	10.237	-0.0303174	0.0810702	0.932659	0.798533	1	1
NR_105041	chr13	34652923	34666774	+	1087	1	Gm15908|OTTMUSG00000027716|-|13|13 14.16 cM|ncRNA	0	0	0	0	0	0	0	0	0	0	0	0	0	0	0	0	0	0	0	0	0	0	0	0	0	0	0	0	0	0	-5.12548e-15	0	1	1	1	1
NR_105768	chr1	47467021	47467125	-	104	1	Mir6350|Gm27958|mmu-mir-6350|-|-|ncRNA	0	0	0	0	0	0	0	0	0	0	0	0	0	0	0	0	0	0	0	0	0	0	0	0	0	0	0	0	0	0	-5.12548e-15	0	1	1	1	1
NM_001166637	chr10	100381647	100382560	-	911	3	Gm4301|-|-|10 D1|10|protein-coding	0	0	0	0	0	0	0	0	0	0	0	0	0	0	0	0	0	0	0	0	0	0	0	0	0	0	0	0	0	0	-5.12548e-15	0	1	1	1	1
NR_024325	chr1	56971469	56975196	+	3727	1	9130024F11Rik|B530002L08|EG329160|-|1|1 C1.3|ncRNA	0.03	0	0.026	0.025	0	0	0.03	0.021	0	0	0	0	0	0	0	0	0	0	0.016	0	0	0	0	0	0	0	0.036	0	0	0	-5.12548e-15	4.05271	1	0.25931	1	0.99978
NM_028453	chr4	138895379	138913947	-	1660	1	Otud3|3110030K17Rik|-|4|4 D3|protein-coding	2.538	1.909	3.572	2.162	2.373	1.667	2.724	2.482	4.657	1.871	3.848	6.134	1.939	1.214	1.175	1.528	0.849	1.139	1.945	1.827	3.058	2.67	3.162	2.861	0.657	1.71	1.067	1.174	2.136	2.249	-0.641273	0.14811	0.15935	0.760224	0.74533	1
NM_027320	chr11	101448412	101458701	+	1351	1	Ifi35|2010008K16Rik|AW986054|IFP35|ifi-35|-|11|11 D|protein-coding	5.023	4.794	8.013	6.076	6.879	4.799	20.205	13.149	15.953	15.437	7.638	17.921	7.178	6.939	7.022	4.241	4.141	4.94	17.92	22.538	15.399	16.401	17.971	12.889	9.645	12.303	7.71	4.604	8.827	20.54	-0.187541	0.363668	0.571036	0.247077	1	0.980169
NR_106165	chr19	47755022	47755157	-	135	1	Mir8090|Gm27862|mmu-mir-8090|-|-|ncRNA	0	0	0	0	0	0	0	0	0	0	0	0	0	0	0	0	0	0	0	0	0	0	0	0	0	0	0	0	0	0	-5.12548e-15	0	1	1	1	1
NM_144803	chr14	66140960	66152948	+	3518	1	Chrna2|Acra-2|Acra2|BC011490|-|14 D1|14 34.36 cM|protein-coding	0	0	0	0	0	0.016	0	0	0	0	0	0	0	0	0	0.025	0	0.028	0	0.016	0	0.115	0	0	0	0	0.038	0.043	0	0	0.536438	1.52672	1	0.289753	1	1
NM_019437	chr19	17394043	17401349	+	2476	1	Rfk|0610038L10Rik|AF031381|KOI-4|-|19|19 B|protein-coding	13.955	13.65	13.126	10.333	12.174	9.48	15.517	7.461	23.606	26.568	23.251	21.685	19.796	19.945	16.113	9.866	13.83	11.892	15.202	17.753	35.291	23.701	25.773	26.128	24.379	20.53	10.868	10.381	22.073	17.759	0.118879	-0.313006	0.573113	0.146374	1	0.767757
NM_146367	chr9	39954257	39957069	-	2810	1	Olfr976|MOR224-10|-|9|9 A5-B|protein-coding	0	0	0	0	0	0	0	0	0	0	0	0	0	0	0	0	0	0	0	0	0	0	0	0	0	0	0	0	0	0	-5.12548e-15	0	1	1	1	1
NR_035484	chr1	63980973	63984483	-	32	1	Mir1958|mmu-mir-1958|-|4|4 26.09 cM|ncRNA	0	0	0	0	0	0	0	0	0	0	0	0	0	0	0	0	0	0	0	0.894	0	0	0	0	0	0	0	0	0	0	-5.12548e-15	0	1	1	1	1
NM_029525	chr1	10993465	11303682	+	11012	1	Prex2|6230420N16Rik|AI316880|AI553603|C030045D06Rik|D430013K02|Depdc2|P-Rex2|-|1|1 A3|protein-coding	1.633	1.168	0.518	0.526	0.053	0.016	0.136	0.193	0.021	0.111	0.149	0	0	0.003	0.025	0	0.032	0	0.022	0.029	0	0.024	0	0	0.011	0.039	0.015	0	0	0.006	-1.61216	-1.2588	0.16566	0.528903	0.760299	1
NM_023631	chr1	58210397	58268596	+	4935	1	Aox4|2310003G12Rik|Aoh2|-|1 c1|1 28.97 cM|protein-coding	0	0.028	0.09	0.086	0.021	0.023	0.084	0.064	0	0	0.199	0.024	0.137	0.026	0.118	0.003	0.022	0	0.086	0.017	0	0.027	0	0	0	0	0	0.012	0	0	1.13982	-0.764793	0.377112	0.78932	1	1
NM_009314	chr10	62252438	62265990	+	2251	1	Tacr2|Nk2r|Skr|Tac2r|-|10|10 B4|protein-coding	0	0	0	0	0	0.013	0	0	0	0	0	0	0	0	0	0	0	0	0	0	0	0	0	0	0	0	0	0	0	0	-2.31065	0	1	1	1	1
NM_008074	chr7	56724242	57386871	-	1661	1	Gabrg3|B230362M20Rik|Gabrg-3|-|7 C|7 33.48 cM|protein-coding	0	0	0	0	0	0	0	0	0	0	0	0	0	0	0	0	0	0	0	0	0	0	0	0	0	0	0	0	0	0	-5.12548e-15	0	1	1	1	1
NM_146711	chr11	74206198	74207289	-	1089	1	Olfr43|IA7|MOR125-1|MOR125-5_p|Olfr403|-|11|11 B4|protein-coding	0	0	0	0	0	0	0	0	0	0	0	0	0	0	0	0	0	0	0	0	0	0	0	0	0	0	0	0	0	0	-5.12548e-15	0	1	1	1	1
NM_029017	chr3	32727497	32736755	-	863	1	Mrpl47|4833424P18Rik|CGI-204|ENSMUSG00000051761|Gm9859|L47mt|MRP-L47|MTF/L47|NCM1|-|3|3 B|protein-coding	5.767	6.487	5.103	5.109	3.122	2.471	9.579	4.958	3.868	13.497	8.635	8.231	5.864	4.745	3.584	2.715	2.841	1.91	7.163	8.887	12.054	4.668	8.744	11.128	3.747	6.553	3.684	1.459	8.55	9.723	0.0562234	-0.000924454	0.908287	1	1	1
NM_027695	chr14	16238659	16249808	-	3747	1	Oxsm|4933425A18Rik|C80494|-|14|14 A2|protein-coding	5.23	4.964	5.535	4.431	7.574	6.291	4.716	3.583	13.379	9.252	12.873	8.279	9.973	11.792	8.138	6.846	5.737	5.943	3.901	3.628	9.661	6.72	5.21	12.646	11.15	12.642	8.503	4.2	2.313	2.486	-0.00521909	0.0285499	0.982915	0.915286	1	1
NM_133248	chr5	107548967	107597639	-	1994	1	Glmn|9330160J16Rik|AW227515|Fap48|Fap68|-|5|5 E5|protein-coding	3.106	2.401	2.826	2.423	2.59	2.984	3.506	3.925	1.41	6.148	2.957	3.355	2.251	4.573	3.716	2.417	3.791	2.156	3.345	6.387	1.461	3.165	2.139	2.435	2.931	2.685	3.164	2.353	3.686	2.717	-0.0273896	-0.16699	0.944573	0.653421	1	1
NM_024434	chr5	45493374	45512691	+	2252	1	Lap3|2410015L10Rik|AA410100|LAP-3|Lap|Lapep|Pep-7|Pep-S|Pep7|Peps|-|5 B3|5 24.98 cM|protein-coding	11.401	9.974	12.935	7.519	6.412	5.272	15.348	8.799	22.131	20.615	27.819	23.316	14.159	13.717	13.42	7.355	5.287	3.602	10.913	12.581	18.55	14.49	20.142	24.978	11.703	12.384	7.875	4.359	5.804	5.604	0.672686	0.375537	0.00879494	0.215251	0.131296	0.914919
NM_008125	chr14	57098602	57104702	-	2400	1	Gjb2|AI325222|Cnx26|Cx26|Gjb-2|-|14 30.1 cM|14 D1-E1|protein-coding	0.024	0.019	0	0	0	0	0	0	0	0	0	0	0	0	0.043	0	0	0	0	0	0	0	0	0	0	0	0.014	0	0	0	3.74283	2.31381	0.372344	1	1	1
NM_133207	chr2	62702946	63184287	-	3780	1	Kcnh7|9330137I11Rik|Kv11.3|erg3|-|2|2 C1.3|protein-coding	0	0.012	0	0	0	0.008	0	0	0	0	0	0	0	0	0	0	0	0	0	0	0	0	0	0	0	0	0	0	0	0	-2.31065	0	1	1	1	1
NM_026231	chr3	132982551	133091740	-	2605	1	Gstcd|4933434L15Rik|-|3|3 H2|protein-coding	7.642	8.188	7.971	7.679	8.488	6.167	7.113	6.047	12.702	14.01	16.724	17.134	14.305	15.242	9.49	8.037	6.989	5.8	4.863	5.493	8.625	14.176	14.516	11.222	14.94	14.66	8.028	5.754	5.028	5.111	0.151134	0.0447073	0.505912	0.853713	1	1
NM_177600	chr2	104886324	104999737	+	3924	1	Ccdc73|2210415I11Rik|4931417A20|AV080665|BC095976|-|2|2 E2|protein-coding	0	0.012	0	0	0	0.007	0	0	0	0	0	0	0	0	0	0.03	0	0	0	0.007	0	0	0	0	0	0	0	0.004	0	0	1.76846	2.37128	0.534404	1	1	1
NM_008794	chr9	45906569	45929722	+	3795	1	Pcsk7|AA959856|PC7|SPC7|-|9 A5.2|9 25.32 cM|protein-coding	3.927	3.267	3.903	3.454	5.594	5.065	6.235	5.325	7.161	5.539	7.812	7.409	6.606	4.886	7.915	5.91	3.933	5.306	7.35	5.912	7.785	8.51	8.948	6.479	4.958	6.267	5.808	4.897	6.85	8.096	0.218921	0.163575	0.311276	0.502933	1	1
NM_028657	chr10	81357570	81364035	+	1690	1	Mfsd12|C19orf28|F630110N24Rik|Wdt1|-|10|10 C1|protein-coding	10.926	6.488	12.971	5.079	8.739	7.716	3.923	5.693	15.698	8.96	18.317	14.467	9.359	8.226	11.681	10.039	5.138	7.401	6.811	4.521	28.856	14.859	11.988	19.296	7.641	10.993	7.868	7.902	1.117	1.427	0.280344	0.300891	0.255659	0.298889	0.933322	1
NM_001024705	chr6	132311590	132314743	-	1279	1	Prpmp5|MP5|-|6|6 G1|protein-coding	0	0	0	0	0	0	0	0	0	0	0	0	0	0	0	0	0	0	0	0	0	0	0	0	0	0	0	0	0	0	-5.12548e-15	0	1	1	1	1
NM_175770	chr18	37640491	37644204	-	3298	1	Taf7|55kDa|AI607308|BB007175|TAFII55|Taf2f|-|18|18 B3|protein-coding	3.455	3.156	3.827	4.131	5.793	3.264	5.947	3.701	8.897	13.118	6.804	7.359	4.532	4.788	4.362	2.955	4.838	4.239	4.774	5.206	5.753	10.363	10.57	5.888	4.288	5.992	4.017	2.949	6.816	5.349	-0.417892	-0.441974	0.144101	0.07995	0.708154	0.560337
NR_046059	chr14	74355527	74369741	+	1655	1	4933402J15Rik|-|-|14|14|ncRNA	0	0	0	0	0	0	0	0	0	0	0	0	0	0	0	0	0	0	0	0	0	0	0	0	0	0	0	0	0	0	-5.12548e-15	0	1	1	1	1
NM_008589	chr7	79810727	79813431	+	1932	1	Mesp2|bHLHc6|-|7 D3|7 45.18 cM|protein-coding	0.322	0.216	0.242	0.146	0.036	0.015	0	0.02	0.364	0.115	0	0.061	0.132	0.174	0.258	0	0.056	0.017	0	0.178	0.086	0.139	0	0.109	0.272	0.434	0	0.047	0	0.034	1.9898	-0.570674	0.270085	0.804431	0.948545	1
NM_013531	chr3	32583528	32616535	-	2739	1	Gnb4|6720453A21Rik|G(beta)4|-|3|3 B|protein-coding	5.802	6.672	2.282	2.474	1.999	1.299	3.383	1.368	2.01	2.957	2.601	2.637	3.138	3.387	3.865	3.029	1.642	2.148	1.712	1.546	1.671	2.059	1.497	3.468	2.674	3.368	2.993	2.167	2.652	2.159	0.950445	0.388513	0.00422467	0.228724	0.0776736	0.944446
NM_144933	chr9	15260351	15279867	-	3886	1	Med17|77kDa|C330002H14Rik|Crsp6|Trap80|-|9|9 A2|protein-coding	5.69	4.477	6.857	5.16	8.521	7.342	9.573	6.2	11.891	10.263	11.506	9.536	9.66	9.707	10.598	8.045	6.769	6.6	7.876	9.824	6.617	8.812	8.844	11.325	9.769	10.58	9.102	7.239	8.662	7.558	0.102801	0.236394	0.591029	0.242403	1	0.971517
NM_146822	chr7	104021372	104022316	-	943	1	Olfr640|MOR13-4|-|7|7 E3|protein-coding	0	0	0	0	0	0	0	0	0	0	0	0	0	0	0	0	0	0	0	0	0	0	0	0	0	0	0	0	0	0	-5.12548e-15	0	1	1	1	1
NM_026343	chr4	48124919	48186506	+	5766	1	Stx17|4833418L03Rik|6330411F21Rik|9030425C21Rik|AW048351|-|4|4 B1|protein-coding	5.806	6.74	4.224	5.178	5.455	4.246	6.235	4.708	4.479	3.915	4.218	3.645	4.832	5.355	4.615	3.481	4.849	4.762	5.445	4.219	5.268	3.948	2.589	5.491	5.202	5.59	4.181	3.605	5	6.698	-0.384694	-0.349739	0.0647924	0.0942422	0.459335	0.613063
NM_022655	chr9	54863755	54912534	+	5784	1	Ireb2|D9Ertd85e|Irp2|-|9 B|9 29.81 cM|protein-coding	7.353	5.819	8.337	6.426	17.154	13.739	9.487	10.25	15.239	13.061	15.05	12.476	12.19	15.994	15.162	14.305	14.508	12.632	9.172	13.507	9.323	11.945	7.629	12.863	15.784	15.584	14.335	11.98	14.225	13.559	-0.172037	-0.093846	0.319679	0.62357	1	1
NR_038029	chr3	117060522	117077765	-	1953	1	1700061I17Rik|-|-|3|3 G1|ncRNA	0	0	0	0	0	0	0	0	0	0	0	0	0.043	0	0	0	0	0	0	0	0	0	0	0	0	0	0	0	0	0	-5.12548e-15	0	1	1	1	1
NR_030445	chr12	109715577	109715650	+	73	1	Mir679|Mirn679|mir-679|mmu-mir-679|-|12|12|ncRNA	0	0	0	0	0	0	0	0	0	0	0	0	0	0	0	0	0	0	0	0	0	0	0	0	0	0	0	0	0	0	-5.12548e-15	0	1	1	1	1
NM_025951	chr5	52741574	52769344	+	3131	1	Pi4k2b|2610042N09Rik|4933409G22Rik|-|5|5 C1|protein-coding	2.682	3.251	2.349	2.681	2.985	2.31	4.501	2.569	2.001	1.772	4.551	3.12	2.482	3.393	3.428	2.045	2.95	2.591	3.929	3.866	0.532	2.659	4.978	4.651	2.899	3.159	2.74	2.183	3.946	3.102	-0.0963842	-0.224841	0.765882	0.434275	1	1
NM_029367	chr11	80858389	80867814	+	807	1	Spaca3|1700025M08Rik|ALLP17|Lyc3|SLLP1|mSLLP1|-|11|11 B5|protein-coding	0	0	0	0	0	0	0	0	0	0	0	0	0	0	0	0	0	0	0	0	0	0	0	0	0	0	0	0	0	0	-5.12548e-15	0	1	1	1	1
NM_001002786	chr17	29135056	29148976	+	4095	1	Rab44|9830134C10Rik|-|17|17 A3.3|protein-coding	2.693	4.18	2.193	2.852	3.805	4.089	4.884	5.643	3.747	1.084	4.84	4.915	4.457	5.989	10.974	18.533	0.675	1.279	2.99	2.537	1.057	0.853	5.088	5.335	2.036	2.405	4.634	4.187	0.67	0.67	1.83078	2.13922	9.60595e-09	1.29348e-10	1.18633e-06	1.63883e-08
NM_213721	chr17	37672025	37672990	+	964	1	Olfr118|MOR263-13|-|17|17 B1|protein-coding	0	0	0	0.024	0	0	0	0	0	0	0	0	0	0	0	0	0	0	0	0	0	0	0	0	0	0	0	0	0	0	-5.12548e-15	0	1	1	1	1
NM_027717	chr14	41049209	41069074	-	586	1	Dydc2|4933428D01Rik|-|14|14 C1|protein-coding	0	0	0	0	0	0	0	0	0	0	0	0	0	0	0	0	0	0	0	0	0	0	0	0	0	0	0	0	0	0	-5.12548e-15	0	1	1	1	1
NM_011239	chr16	18239979	18248694	-	844	1	Ranbp1|Htf9a|-|16 A3|16 11.3 cM|protein-coding	50.153	49.527	61.711	55.434	42.447	30.781	101.101	53.962	102.558	147.802	111.583	134.598	82.61	74.603	55.632	42.043	37.298	29.985	78.802	84.226	107.178	118.534	132.075	111.412	71.636	86.061	47.402	30.899	97.454	80.28	0.296817	0.147659	0.122109	0.499673	0.647096	1
NM_010122	chr5	31187558	31193139	-	1719	1	Eif2b4|Eif2b|-|5|5 B1|protein-coding	4.046	3.983	5.152	4.461	3.989	3.663	11.28	7.272	17.341	13.455	9.099	14.223	12.083	10.348	8.163	5.894	3.53	3.074	10.098	10.155	8.956	10.351	14.601	9.516	9.835	11.633	6.493	3.357	10.931	13.991	0.740157	0.528059	0.0110171	0.10503	0.152808	0.652351
NM_010242	chr9	14748459	14752122	-	3661	1	Fut4|AI451562|CD15|FAL|FucT-IV|LeX|SSEA-1|Ssea1|-|9 A2|9 4.3 cM|protein-coding	0.904	0.524	1.895	0.98	2.085	1.161	1.993	1.508	2.975	1.697	4.116	3.428	2.053	2.875	2.081	1.822	1.48	1.585	0.94	1.626	3.182	2.971	1.927	3.402	2.314	3.113	1.371	1.109	0.664	0.614	0.181039	-0.353141	0.616728	0.272823	1	1
NM_028913	chr7	43607169	43618279	+	2405	1	Zfp819|4930427I11Rik|4933405K07Rik|-|7|7 B4|protein-coding	0.024	0	0	0	0	0.012	0.046	0	0	0	0	0	0	0	0	0	0	0	0.114	0	0	0	0	0	0	0	0	0	0	0	-2.31063	0	1	1	1	1
NM_025312	chr12	36314169	36318452	+	1747	1	Sostdc1|0610006G05Rik|Sostl|USAG-1|Wise|ectodin|-|12|12 B2|protein-coding	0	0	0	0	0	0	0	0	0	0	0	0	0	0	0	0	0	0	0	0	0	0	0	0	0.067	0	0	0	0	0	-5.12548e-15	0	1	1	1	1
NM_001080708	chr2	167980786	168010593	-	2911	1	Fam65c|2310033K02Rik|Gm124|-|2|2 H3|protein-coding	0.223	0.207	0	0.016	0	0	0.01	0	0	0	0	0	0.015	0.022	0	0.005	0	0.039	0	0	0	0	0	0	0	0.259	0.068	0.036	0	0.011	2.32169	1.25955	1	0.356078	1	1
NM_177303	chr2	132868516	132880862	-	3468	1	Lrrn4|B430119L13Rik|Nlrr4|-|2|2 F2|protein-coding	4.052	3.022	3.795	3.111	1.659	1.192	0.936	1.057	2.803	1.759	2.149	1.468	2.033	1.799	1.748	0.176	1.867	1.92	2.248	2.096	2.112	2.323	2.271	3.621	1.275	2.517	0.645	0.156	1.072	1.143	-0.823694	-2.36412	0.245374	3.19053e-06	0.916749	0.000170345
NM_177777	chr11	113684412	113694647	+	2189	1	D11Wsu47e|-|-|11 E2|11 79.15 cM|protein-coding	5.167	5.643	7.744	5.292	5.232	5.516	8.567	6.647	14.528	6.994	8.455	9.114	7.641	7.038	7.776	5.453	3.41	3.891	6.928	8.406	5.703	9.263	5.134	9.016	6.994	6.689	6.786	3.252	2.613	5.841	0.146703	0.365656	0.594053	0.247918	1	0.981757
NM_198170	chr4	118362740	118409263	-	10884	1	Szt2|6430407N22|ENSMUSG00000058432|TIGR|-|4|4 D2.1|protein-coding	9.727	7.894	11.277	7.574	12.497	11.322	7.254	9.445	11.079	4.622	8.118	8.507	10.018	8.939	13.676	12.14	8.915	11.666	8.724	7.901	12.218	8.828	7.453	7.97	11.633	11.293	11.001	9.728	9.662	11.149	-0.00230854	-0.0323494	0.989378	0.873204	1	1
NM_008379	chr11	97159710	97187892	-	5885	1	Kpnb1|AA409963|IPOB|Impnb|-|11|11 D|protein-coding	45.938	36.443	61.325	36.327	39.863	32.468	36.993	32.849	84.568	45.325	98.619	71.55	56.64	48.274	49.172	35.135	30.458	28.562	35.209	37.371	73.051	60.571	65.619	87.907	52.08	58.007	37.294	28.58	28.288	30.134	0.0892056	0.101976	0.549736	0.56324	1	1
NM_007925	chr5	134702595	134747323	-	3812	1	Eln|AI385707|AI480567|E030024M20Rik|-|5 G2|5 74.76 cM|protein-coding	0.015	0.024	0	0.012	0	0	0	0	0	0	0	0	0	0	0	0	0	0.004	0	0	0	0	0	0	0	0	0	0	0	0	-5.12548e-15	-2.33912	1	1	1	1
NM_001310742	chr9	20468549	20492746	-	3405	1	Zfp426|2900057C04Rik|KRAB1|Zfo61|Zfp68-rs1|Znf426|mKIAA4237|-|9 A3|9 7.55 cM|protein-coding	5.248	5.51	5.809	5.4	7.782	7.664	9.776	7.585	15.119	13.244	16.908	8.971	9.881	9.434	6.602	4.488	7.531	6.877	9.212	10.968	13.638	8.775	14.189	14.288	10.549	11.234	6.123	4.653	8.055	8.878	-0.669304	-0.448441	0.0034071	0.0414239	0.0662048	0.383108
NM_197995	chr11	120464326	120467600	-	2016	1	Arl16|2600005N12Rik|-|11|11 E2|protein-coding	1.795	1.767	2.16	1.954	2.365	1.672	3.55	2.152	2.789	6.603	2.762	3.817	2.342	2.381	1.997	2.124	2.116	2.79	2.417	2.967	4.747	3.264	3.051	3.769	2.928	2.56	1.865	1.041	2.937	3.327	-0.0504417	-0.831373	0.904907	0.0271433	1	0.295298
NM_019493	chr9	51116001	51119700	+	1304	1	Btg4|C86116|PC3B|-|9|9 A5.3|protein-coding	0	0	0	0	0	0	0	0	0	0	0	0	0	0	0	0	0	0	0	0	0	0	0	0	0	0	0	0	0	0	-5.12548e-15	0	1	1	1	1
NM_001164705	chr14	60378286	60381003	+	2336	1	Amer2|2600011E07Rik|Fam123a|-|14|14 D1|protein-coding	0	0	0	0	0	0	0	0	0.05	0	0	0	0.018	0	0	0	0	0	0	0.025	0	0	0	0	0	0	0	0	0	0	-5.12548e-15	0	1	1	1	1
NM_001177522	chr8	21565386	21566350	+	400	2	Gm14850|OTTMUSG00000018259|-|8|8 A2|protein-coding	0	0	0	0	0	0	0	0	0	0	0	0	0	0	0	0	0	0	0	0	0	0	0	0	0	0	0	0	0	0	-5.12548e-15	0	1	1	1	1
NM_178799	chr5	121598281	121618938	-	2362	1	Acad12|9330129D05Rik|-|5|5 F|protein-coding	0.814	0.93	0.833	0.407	0.527	0.494	0.74	0.835	0.843	1.221	1.179	1.053	0.771	0.271	0.571	0.246	0.298	0.404	0.542	0.751	0.423	0.483	0.486	0.983	0.66	0.874	0.729	0.374	0.291	0.559	-0.490876	0.566474	0.387192	0.305496	1	1
NM_001168562	chr7	12977848	12985716	+	4907	1	Zfp446|A630035I11Rik|A930031C22|AA120513|AV306632|-|7|7 A1|protein-coding	1.827	1.362	2.296	1.52	1.823	1.38	2.437	2.539	3.879	3.436	2.82	4.186	1.907	2.064	2.094	1.274	1.446	1.265	2.259	2.286	1.815	2.011	4.045	3.205	1.997	1.626	1.799	1.329	2.127	1.198	-0.0667173	0.148536	0.839734	0.621196	1	1
NM_001162947	chr8	22128286	22162494	-	1972	1	Nek3|-|-|8 A2|8 11.07 cM|protein-coding	1.434	1.443	0.749	1.189	0.508	0.519	2.391	1.08	1.366	0.872	0.664	0.871	0.795	1.176	0.705	0.393	0.996	0.787	2.316	2.627	0.971	1.055	0.416	1.391	0.761	0.567	0.596	0.479	2.828	2.881	-0.0980278	-0.767608	0.894364	0.0969274	1	0.622807
NR_045141	chr6	77380257	77382475	-	2218	1	6330415B21Rik|-|-|6|6|ncRNA	0	0	0	0	0	0	0	0	0	0	0	0	0	0	0	0	0	0	0	0	0	0	0	0	0	0	0	0	0	0	-5.12548e-15	0	1	1	1	1
NM_027768	chrX	77919786	77925062	-	789	1	5430402E10Rik|-|-|X|X A7.3|protein-coding	0	0	0.031	0	0	0	0	0	0	0	0	0	0	0	0	0	0	0	0	0	0	0	0	0	0	0	0	0	0	0	-5.12548e-15	0	1	1	1	1
NM_001037747	chr2	26352312	26359547	-	1598	1	Card9|Gm782|-|2|2 A3|protein-coding	0.832	1.433	2.109	2.128	4.767	4.012	4.618	2.554	8.026	3.575	5.945	12.521	5.22	9.21	8.235	11.962	1.534	1.76	2.211	1.343	3.073	2.521	5.287	4.887	4.449	5.544	6.083	7.297	1.79	0.724	1.13194	2.00143	0.000878921	8.71659e-09	0.0245626	7.8652e-07
NM_001256161	chr15	34349051	34357872	-	566	1	9430069I07Rik|-|-|15|15|protein-coding	0	0	0	0	0	0	0	0	0.828	0.196	0	0	0	0.113	0.073	0	0	0	0.108	0.101	0	0	0	0	0	0	0	0	0	0	2.35021	0	1	1	1	1
NM_133738	chr5	97884688	98030962	-	3732	1	Antxr2|2310046B19Rik|AW561899|CMG-2|CMG2|cI-35|-|5|5 E3|protein-coding	5.963	5.157	8.148	6.881	6.971	5.054	6.489	5.014	9.117	9.527	7.088	7.899	4.062	6.01	4.383	3.315	5.684	4.724	4.366	5.674	14.673	9.715	6.418	10.152	4.937	6.292	3.962	3.406	2.598	3.036	-0.761271	-0.545863	0.00118314	0.0232175	0.0307238	0.264927
NM_008559	chr8	123407082	123410744	+	3660	1	Mc1r|Mshra|Tob|e|-|8 E1|8 72.1 cM|protein-coding	0	0.057	0	0.038	0	0.035	0.167	0.092	0	0	0.089	0	0.081	0	0.113	0.008	0.022	0	0.05	0.195	0	0	0	0	0.064	0	0	0.049	0.039	0.144	1.15891	1.12513	0.522442	0.710109	1	1
NM_012012	chr1	175880778	175911396	+	5489	1	Exo1|5730442G03Rik|Msa|-|1 H4|1 81.9 cM|protein-coding	5.352	4.396	7.046	4.238	6.074	5.426	5.756	6.038	13.337	8.7	12.398	12.758	10.195	9.999	10.638	7.759	5.399	4.94	5.72	5.902	12.417	8.367	13.658	12.709	10.624	11.795	9.168	6.308	4.502	5.381	0.541203	0.516121	0.00346668	0.0110718	0.0669595	0.15695
NM_010883	chrX	16885521	16911774	-	1934	1	Ndp|ND|Ndph|-|X A1.2|X 12.07 cM|protein-coding	0	0	0	0	0	0.015	0	0	0	0	0	0	0.022	0	0	0	0	0	0	0	0	0	0	0	0	0	0	0	0	0	-2.31063	0	1	1	1	1
NM_016881	chr16	8637707	8657524	+	1791	1	Pmm2|AI585868|C86848|-|16|16 A1|protein-coding	10.104	10.372	13.009	10.58	15.48	12.406	15.969	15.929	20.764	19.263	17.787	21.683	16.728	15.604	15.785	15.022	11.919	12.434	17.734	22.466	18.307	20.132	18.09	14.672	14.084	20.026	12.824	9.85	10.347	15.642	0.0405842	-0.157572	0.855012	0.468439	1	1
NM_007964	chr5	107744795	107875107	-	5829	1	Evi5|NB4S|-|5 F|5 52.23 cM|protein-coding	2.435	1.595	3.098	2.848	4.658	3.822	2.803	2.418	6.35	5.357	5.254	5.291	1.838	3.387	2.749	2.491	4.624	5.137	2.372	3.461	3.084	4.446	5.192	4.472	3.185	3.914	2.807	3.548	0.559	0.839	-0.802961	-0.632866	0.000499673	0.0136327	0.0158818	0.183468
NM_146838	chr2	87606212	87608334	+	1122	1	Olfr1130|MOR264-4|-|2|2 E1|protein-coding	0	0	0	0	0	0	0	0	0	0	0	0	0	0	0	0	0	0	0	0	0	0	0	0	0	0	0	0	0	0	-5.12548e-15	0	1	1	1	1
NM_019995	chr3	54693105	54716837	+	1946	1	Supt20|AA667204|AI450544|D3Ertd300e|Fam48a|Supt20h|p38IP|-|3|3 D|protein-coding	32.039	26.972	31.164	28.26	32.896	25.834	20.955	29.108	29.644	24.399	33.371	32.063	23.501	24.481	32.011	22.666	25.608	24.009	21.095	27.794	15.609	23.876	18.167	24.621	24.493	20.276	25.545	22.536	20.884	19.319	-0.233265	-0.0902118	0.183157	0.648823	0.804372	1
NM_010030	chr8	21839926	21843481	+	300	1	Defb2|BD-2|-|8 10.45 cM|8 A4|protein-coding	0	0	0	0	0	0	0	0	0	0	0	0	0	0	0	0	0	0	0	0	0	0	0	0	0	0	0	0	0	0	-5.12548e-15	0	1	1	1	1
NM_001135093	chr6	30956021	30958990	-	2967	1	Klf14|5330411L03Rik|AL022736|BTEB5|-|6|6 A3.3|protein-coding	0	0	0	0	0	0	0	0	0	0	0	0	0	0	0	0	0	0	0	0	0	0	0	0	0	0	0	0	0	0	-5.12548e-15	0	1	1	1	1
NM_146586	chr2	85822973	85823908	+	934	1	Olfr1018|MOR260-5|-|2|2 E1|protein-coding	0	0	0	0	0	0	0	0	0	0	0	0	0	0	0	0	0	0	0	0	0	0	0	0	0	0	0	0	0	0	-5.12548e-15	0	1	1	1	1
NM_201230	chr17	8165518	8196470	+	3080	1	Fgfr1op|4930553O10Rik|FOP|-|17|17 A1|protein-coding	5.646	5.19	6.566	5.155	10.028	7.452	15.744	13.897	12.188	15.469	13.374	11.936	8.744	9.365	12.212	9.045	7.657	7.188	14.564	17.877	10.186	11.663	9.214	13.98	8.828	10.102	8.898	10.224	16.305	16.346	0.160141	0.343536	0.420684	0.145759	1	0.765516
NM_011500	chr17	78653964	78736560	-	3922	1	Strn|AU022939|D130055P19|-|17|17 E3|protein-coding	9.279	7.567	9.861	8.102	11.09	10.173	5.991	6.274	11.976	8.556	13.948	12.045	13.858	12.893	14.491	10.596	8.949	9.16	7.12	6.968	12.349	10.597	15.727	13.669	14.09	15.34	10.365	9.596	8.284	8.634	0.10045	0.100655	0.579183	0.6193	1	1
NM_001081107	chr5	100762148	100798600	-	3668	1	Helq|AU021725|D430018E21Rik|Hel308|-|5|5 E|protein-coding	2.644	2.762	3.146	2.768	4.229	3.535	4.265	4.139	4.822	3.614	4.331	4.261	3.567	2.857	4.855	5.345	3.97	4.053	4.417	3.839	4.175	3.807	3.802	3.712	2.937	3.33	4.059	4.205	4.896	5.494	0.301522	0.0127127	0.256428	0.962957	0.93456	1
NM_021385	chr6	112619851	112696670	-	2546	1	Rad18|2810024C04Rik|Rad18sc|-|6|6 F|protein-coding	8.529	8.141	10.118	7.203	12.775	9.638	9.054	8.123	18.31	20.043	20.36	18.229	21.897	21.263	18.377	15.191	10.396	9.274	6.411	8.846	13.597	13.872	19.427	22.922	23.571	27.431	15.031	11.103	9.818	7.772	0.47351	0.333831	0.0128721	0.101153	0.169958	0.63729
NM_029631	chr9	106448640	106452918	+	1469	1	Abhd14b|1810013B01Rik|-|9|9 F1|protein-coding	11.876	11.936	14.47	11.909	5.303	4.424	13.275	9.543	11.083	6.721	9.142	8.503	5.448	6.85	6.118	2.946	3.753	3.377	9.868	12.195	16.938	7.222	6.7	11.926	4.946	8.036	4.024	2.877	2.142	2.879	-0.273312	-0.11165	0.446262	0.736919	1	1
NM_001033300	chr3	63976143	64019078	+	4549	1	Gmps|AA591640|AI047208|-|3|3 E1|protein-coding	9.461	6.794	9.465	6.656	11.145	8.53	9.562	8.543	14.29	18.265	28.3	17.243	13.149	15.431	13.831	8.768	9.38	7.873	9.232	10.877	14.013	13.402	15.381	23.733	13.86	16.894	11.565	7.417	8.123	7.313	0.0610634	0.0661699	0.744012	0.755653	1	1
NM_026271	chr2	110360925	110362993	-	2066	1	Fibin|1110018M03Rik|-|2|2 E3|protein-coding	0.027	0	0	0	0	0	0	0	0	0	0	0	0	0	0	0	0	0	0	0	0	0	0	0	0	0	0	0	0	0	-5.12548e-15	0	1	1	1	1
NM_001005424	chr2	25575416	25580099	-	4681	1	Gm996|-|-|2|2 A3|protein-coding	0.175	0.04	0.273	0.15	0.14	0.234	0.32	0.194	0.325	0.095	0.035	0.025	0.145	0.144	0.559	0.153	0.139	0.138	0.182	0.183	0	0.258	0.07	0.203	0.35	0.386	0.4	0.16	0.043	0.042	0.661449	0.915773	0.335569	0.115028	1	0.681722
NM_178215	chr3	96268654	96269155	+	499	1	Hist2h3b|H3-615|H3-616|-|3|3 F2.1|protein-coding	10.766	17.663	19.426	16.214	0.9	1.328	11.341	3.279	31.219	41.906	26.586	42.826	7.553	3.398	3.286	2.871	2.117	1.004	10.131	6.595	62.873	30.275	50.464	36.8	7.768	4.309	3.484	3.244	29.975	26.018	1.31596	1.04242	0.0219801	0.049058	0.240608	0.421361
NR_033228	chr19	16164098	16170458	+	6360	1	E030024N20Rik|9030417F11Rik|Ppia-ps8|-|19|19 A|pseudo	1.694	2.35	1.377	2.054	1.833	2.365	1.932	1.86	0.378	1.16	0.386	1.889	2.587	2.264	1.469	2.02	2.696	2.566	2.332	1.066	0.707	1.351	1.599	0.896	2.04	1.149	1.921	3	1.43	1.527	-0.368673	-0.0927525	0.288792	0.770743	0.983542	1
NM_008743	chr17	24632682	24638838	+	1072	1	Nthl1|Nth1|Octs3|-|17|17 A3|protein-coding	1.134	1.338	1.4	0.744	0.645	0.538	2.51	1.637	2.732	1.552	1.146	1.325	0.514	0.657	1.568	0.571	0.48	0.362	1.25	1.842	0.776	1.691	1.989	1.674	1.544	1.805	0.68	0.35	0.454	0.894	0.679213	0.219958	0.271068	0.769026	0.950261	1
NM_146733	chr7	108094597	108095568	-	970	1	Olfr482|MOR204-14|-|7|7 E3|protein-coding	0	0	0	0	0	0	0	0	0	0	0	0	0	0	0	0	0	0	0	0	0	0	0	0	0	0	0	0	0	0	-5.12548e-15	0	1	1	1	1
NM_019780	chr5	122354413	122363287	+	969	1	Vps29|2010015D08Rik|AW049835|PEP11|-|5|5 F|protein-coding	11.059	12.724	12.873	12.101	6.15	4.372	30.202	13.632	27.016	43.732	27.382	27.491	13.263	12.514	11.118	9.27	5.647	4.386	19.233	24.158	23.188	23.143	19.384	22.327	15.619	12.049	8.066	6.079	26.592	29.695	0.84542	0.434367	0.0085833	0.177044	0.129252	0.846931
NM_133859	chr3	103735394	103738001	-	1731	1	Olfml3|2810002E22Rik|AI115209|AW550633|HNOEL-iso|ONT3|mONT3|-|3|3 F2.2|protein-coding	0.751	1.056	0.796	1.382	1.068	0.891	2.276	1.572	0.846	2.788	1.041	0.205	0.758	1.747	1.835	0.241	0.704	1.148	2.639	1.438	0.769	1.707	1.042	0.427	0.911	0.919	1.177	0.468	1.239	0.344	-0.178636	-0.269925	0.815095	0.61838	1	1
NM_010167	chr10	23104168	23349903	-	4078	1	Eya4|B130023L16Rik|-|10 A3|10 10.44 cM|protein-coding	0.125	0.125	0	0.012	0	0	0	0	0	0	0	0	0	0	0.051	0	0.007	0	0	0	0	0.033	0	0	0.067	0	0	0	0	0	4.44157	-2.27005	0.187319	1	0.811171	1
NM_001201323	chr15	101485130	101491512	-	1746	1	5430421N21Rik|Krt83|-|15|15|protein-coding	0	0.013	0	0	0	0	0	0	0	0	0	0	0.012	0	0	0	0	0	0.07	0	0	0	0	0	0.011	0	0	0	0	0	-5.12548e-15	0	1	1	1	1
NR_045702	chr5	119570129	119580358	-	1764	1	AW549542|-|-|-|ncRNA	0	0	0	0	0	0	0	0	0	0	0	0	0	0	0	0	0	0	0	0	0	0	0	0	0	0	0	0	0	0	-5.12548e-15	0	1	1	1	1
NM_027122	chr15	76701542	76704239	+	2162	1	Mfsd3|2310010G13Rik|-|15|15 E1|protein-coding	0.968	1.198	1.559	1.085	0.671	0.846	2.656	1.423	1.192	1.898	1.629	3.121	1.283	0.807	1.354	1.084	0.858	0.688	2	1.972	1.27	1.708	2.011	1.611	0.712	1.522	1.111	0.458	1.283	2.277	0.533929	-0.0837735	0.254526	0.871811	0.931625	1
NM_001110250	chrX	29976311	29999181	+	882.2	12	Gm14819|OTTMUSG00000018086|-|X A3.2|X|protein-coding	0	0	0	0	0	0	0	0	0	0	0	0	0	0	0	0	0	0	0	0	0	0	0	0	0	0	0	0	0	0	-5.12548e-15	0	1	1	1	1
NM_029983	chr2	156872922	156887078	-	2498	1	Sla2|A930009E21Rik|AI430952|SLAP-2|SLAP2|-|2|2 H1|protein-coding	7.505	6.556	4.865	3.173	8.906	4.107	7.196	9.929	11.793	14.633	8.458	6.517	3.823	4.278	4.08	1.685	8.313	8.928	9.35	14.16	24.019	19.783	11.361	13.477	5.848	6.086	4.614	2.934	0.664	0.185	-1.31559	-1.2611	0.00055257	3.84706e-07	0.0170986	2.61311e-05
NR_040390	chr3	65324020	65349429	-	1379	1	A730090N16Rik|-|-|3|3|ncRNA	0.103	0.067	0.018	0.102	0.075	0.042	0.08	0.086	0	0	0	0	0	0.116	0.181	0	0.098	0.164	0.133	0	0.483	0.146	0	0	0	0	0.096	0.087	0.166	0.311	0.316619	-0.53531	1	0.626024	1	1
NM_172833	chr18	65430997	65478792	+	4990	1	Malt1|A630046N12|D430033E09Rik|-|18|18 E1|protein-coding	3.893	3.398	5.764	4.272	7.346	6.194	5.893	6.037	9.706	8.481	10.585	9.55	6.645	7.582	7.384	7.123	6.824	6.568	5.102	6.417	4.836	6.136	11.309	10.913	7.46	8.45	6.886	6.737	5.387	7.911	-0.00590466	-0.0102068	0.978707	0.964625	1	1
NM_025705	chr10	52233619	52321377	+	3012	1	Dcbld1|4631413K11Rik|-|10|10 B3|protein-coding	0.338	0.276	0.049	0.031	0.046	0.029	0.074	0.072	0	0	0.109	0.079	0.141	0.016	0.028	0.089	0	0.113	0	0.01	0.276	0.045	0	0	0.129	0	0.165	0.06	1.025	0.921	0.653909	0.841475	0.637161	0.543276	1	1
NM_008029	chr11	49609679	49652739	+	5807	1	Flt4|AI323512|Chy|Flt-4|VEGFR-3|VEGFR3|-|11 29.69 cM|11 A5-B1|protein-coding	0.268	0.116	0.233	0.105	0.28	0.201	0.172	0.177	1.15	0.439	1.086	0.591	0.733	0.565	0.654	0.57	0.184	0.248	0.236	0.123	0.358	0.428	0.452	0.563	1.023	0.785	0.505	0.457	0.03	0	1.23853	1.10605	0.00432641	0.0102688	0.0789506	0.149555
NM_001111075	chr2	131186948	131198511	+	3011	1	Cdc25b|AI604853|-|2 F1|2 63.29 cM|protein-coding	4.705	5.109	7.901	3.427	6.265	5.159	7.232	8.192	13.343	8.529	8.295	9.653	8.656	5.579	8.169	8.697	3.266	4.814	5.269	4.914	11.58	11.15	6.538	6.765	11.864	8.22	6.533	6.128	50.692	63.757	0.477206	0.615168	0.0493525	0.0217566	0.395403	0.25321
NM_001122603	chr7	28071236	28120864	+	7908	1	Fcgbp|A430096B05Rik|-|7|7 A3|protein-coding	0	0	0	0	0	0.004	0	0	0	0	0	0	0	0	0	0	0	0	0	0	0	0	0	0	0	0	0	0	0	0	-2.31061	0	1	1	1	1
NM_001163728	chr11	72215138	72218450	+	3310	1	4930563E22Rik|-|-|11|11 B4|protein-coding	0.256	0.154	0.164	0.227	0.115	0.009	0.134	0.274	0	0.452	0.148	0.143	0.038	0.029	0.151	0.054	0.115	0.146	0.294	0.415	0	0.122	0	0.383	0.035	0.117	0	0.091	0.052	0.1	0.630923	-1.40588	0.636234	0.213939	1	0.911877
NM_001081089	chr2	127425199	127436092	+	2604	1	Gpat2|A530057A03Rik|Gm116|xGPAT1|-|2|2 F1|protein-coding	0.043	0.036	0	0.054	0.053	0.155	0	0.106	0.135	0	0.346	0	0	0	0.016	0.092	0.031	0.062	0.023	0.066	0	0	0	0	0.06	0	0.083	0.046	0	0	-0.970481	0.467198	0.406751	0.741335	1	1
NM_009645	chr6	122553809	122564180	+	2390	1	Aicda|Aid|Arp2|-|6|6 F2|protein-coding	0	0	0	0	0	0	0	0	0	0	0	0	0	0	0	0	0	0	0	0	0	0	0	0	0	0	0	0	0.048	0.055	-5.12548e-15	0	1	1	1	1
NM_001081136	chrX	100572247	100578206	+	1386	1	Awat1|Dgat2l3|-|X|X C3|protein-coding	0	0	0	0	0	0	0	0	0	0	0	0	0	0	0	0	0	0	0	0	0	0	0	0	0	0	0	0	0	0	-5.12548e-15	0	1	1	1	1
NM_008641	chr4	116306760	116464181	-	5675	1	Mast2|MAST205|Mtssk|-|4|4 C7|protein-coding	7.833	6.351	10.491	5.12	8.3	7.995	5.954	4.892	18.359	5.884	13.795	10.932	16.155	12.423	13.504	9.24	6.583	6.655	5.114	3.964	21.41	9.927	8.99	11.381	16.883	14.269	10.224	8.586	11.636	15.234	0.332577	0.4585	0.0695613	0.0182731	0.479676	0.224765
NM_029408	chr5	120589023	120607113	+	1661	1	Iqcd|4933433C09Rik|AI662646|-|5|5 F|protein-coding	0.068	0	0.03	0.056	0.146	0.061	0.301	0.202	0	0	0	0	0.025	0.019	0.05	0	0.245	0.185	0.422	0.569	0	0.081	0	0.064	0	0	0.1	0.045	0	0.318	-2.27539	-1.56402	0.0926568	0.0601357	0.559013	0.4779
NM_146797	chr19	13861795	13862745	+	949	1	Olfr1502|MOR211-1|-|19|19 C1|protein-coding	0	0	0	0	0	0	0	0	0	0	0	0	0	0	0	0	0	0	0	0	0	0	0	0	0	0	0	0	0	0	-5.12548e-15	0	1	1	1	1
NM_011002	chr11	74283809	74289646	+	1324	1	Olfr59|IH3|MOR133-3P|-|11|11 B5|protein-coding	0	0	0	0	0	0	0	0	0	0	0	0	0	0	0	0	0	0	0	0	0	0	0	0	0	0	0	0	0	0	-5.12548e-15	0	1	1	1	1
NR_040674	chr4	55410443	55418842	-	753	1	Gm12505|OTTMUSG00000007226|-|-|ncRNA	0	0	0	0	0	0	0	0	0	0	0	0	0	0	0	0	0	0	0	0	0	0	0	0	0	0	0	0	0	0	-5.12548e-15	0	1	1	1	1
NM_001145352	chr2	156000443	156007977	-	1572	1	6430550D23Rik|-|-|2|2 H1|protein-coding	0.288	0.353	0.219	0.343	0.231	0.348	0.494	0.113	0	0	0.104	0	0.027	0	0.172	0	0.302	0.35	0.62	0.473	0	0	0.73	0.134	0.012	0.274	0.116	0.42	0.146	0.147	-2.31186	-0.375581	0.0243349	0.677195	0.256702	1
NM_146259	chr7	127865359	127876823	-	3446	1	Zfp668|BC030314|E130018B19Rik|Znf668|-|7|7 F3|protein-coding	4.529	3.437	5.733	3.471	6.542	6.669	5.442	4.543	15.5	10.124	11.359	11.647	10.206	11.1	9.969	6.824	4.996	5.567	5.612	4.8	15.625	9.43	11.901	12.587	14.233	18.008	6.776	5.271	2.971	6.164	0.193733	0.134455	0.381435	0.549232	1	1
NM_008078	chr2	22622327	22693877	+	5607	1	Gad2|6330404F12Rik|GAD(65)|GAD65|Gad-2|-|2 A3|2 15.15 cM|protein-coding	0	0	0	0	0	0	0	0	0.01	0	0	0	0	0	0	0	0	0.017	0.011	0	0	0	0	0	0	0	0	0	0	0	-5.12548e-15	-3.74733	1	0.378646	1	1
NR_046307	chr14	22507174	22542798	-	972	1	4930405A10Rik|4930456G20Rik|-|14|14|ncRNA	0	0	0	0	0	0	0	0	0	0	0	0	0	0.296	0	0	0	0.133	0	0	0	0	0	0	0	0	0	0.062	0	0	-5.12548e-15	-0.903236	1	0.792432	1	1
NM_001166066	chr15	4898737	4962201	+	5186	1	Mroh2b|4930455B06Rik|Heatr7b2|SPIF|-|15|15 A1|protein-coding	0	0	0	0	0	0	0	0.008	0	0	0	0	0	0.012	0	0.003	0	0	0	0	0	0	0	0	0	0	0	0	0	0	2.32168	0	1	1	1	1
NM_177735	chr5	144735915	144761578	-	2724	1	Tmem130|BC067004|C130036G08|-|5|5 G2|protein-coding	0	0	0.018	0	0.025	0.016	0	0.014	0	0	0	0	0	0	0	0	0	0.071	0	0	0.458	0	0	0	0	0	0	0	0	0	-4.07021	-4.71062	0.193882	0.145187	0.820692	0.765479
NM_174877	chr5	72577114	72581084	-	1253	1	Zar1|-|-|5|5 C3.2|protein-coding	0	0	0	0	0	0	0	0	0	0	0	0	0	0	0	0	0	0	0	0	0	0	0	0	0	0	0	0	0	0	-5.12548e-15	0	1	1	1	1
NM_001167158	chr7	20333142	20334065	-	922	2	Gm4133|Vmn1r98|-|7 A3|7|protein-coding	0	0	0	0	0	0	0	0	0	0	0	0	0	0	0	0	0	0	0	0	0	0	0	0	0	0	0	0	0	0	-5.12548e-15	0	1	1	1	1
NM_001037716	chrX	149594601	149636621	+	1794	1	Gm10439|ENSMUSG00000072923|-|X F3|X|protein-coding	0	0	0	0	0	0	0	0	0	0	0	0	0	0	0	0	0	0	0	0	0	0	0	0	0	0	0	0	0	0	-5.12548e-15	0	1	1	1	1
NM_025667	chr4	133266045	133277790	-	1474	1	Tmem222|5730406H10Rik|AA409341|D4Ertd196e|-|4 D2.3|4 66.25 cM|protein-coding	6.752	7.062	9.197	5.998	6.293	5.103	21.36	14.018	13.509	18.702	12.056	18.795	7.829	7.966	7.956	4.302	3.731	4.868	15.846	21.434	16.486	15.032	16.249	14.105	7.876	10.066	7.145	3.478	9.721	15.509	-0.0510191	0.214302	0.88035	0.538299	1	1
NM_001170978	chr16	8513429	8621567	+	4450	1	Abat|9630038C02Rik|AI255750|ENSMUSG00000051226|Gabaat|Gabat|Gm9851|I54|Laibat|X61497|-|16|16 A3|protein-coding	0.267	0.062	0.138	0.053	0.163	0.084	0.05	0.066	0.211	0.262	0.074	0.08	0	0.194	0.047	0.034	0.116	0.058	0.123	0.09	0	0.091	0	0.261	0.009	0	0	0.007	0	0.015	-1.70154	-3.57346	0.0241279	0.000932897	0.255191	0.0244761
NM_025523	chr3	51405479	51408955	-	408	1	Ndufc1|2310016K22Rik|KFYI|-|3|3 D|protein-coding	10.465	14.798	12.724	12.531	1.609	0.706	33.384	14.546	22.536	45.271	16.659	22.634	5.189	3.999	3.714	2.414	2.424	0.277	24.93	32.686	18.765	20.571	36.589	13.45	6.54	6.588	3.369	2.167	44.02	39.837	1.30645	0.922648	0.032297	0.264216	0.304573	0.999791
NM_029166	chr10	89744991	89819869	+	6423	1	Uhrf1bp1l|2010319N22Rik|4930506D01Rik|AA589495|C80672|E030041M21Rik|mKIAA0701|-|10|10 C2|protein-coding	8.4	9.198	8.749	7.919	16.362	14.579	9.631	7.938	15.473	9.905	16.32	14.986	10.387	15.033	11.337	12.38	15.745	15.464	10.274	11.651	16.571	15.126	15.401	13.884	12.44	16.23	10.738	11.973	8.42	7.54	-0.481268	-0.482049	0.0135776	0.023436	0.175551	0.266212
NR_105759	chr1	12425986	12426106	+	120	1	Mir6341|Gm27262|mmu-mir-6341|-|-|ncRNA	0	0	0	0	0	0	0	0	0	0	0	0	0	0	0	0	0	0	0	0	0	0	0	0	0	0	0	0	0	0	-5.12548e-15	0	1	1	1	1
NM_178281	chr17	36258873	36271433	-	3061	1	Trim39|1100001D15Rik|E130103K13Rik|RBCC-B30.2|Rnf23|mKIAA4179|tfp|-|17|17 B1|protein-coding	3.954	4.036	5.345	4.788	5.598	4.571	7.622	10.602	4.687	4.44	2.435	3.674	2.276	2.451	4.191	5.509	3.691	4.139	8.138	10.565	5.791	4.716	3.189	2.655	1.845	2.466	4.804	3.873	8.642	9.325	-0.142699	0.0981763	0.633469	0.701096	1	1
NM_011032	chr11	120560304	120572936	-	2525	1	P4hb|ERp59|PDI|Pdia1|Thbp|-|11 84.27 cM|11 D-E|protein-coding	42.005	31.974	49.235	42.064	49.659	42.713	70.114	43.141	118.29	118.446	115.492	132.181	76.332	68.252	65.577	50.728	36.431	37.851	60.677	57.213	112.485	124.793	127.698	136.213	74.264	82.092	50.681	42.649	28.871	36.909	0.204107	0.281454	0.192206	0.123898	0.818447	0.706385
NR_040562	chr1	162004969	162016485	+	916	1	2810442N19Rik|-|-|1|1|ncRNA	0	0	0	0	0	0.047	0	0	0	0	0	0	0	0	0	0	0	0	0	0	0	0	0	0	0	0	0	0	0	0	-3.15867	0	0.58539	1	1	1
NR_029541	chr2	26591357	26591429	+	72	1	Mir126a|Mir126|Mirn126|mir-126a|mmu-mir-126|mmu-mir-126a|-|2|2|ncRNA	0	0	0	0.651	0	0.4	0	1.095	4.88	0	0	0	0	0	0	0	0	0.224	0.423	1.192	0	0	0	0	0	0	0	0	1.589	0	-2.3106	-2.33904	1	1	1	1
NM_020561	chr10	57794544	57811830	+	1781	1	Smpdl3a|0610010C24Rik|AI529588|ASM3A|ASML3|ASML3A|-|10|10 B4|protein-coding	14.86	16.522	10.001	14.405	9.699	5.995	16.884	7.727	8.056	12.208	10.024	9.938	4.565	3.566	3.753	1.625	9.347	7.432	10.584	19.587	4.906	4.562	2.211	9.777	3.708	4.141	1.172	0.968	6.712	5.806	-1.70417	-3.01595	2.20438e-06	6.9123e-21	0.000165857	2.96538e-18
NM_134219	chr13	23075792	23076694	+	901	1	Vmn1r215|V1ri2|-|13|13 A3.1|protein-coding	0	0	0	0	0	0	0	0	0	0	0	0	0	0	0	0	0	0	0	0	0	0	0	0	0	0	0	0	0	0	-5.12548e-15	0	1	1	1	1
NR_015532	chr14	122229905	122233638	-	466	1	1700108J01Rik|-|-|14|14 E5|ncRNA	0	0	0	0	0	0	0	0	0	0	0	0	0.091	0	0	0	0	0	0	0	0	0	0	0	0	0	0	0	0	0	-5.12548e-15	0	1	1	1	1
NM_001164626	chr15	85806972	85811697	-	846	1	Cdpf1|2210021J22Rik|-|15|15 E2|protein-coding	0.802	1.723	2.065	2.162	0.96	0.698	11.673	7.388	2.077	5.966	3.001	7.067	1.527	2.137	2.036	1.34	0.672	0.248	7.883	11.467	2.754	4.206	1.939	2.121	2.579	0.712	1.566	0.301	6.186	7.458	0.486759	0.590952	0.343264	0.491302	1	1
NM_030687	chr6	141805440	141856171	-	3804	1	Slco1a4|AI785519|Oatp1a4|Oatp2|Slc21a5|-|6|6 G2|protein-coding	0	0	0	0	0	0	0	0	0	0	0	0	0	0	0	0	0	0	0	0	0	0	0	0	0	0	0	0	0	0	-5.12548e-15	0	1	1	1	1
NR_033457	chr18	3336416	3366863	+	1698	1	Gm6225|EG621440|-|18|18 A1|ncRNA	0.1	0.49	0.174	0.359	0.163	0.305	0.49	0.221	0	0.261	0	0.209	0.424	0.283	0.318	0.149	0.622	0.438	0.359	0.404	0.294	1.068	0.87	0.497	0.298	0.507	0.351	0.512	0.135	0.467	-0.198517	-0.309848	0.804564	0.642419	1	1
NM_001081021	chr7	27959800	27979157	-	5503	1	Zfp780b|B230208L21Rik|-|7|7 A3|protein-coding	3.273	2.661	3.112	2.629	2.718	2.333	2.51	2.332	4.81	3.961	3.467	3.13	1.589	2.794	2.078	1.345	2.789	3.037	1.992	2.912	1.482	2.818	2.43	3.759	2.276	3.177	2.049	1.678	2.146	1.855	-0.705629	-0.693751	0.0102658	0.00536156	0.145441	0.0927155
NR_040450	chr3	74009219	74017277	-	2471	1	Gm20356|-|-|3|3 33.61 cM|ncRNA	0	0	0	0	0	0	0	0	0	0	0	0	0	0	0	0	0	0	0	0	0	0	0	0	0	0	0	0	0	0	-5.12548e-15	0	1	1	1	1
NR_105998	chr5	121819209	121819273	-	64	1	Mir7031|Gm27859|mmu-mir-7031|-|-|ncRNA	3.535	2.169	5.766	3.664	6.478	3.827	5.635	7.702	8.236	8.667	5.118	7.4	8.602	5.749	6.811	8.86	4.021	6.565	8.089	5.813	22.105	11.54	7.69	9.894	12.783	3.024	5.433	10.538	3.128	6.71	0.539695	0.622198	0.496852	0.432528	1	1
NM_001080941	chr13	67389328	67399767	-	2026	1	Zfp429|2810487A22Rik|AI929863|Rsl2|-|13|13 B3|protein-coding	1.326	1.473	1.469	1.447	3.751	2.468	2.068	2.375	4.278	5.941	3.314	4.266	2.958	4.485	3.945	2.917	3.162	3.845	3.096	3.277	4.108	2.718	2.308	3.177	3.336	3.938	3.784	4.061	3.007	3.196	0.0279709	0.138032	0.946647	0.657691	1	1
NM_011941	chr2	119972699	120027403	+	6905	1	Mapkbp1|2810483F24Rik|AW123212|JNKBP-1|Jnkbp1|mKIAA0596|-|2|2 E5|protein-coding	3.198	2.864	3.139	2.714	3.33	3.086	2.808	2.633	3.079	1.028	2.396	1.56	2.192	2.004	2.639	2.403	2.387	2.692	2.258	2.338	3.664	3.092	1.663	2.17	2.285	2.756	1.808	1.856	2.034	1.952	-0.46611	-0.501458	0.046482	0.0486091	0.38129	0.418682
NM_017372	chr10	117277541	117282272	-	1051	1	Lyz2|AI326280|Lys|Lysm|Lyzs|Lzm|Lzm-s1|Lzp|-|10 D2|10 65.34 cM|protein-coding	20.366	23.485	13.671	20.105	7.084	3.66	33.151	18.478	25.521	38.579	12.155	19.883	7.756	7.017	4.701	2.442	4.601	2.476	17.878	31.014	11.798	23.574	15.219	20.183	5.912	9.738	2.773	1.212	10.966	8.361	-0.723476	-0.930536	0.0849976	0.0517507	0.532915	0.435615
NR_040716	chr9	118429839	118437048	+	832	1	4933432G23Rik|-|-|9|9|ncRNA	0	0	0.059	0	0	0	0	0	0	0	0	0	0	0	0	0	0	0	0	0.069	0	0	0	0	0	0	0	0	0	0	-5.12548e-15	0	1	1	1	1
NR_106181	chr11	97063768	97063874	+	106	1	Mir8103|Gm27841|mmu-mir-8103|-|-|ncRNA	1.867	0.436	1.161	0.221	0	0.136	0	0.93	0	0	0	0.558	0	0	0	0	0.511	0.61	0	0.54	0	0	0	0	0	0	0	0	0	0	-2.31061	-4.06919	1	0.194273	1	0.872589
NM_033607	chr9	64235201	64236362	+	1159	1	Uchl4|-|-|9 C|9 34.58 cM|protein-coding	1.317	1.158	2.377	0.89	1.475	0.721	5.792	2.211	2.122	5.791	2.685	5.772	5.06	2.94	2.454	1.017	1.215	1.227	3.573	3.136	2.369	3.708	3.468	3.642	3.765	5.195	2.086	0.466	7.008	4.789	0.514768	-0.0780071	0.36841	0.919629	1	1
NR_030547	chr2	122640803	122640881	+	78	1	Mir147|Mirn147|mmu-mir-147|-|2|2|ncRNA	0	0	0	2.105	6.865	8.128	48.723	10.616	15.017	30.578	2.1	8.348	1.629	3.897	0	1.148	6.946	12.224	41.775	15.41	9.602	2.582	15.774	2.706	3.246	4.686	1.698	0	6.233	3.388	-3.53224	-3.56965	0.000226135	0.000102709	0.00844225	0.00382859
NM_001104525	chr19	39842660	39886769	-	1759	1	Cyp2c69|AI098658|-|19|19 C3|protein-coding	0	0	0	0	0	0	0	0	0	0	0	0	0	0	0	0	0	0	0	0	0	0	0	0	0	0	0	0	0	0	-5.12548e-15	0	1	1	1	1
NM_172264	chr14	30021303	30040466	+	5440	1	Chdh|AU041472|D630034H06Rik|-|14|14 B|protein-coding	0.956	1.046	9.687	8.005	36.001	33.106	16.114	16.248	70.052	41.182	71.776	55.628	58.358	47.609	54.69	36.246	34.469	38.554	20.41	20.701	90.164	66.057	69.66	107.242	70.379	80.096	54.947	39.641	0.021	0.182	0.250943	0.316239	0.113642	0.0760529	0.62644	0.543143
NM_013813	chr17	69156810	69289987	+	4021	1	Epb41l3|4.1B|DAL1P|Dal1|Epb4.1l3|NBL3|-|17 E1.3|17 40.15 cM|protein-coding	3.256	1.749	9.41	5.447	1.766	1.34	1.821	1.814	4.836	3.421	4.134	2.297	2.533	3.02	2.473	2.1	0.748	0.293	0.28	0.605	1.118	0.718	0.571	1.706	2.49	2.283	1.318	0.85	0	0.123	0.447319	0.971319	0.154635	0.0450898	0.734802	0.402549
NM_033581	chr18	37806410	37841872	+	4680	1	Pcdhgc3|PC43|Pcdh2|-|18 B3|18 19.67 cM|protein-coding	4.465	3.05	3.044	2.972	1.886	1.927	2.614	1.327	3.241	2.24	2.502	2.176	2.809	2.324	2.244	1.98	1.708	2.079	1.75	1.914	2.08	2.396	2.138	2.548	2.888	3.496	1.037	1.134	4.039	6.692	0.0200503	-0.826038	0.952419	0.00957833	1	0.141147
NM_146629	chr17	37748866	37753004	+	1233	1	Olfr121|MOR263-4|-|17|17 B1|protein-coding	0	0	0	0	0	0	0	0	0	0	0	0	0	0	0	0	0	0	0	0	0	0	0	0	0	0	0	0	0	0	-5.12548e-15	0	1	1	1	1
NM_001163143	chr9	67830532	67832330	-	1348	1	C2cd4a|EG244911|Fam148a|-|9|9 C|protein-coding	0	0	0	0	0	0	0	0	0	0	0	0	0	0	0	0.022	0	0	0	0	0	0	0	0	0	0	0	0	0	0	2.32165	0	1	1	1	1
NM_153801	chr5	83278122	83355195	-	2359	1	Tecrl|D330017N19Rik|Srd5a2l2|-|5|5 E1|protein-coding	0	0	0	0	0	0	0	0	0	0	0	0	0	0	0	0	0	0	0	0	0	0	0	0	0	0	0	0	0	0	-5.12548e-15	0	1	1	1	1
NM_026617	chr10	120208826	120224897	+	799	1	Tmbim4|0610007H07Rik|AU022431|-|10|10 D2|protein-coding	8.564	9.554	10.839	12.357	8.021	5.644	41.35	19.79	19.424	25.408	18.449	30.006	8.453	10.371	7.196	5.939	4.984	6.998	30.301	32.271	22.393	18.067	21.045	19.416	9.629	10.496	6.777	5.365	29.601	30.638	-0.166386	-0.0287433	0.638188	0.935911	1	1
NM_028608	chr10	111985448	111997264	-	1073	1	Glipr1|2410114O14Rik|RTVP-1|RTVP1|mRTVP-1|-|10|10 D1|protein-coding	35.918	37.793	55.282	52.804	30.281	23.513	67.89	40.976	73.029	94.237	78.687	80.218	59	64.868	58.384	50.286	17.711	14.097	24.975	44.94	41.571	44.804	79.043	69.242	58.144	67.633	50.835	39.461	14.579	7.789	0.902925	1.44781	9.21566e-07	1.38995e-11	7.66499e-05	2.05991e-09
NM_178898	chr6	47953390	47965299	+	2753	1	Zfp956|AI894139|-|6|6 B2.3|protein-coding	3.4	3.075	4.495	2.666	3.721	3.747	4.212	5.479	5.34	3.203	4.611	5.505	2.492	3.376	4.305	3.052	2.322	3.217	5.553	6.642	5.955	6.805	3.456	4.178	3.686	3.046	3.032	2.989	2.909	2.892	-0.167912	0.0892183	0.56497	0.774731	1	1
NM_028557	chr9	18478395	18485292	+	823	1	Mbd3l1|1700070G05Rik|1700095H13Rik|Mbd3l|-|9|9 A3|protein-coding	0	0	0	0	0	0	0	0	0	0	0	0	0	0	0	0	0	0	0	0	0	0	0	0	0	0	0	0	0	0	-5.12548e-15	0	1	1	1	1
NM_001012323	chr4	62050235	62054117	-	877	1	Mup20|Gm12560|Mup24|OTTMUSG00000007485|darcin|-|4|4 B3|protein-coding	0	0	0	0	0	0	0	0	0	0	0	0	0	0	0	0	0	0	0	0	0	0	0	0	0	0	0	0	0	0	-5.12548e-15	0	1	1	1	1
NM_175136	chr8	31111846	31131473	+	3539	1	Rnf122|1110063C11Rik|-|8|8 A3|protein-coding	5.01	5.242	6.59	5.871	4.813	4.65	8.066	4.418	12.957	7.805	6.178	5.888	4.84	4.66	3.32	2.838	3.797	5.667	7.237	6.041	16.931	7.741	7.95	7.038	6.775	7.182	3.13	4.049	3.241	4.247	-0.745144	-0.408181	0.00447219	0.186088	0.0805836	0.863683
NM_178204	chr13	23575763	23576266	+	501	1	Hist1h3d|H3-b|-|13|13 A2-A3|protein-coding	39.79	50.006	55.884	49.15	11.585	9.232	34.219	22.471	87.789	137.062	89.738	126.903	47.967	27.875	24.528	21.057	14.275	15.064	34.647	23.648	124.246	126.647	149.641	117.331	50.309	37.511	29.615	20.343	77.577	74.908	1.01645	0.701374	0.0010103	0.00959452	0.0272715	0.141249
NM_207236	chr2	111368634	111369551	+	916	1	Olfr1283|GA_x6K02T2Q125-72420217-72421134|MOR248-19|-|2|2 E3|protein-coding	0	0	0	0	0	0	0	0	0	0	0	0	0	0	0	0	0	0	0	0	0	0	0	0	0	0	0	0	0	0	-5.12548e-15	0	1	1	1	1
NR_028042	chr17	25901856	25902227	-	371	1	Gm10012|ENSMUSG00000056875|-|17|17 A3.3|pseudo	0.762	1.185	0.928	0.253	0	0.505	0.15	0.797	0	0	0.883	0	0	0.086	0.112	1.528	0.548	0.61	0.246	0.771	0	0.362	1.769	0.569	0.315	0	0.982	0.364	0.308	0.356	1.47331	0.121228	0.354712	1	1	1
NM_144798	chr17	74395608	74424229	+	2140	1	Slc30a6|9530029F08Rik|ZnT6|-|17|17 E2|protein-coding	2.907	3.459	3.518	3.331	3.261	2.195	5.185	4.035	4.652	8.683	6.773	3.873	4.442	4.067	3.036	2.657	2.114	2.839	4.212	5.362	4.822	4.016	4.944	5.819	4.314	4.18	2.933	1.8	5.453	5.496	-0.033486	-0.132276	0.933595	0.705641	1	1
NM_025592	chr2	39001581	39005131	-	446	1	Rpl35|2410039E09Rik|-|2|2 B|protein-coding	8.179	10.996	10.647	8.676	5.229	3.748	31.286	16.754	17.858	45.144	24.237	25.086	8.783	9.935	8.61	5.955	4.495	3.66	25.127	31.634	14.367	27.249	28.69	31.471	14.019	9.16	7.76	4.066	22.379	20.814	0.569492	0.449532	0.172405	0.311913	0.777634	1
NM_008790	chr8	3623371	3625282	-	495	1	Pcp2|L7|Pcp-2|-|8 A1.1|8 1.92 cM|protein-coding	0.114	0	0	0	0	0	0	0	0	0	0	0	0	0	0	0	0	0	0	0	0	0	0	0	0	0	0.067	0	0	0	-5.12548e-15	2.31392	1	1	1	1
NM_001126325	chr4	143653760	143657246	-	1813	1	Gm13088|OTTMUSG00000010332|-|4|4 E1|protein-coding	0	0	0	0	0	0	0	0	0	0	0	0	0	0	0	0	0	0	0	0	0	0	0	0	0	0	0	0	0	0	-5.12548e-15	0	1	1	1	1
NM_177544	chr14	51763892	51773590	-	691	1	Ang4|Raa4|Rnase5d|-|14|14 C2|protein-coding	0	0	0	0	0	0	0	0	0	0	0	0	0	0	0	0	0	0	0	0	0	0	0	0	0	0	0	0	0	0	-5.12548e-15	0	1	1	1	1
NM_175521	chr5	137730963	137739998	-	3493	1	Nyap1|6430598A04Rik|-|5|5 G2|protein-coding	0.243	0.132	0.169	0.175	0.069	0.169	0.079	0.124	0	0	0.328	0.475	0.297	0.142	0.25	0.145	0.147	0.231	0.035	0.098	0.715	0.346	0.235	0.604	0.429	0.382	0.427	0.3	0	0.019	0.4747	0.884901	0.539843	0.0996937	1	0.632022
NM_053154	chr6	130013034	130026960	-	1096	1	Klra19|Ly49s|-|6|6 F3|protein-coding	0	0	0	0	0	0	0	0	0	0	0	0	0	0	0	0	0	0	0	0	0	0.061	0	0	0	0	0	0	0	0	-5.12548e-15	0	1	1	1	1
NM_025474	chr1	160195260	160201186	+	1965	1	Mrps14|1810032L21Rik|AL022847|Rpms14|-|1|1 H2.1|protein-coding	2.187	2.625	2.88	2.22	1.881	1.437	15.218	7.395	6.557	14.227	3.917	5.754	2.435	2.63	1.732	2.05	1.916	1.694	9.81	11.753	4.997	5.775	5.468	5.156	2.468	2.298	2.199	1.121	17.713	12.559	0.110431	-0.202419	0.80269	0.613074	1	1
NM_146789	chr2	89296351	89297268	-	916	1	Olfr1230|MOR237-1|-|2|2 E1|protein-coding	0	0	0	0	0	0	0	0	0	0	0	0	0	0	0	0	0	0	0	0	0	0	0	0	0	0	0	0	0	0	-5.12548e-15	0	1	1	1	1
NM_177863	chr4	82897927	83021102	-	9269	1	Frem1|BC037594|D430009N09|D630008K06|crf11|eye<m02Jus>|eyes2|heb|qbrick|-|4|4 C3|protein-coding	0.018	0.042	0	0.01	0	0	0	0.009	0	0	0	0	0	0	0	0	0	0	0	0	0	0	0	0	0	0	0	0	0	0	-5.12548e-15	0	1	1	1	1
NM_001270542	chr7	31712665	31713980	+	416	1	Scgb1b7|Abpa7|EG626305|Gm6662|-|7|7 B1|protein-coding	0	0	0	0	0	0	0	0	0	0	0	0	0	0	0	0	0	0	0	0	0	0	0	0	0	0	0	0	0	0	-5.12548e-15	0	1	1	1	1
NM_001163131	chr1	135253574	135258472	-	1989	1	Elf3|ESE-1|ESX|jen|-|1|1 F|protein-coding	0	0.023	0	0	0	0	0	0	0	0	0	0	0	0	0	0	0	0	0.031	0	0	0	0	0	0.166	0	0	0	0	0	-5.12548e-15	0	1	1	1	1
NM_026772	chr19	5917556	5924816	-	1487	1	Cdc42ep2|1110008C05Rik|Borg1|Cep2|D19Bwg1013e|-|19 A|19 4.34 cM|protein-coding	0.076	0.218	0.033	0.221	0.116	0.058	0.075	0	0	0.485	0	0	0.256	0.043	0	0.201	0.018	0.022	0	0.077	0	0.361	0	0	0	0.058	0	0.03	0.115	0.044	0.318336	0.0747706	0.901079	1	1	1
NM_207659	chr8	26021421	26119224	-	12812	1	Hook3|5830454D03Rik|AI317159|E330005F07Rik|-|8|8 A2|protein-coding	7.672	7.464	6.272	5.722	7.81	6.721	5.056	4.755	7.094	5.948	7.044	5.009	6.891	9.116	6.915	6.264	8.832	6.463	3.95	5.647	6.177	5.602	4.168	5.7	9.155	8.507	7.946	6.357	4.911	4.391	-0.254145	-0.150514	0.132866	0.468565	0.679841	1
NM_177326	chr16	32016290	32079342	-	5724	1	Pak2|5330420P17Rik|A130002K10Rik|AI836325|D16Ertd269e|PAK-2|mKIAA4182|-|16 B2|16 22.4 cM|protein-coding	19.113	16.832	26.743	17.99	26.004	20.609	25.482	18.724	36.445	27.162	42.577	33.126	26.999	31.665	24.717	20.078	21.35	20.057	23.829	24.378	32.276	29.759	26.553	40.083	29.238	31.221	19.799	17.25	22.009	19.346	-0.175225	-0.205698	0.264964	0.268455	0.942231	1
NM_138586	chr7	25659153	25668032	+	1023	1	Exosc5|D7Wsu180e|-|7 A3|7 13.96 cM|protein-coding	24.075	21.166	38.624	21.893	10.739	7.803	46.803	29.931	48.031	51.78	58.757	61.223	28.106	28.742	19.479	12.559	5.985	6.114	40.157	50.746	49.215	51.325	47.226	61.794	30.902	33.252	12.14	9.362	14.705	30.743	0.662599	0.747523	0.0135129	0.00692478	0.175104	0.111776
NM_134125	chr17	57249451	57263697	+	2274	1	Trip10|AI646975|Cip4|-|17|17 D|protein-coding	3.681	2.564	4.252	2.413	2.484	1.16	2.672	2.844	8.396	3.951	5.402	3.749	3.51	2.392	3.478	2.015	1.156	1.407	2.263	3.511	5.599	3.012	2.525	3.481	3.246	4.302	1.93	1.819	2.239	2.397	0.492164	0.510401	0.226762	0.159687	0.885077	0.802951
NR_045879	chr18	75514645	75522806	+	2297	1	Gm10532|ENSMUSG00000073534|-|-|ncRNA	0.172	0.101	0.107	0.143	0.271	0.351	0.048	0.034	0	0	0.214	0.052	0.083	0.028	0.181	0.13	0.248	0.176	0	0.075	0	0	0	0.092	0	0.131	0.202	0.052	0	0.058	-1.15596	-0.876503	0.0798371	0.26134	0.514293	0.99978
NM_023517	chr11	69682577	69685554	-	1671	1	Tnfsf13|2310026N09Rik|April|Tall2|Trdl1|-|11|11 B4|protein-coding	4.281	3.392	0.663	1.053	0.021	0.103	0.232	0.118	0	0.066	0.098	0	0.152	0	0.025	0.089	0.049	0.019	0.146	0.274	0	0	0	0	0.093	0	0	0.054	0	0.079	-0.199277	-0.275439	1	1	1	1
NM_173363	chr12	111538101	111546753	+	3952	1	Eif5|2810011H21Rik|D12Ertd549e|-|12 F1|12 61.03 cM|protein-coding	25.493	22.735	27.336	21.808	27.034	21.795	35.813	31.565	32.335	47.453	53.752	39.32	24.505	27.109	27.785	19.158	24.657	21.464	34.853	41.891	24.974	34.03	35.554	51.165	26.93	28.309	23.314	16.433	29.945	24.242	-0.191459	-0.278502	0.241323	0.145692	0.910378	0.765479
NR_033570	chr12	88282867	88287070	-	4203	1	Gm7104|-|-|12 D3|12|pseudo	0.027	0.011	0.047	0	0.008	0.014	0	0.019	0	0	0	0.056	0	0.008	0.03	0.007	0.013	0	0.072	0.014	0	0	0	0	0.019	0	0.008	0	0	0.047	0.429934	-0.787364	1	1	1	1
NM_016859	chr17	47599331	47611492	-	3845	1	Bysl|Bys|Enp1|-|17 C|17 23.63 cM|protein-coding	4.567	3.213	6.744	2.238	3.567	2.721	4.495	3.938	8.56	5.612	8.455	7.606	8.018	7.83	7.223	3.745	2.297	2.581	3.588	3.528	9.372	5.867	5.547	7.74	6.15	7.874	4.328	2.67	2.931	4.7	0.646015	0.44939	0.018092	0.0982548	0.211639	0.628137
NM_011095	chr7	3712505	3720382	-	2711	1	Pirb|Gp91|LIR-3|Lilrb3|PIR-B|-|7 A1|7 2.14 cM|protein-coding	0.219	0.461	1.543	1.6	0.867	0.76	1.422	0.458	0	0.573	0.272	0.262	0.156	0.507	0.972	0.886	0.53	0.757	0.168	0.369	1.136	0.57	0	0.623	0.51	0.88	0.861	1.498	0.369	1.036	0.083774	0.88805	0.86655	0.0778806	1	0.551819
NM_146638	chr2	87857177	87858103	+	925	1	Olfr1151|MOR177-9|-|2|2 E1|protein-coding	0	0	0	0	0	0	0	0	0	0	0	0	0	0	0	0	0	0	0	0	0	0	0	0	0	0	0	0	0	0	-5.12548e-15	0	1	1	1	1
NM_019764	chr9	102717804	102733417	+	4179	1	Amotl2|AW549739|C79691|Lccp|MASCOT|mKIAA0989|-|9|9 F1|protein-coding	0.548	0.349	0.012	0	0	0	0	0	0	0	0	0	0	0.088	0	0	0	0.015	0	0.014	0	0	0	0	0	0	0	0.007	0	0	-5.12548e-15	-0.831051	1	1	1	1
NM_146144	chr4	98923810	98935542	+	3565	1	Usp1|-|-|4|4 C6|protein-coding	17.695	14.029	21.704	13.795	27.027	21.53	23.072	19.124	40.412	33.7	57.382	41.895	37.874	39.125	36.758	26.173	26.194	20.408	20.143	26.049	36.322	33.091	36.56	49.911	38.345	42.836	26.973	25.528	27.42	26.197	0.24353	0.133122	0.131012	0.520601	0.673739	1
NM_023060	chr6	88257334	88446539	-	2670	1	Eefsec|Selb|sec|-|6|6 D2|protein-coding	10.114	8.768	12.025	6.877	9.685	8.786	10.805	7.192	16.385	12.174	19.047	20.376	19.42	13.151	13.636	8.003	7.067	8.244	9.592	7.781	18.67	17.075	18.525	15.059	15.699	20.641	10.63	5.209	5.934	8.871	0.0698615	-0.0434197	0.7573	0.86987	1	1
NM_199145	chr6	34871771	34878065	-	3719	1	3110062M04Rik|AL023049|Mri|-|6|6 B1|protein-coding	4.113	4.261	1.905	1.986	1.217	1.364	2.141	1.58	1.764	2.267	1.872	1.337	0.621	1.256	1.808	1.164	1.184	1.304	2.604	2.562	1.992	2.365	0.75	1.901	1.529	1.047	1.425	0.987	3.207	3.038	0.0390822	-0.106656	0.918437	0.758727	1	1
NM_001040072	chr14	55854115	55874736	+	7403	1	Nynrin|AA409373|C80530|mKIAA1305|-|14|14 C3|protein-coding	12.822	9.206	10.11	7.359	4.314	2.849	3.301	4.059	7.99	3.177	7.279	4.966	6.936	3.862	4.977	1.135	1.7	1.578	2.555	2.532	4.721	2.54	3.634	6.429	5.047	6.933	1.953	0.852	0.564	0.473	-0.438415	-0.325811	0.291255	0.299078	0.987254	1
NM_011810	chr9	98986373	99002019	+	1010	1	Faim|-|-|9|9 E3.3|protein-coding	3.556	3.596	5.115	3.854	2.087	1.683	17.798	6.54	9.336	10.105	6.568	7.913	1.887	3.991	3.329	2.571	1.945	1.776	11.005	12.609	7.168	6.315	9.908	4.702	2.719	5.173	3.213	1.247	23.049	17.205	0.51279	0.140727	0.224206	0.787566	0.879755	1
NM_007852	chr8	21734537	21735377	+	279	1	Defa6|Defcr6|-|8|8 A2|protein-coding	0	0	0	0	0	0	0	0	0	0	0	0	0	0	0	0	0	0	0	0	0	0	0	0	0	0	0	0	0	0	-5.12548e-15	0	1	1	1	1
NR_040580	chr10	76389015	76401507	+	992	1	1700094J05Rik|-|-|10|10|ncRNA	0.057	0.093	0	0.047	0.192	0.537	0	0.119	0	0	0	0.358	0.128	0.048	0.356	0.406	0.287	0.212	0	0	0.336	0.135	0	0.213	0.118	0	0.2	0.045	0.058	0	-0.0928688	-1.10575	0.93828	0.220422	1	0.925873
NR_105813	chr3	97309256	97411316	+	39	1	Mir378c|Gm27930|mmu-mir-378c|-|-|ncRNA	0	0	0	0	0	0	0	0	0	0	0	0	0	0	0	0	0	0	0	0	0	0	0	0	0	0	0	0	0	0	-5.12548e-15	0	1	1	1	1
NM_001159324	chr11	119267967	119285698	+	3644	1	Gaa|E430018M07Rik|-|11 83.35 cM|11 D-E|protein-coding	28.292	20.632	27.006	15.291	18.952	13.737	14.198	12.022	42.043	18.524	37.822	26.902	27.942	24.479	25.024	12.15	10.382	11.996	13.355	13.319	31.903	18.057	24.58	29.309	20.574	30.07	14.514	8.518	2.198	3.191	0.0291442	-0.0485925	0.895496	0.822748	1	1
NM_023126	chr8	72161200	72181366	+	2002	1	Rab8a|AA409338|Mel|-|8 B3.3|8 34.84 cM|protein-coding	16.624	14.917	22.022	14.057	17.084	13.516	19.039	15.56	47.771	43.082	61.031	42.314	27.423	26.697	19.565	16.196	13.227	13.771	16.748	19.955	49.382	45.813	45.642	54.454	32.165	35.916	17.552	11.941	16.371	21.93	0.109852	0.0616528	0.56854	0.769016	1	1
NR_039597	chr12	76533134	76533212	-	78	1	Mir5135|mir-5135|mmu-mir-5135|mu-mir-5135|-|12|12 33.73 cM|ncRNA	0	0	0	0	0	0	0	0	0	0	4.2	0	0	0	0	0	0	0	0	0	0	0.861	0	0	0	0	0	0	0	0	-5.12548e-15	0	1	1	1	1
NM_001045550	chr4	61300952	61439702	-	754	3	Mup2|AA589603|Mup-2|Mup4|-|4|4 B3|protein-coding	0	0	0	0	0	0	0	0	0	0	0	0	0	0	0	0	0	0	0	0	0	0	0	0	0	0	0	0	0	0	-5.12548e-15	0	1	1	1	1
NM_001167878	chr4	113477891	113999503	-	4374	1	Skint5|OTTMUSG00000008560|Skint-5|-|4|4 D1|protein-coding	0	0	0	0	0	0	0	0	0	0	0	0	0	0	0	0	0	0	0	0	0	0	0	0	0	0	0	0	0	0	-5.12548e-15	0	1	1	1	1
NR_106115	chr2	18057846	18057903	+	57	1	Mir7655|Gm27794|mmu-mir-7655|-|-|ncRNA	0	0.406	0.863	0	0	0	0	0	0	0	0	0	0	0	0	2.094	0	0	0	0.502	0	0	0	0	0	0	0	0	0	0	4.07716	0	0.265241	1	0.942231	1
NM_134160	chr3	146121791	146140646	+	1698	1	Mcoln3|6720490O21Rik|TRPML3|Va|-|3 H2|3 71.03 cM|protein-coding	0.633	0.354	0.942	0.939	2.228	1.485	1.568	1.312	2.69	4.149	1.881	1.604	1.359	1.837	1.87	0.562	2.744	2.389	2.242	2.36	2.745	2.966	5.169	4.04	3.04	2.52	1.034	0.344	0.455	0.195	-0.803493	-1.99942	0.136698	2.55325e-05	0.689526	0.0011169
NR_036631	chr7	6955686	6976662	-	3217	1	Zim3|1700128I23Rik|-|7|7|ncRNA	0	0	0	0	0	0	0	0	0	0	0	0	0	0	0	0	0	0	0	0	0	0	0	0	0	0	0	0	0	0	-5.12548e-15	0	1	1	1	1
NM_025631	chr2	153875045	153895270	+	1712	1	Bpifb2|2310034L21Rik|2310069A01Rik|AV089125|Bpil1|LPLUNC2|RYSR|-|2|2 H1|protein-coding	0	0	0	0	0	0.017	0	0	0	0	0	0	0	0	0	0	0	0	0	0	0	0	0	0	0	0	0.019	0	0.05	0.193	-2.31057	2.31398	1	1	1	1
NR_029460	chr2	29245116	29252993	-	4290	1	6530402F18Rik|mKIAA1857|-|2|2|ncRNA	3.862	2.939	5.282	4.275	4.071	3.161	2.425	2.693	5.01	3.879	6.07	5.34	5.459	6.746	5.192	4.647	2.678	3.221	2.697	2.675	5.548	4.257	3.117	6.175	5.253	6.937	3.794	4.301	2.867	1.486	0.336462	0.435384	0.155419	0.105875	0.73636	0.656324
NM_026208	chr19	58785803	58794414	-	915	1	1700019N19Rik|-|-|19|19 D2|protein-coding	0	0	0	0	0	0	0	0	0	0	0	0	0	0	0	0	0	0	0	0	0	0	0	0	0	0	0	0	0	0	-5.12548e-15	0	1	1	1	1
NM_001034872	chr4	130209109	130222295	-	2196	1	Gm853|OTTMUSG00000009560|-|4|4 D2.2|protein-coding	0	0	0	0	0	0	0	0	0	0	0	0	0	0	0	0	0	0	0	0	0	0	0	0	0	0	0	0	0	0	-5.12548e-15	0	1	1	1	1
NM_175833	chr9	103353102	103365780	-	3312	1	Cdv3|2510010F10Rik|C230084J24Rik|C79446|TPP36|-|9|9 F1|protein-coding	5.669	4.917	11.217	5.863	15.626	12.699	29.273	20.329	47.602	35.621	39.809	40.395	23.589	21.455	23.578	11.646	14.282	15.302	37.597	36.852	37.664	36.531	44.455	49.645	21.019	24.917	17.574	8.693	19.118	22.124	0.0951769	-0.317036	0.659757	0.198164	1	0.880397
NM_172702	chr4	130253497	130275586	-	1864	1	Serinc2|2310004K20Rik|AW121759|FKSG84|TDE2|Tde2l|-|4|4 D2.2|protein-coding	0	0	0	0.025	0	0	0	0	0	0	0	0	0	0	0	0	0	0	0	0.031	0	0	0	0.113	0	0.185	0	0.105	0	0	-5.12548e-15	4.9617	1	0.0917994	1	0.60604
NR_045764	chr17	4044658	4082995	-	1730	1	4930470H14Rik|-|-|17|17 A1|ncRNA	0.049	0.027	0	0	0	0	0	0.046	0	0	0	0	0	0	0	0	0	0	0	0	0	0	0	0	0	0	0	0	0	0	-5.12548e-15	0	1	1	1	1
NM_001166028	chr11	83275112	83286726	-	3697	1	Slfn14|Gm20|Slfn14-ps|-|11|11 C|protein-coding	0	0.063	0.013	0.013	0	0	0	0.021	0	0	0	0	0	0	0	0	0	0	0	0.062	0	0	0	0	0	0	0.009	0	0.031	0	-5.12548e-15	2.31403	1	1	1	1
NM_199222	chr9	57607033	57620774	-	1722	1	Lman1l|BC020188|slamp|-|9|9 B|protein-coding	0.066	0	0	0.041	0.04	0	0.032	0.034	0	0	0.19	0.069	0	0	0	0	0	0	0.071	0	0	0	0	0	0	0	0	0.052	0.083	0.115	-3.14814	3.78124	0.598525	0.376409	1	1
NM_001277340	chr12	55565205	55566896	+	1689	1	Aldoart2|4933425L11Rik|Aldo1-ps1|Aldoa-ps1|-|12|12 C1|protein-coding	0.301	0.164	0.262	0.194	0.102	0.085	0.099	0.023	0	0	0.097	0.14	0.251	0.284	0.369	0.23	0.112	0.038	0.036	0	0	0	0	0	0.577	0.866	0.118	0.018	0	0.039	1.50219	-0.305871	0.0617488	0.869531	0.448454	1
NR_040499	chr2	160016653	160040620	+	603	1	9130015L21Rik|-|-|2|2|ncRNA	0	0	0	0	0	0	0	0	0	0	0	0	0	0	0	0	0	0	0	0.095	0	0	0	0	0	0	0	0	0	0	-5.12548e-15	0	1	1	1	1
NM_146853	chr4	118709409	118710347	+	937	1	Olfr1341|MOR258-1|-|4|4 D2|protein-coding	0	0	0	0	0	0	0	0.042	0	0	0	0	0	0	0	0	0	0	0	0	0	0	0	0	0	0	0	0	0	0	-5.12548e-15	0	1	1	1	1
NM_009135	chr2	66673426	66784910	-	7306	1	Scn7a|1110034K09Rik|AI642000|NaG|Nav2|Nav2.3|Nax|Scn6a|-|2 C1.3|2 39.21 cM|protein-coding	0	0	0	0	0	0	0	0	0	0	0	0	0	0	0	0	0	0	0	0	0	0	0	0	0	0	0	0	0	0	-5.12548e-15	0	1	1	1	1
NM_001037918	chr1	37872206	37876298	+	1551	1	Lipt1|EG623661|-|1|1 B|protein-coding	1.349	1.119	1.729	1.013	0.947	0.65	1.252	0.763	1.359	2.646	0.95	1.832	1.734	2.867	1.967	0.712	0.751	0.792	0.942	2.103	1.771	1.385	0.952	2.858	1.457	2.315	0.769	0.773	0.461	0.895	0.560413	-0.0357181	0.312439	0.968984	1	1
[truncated: 22,979 more rows]

## Sheet: log10 quantNorm reads in exons
												Q1-WT	Q1-WT									Q1-F1x3KO	Q1-F1x3KO															Q1-Ly6dneg-WT-F1x3KO		Q1-Ly6dneg-WT-F1x3KO		Q1-Ly6dneg-WT-F1x3KO
[truncated: 24,455 more rows]
